# Supplementary material for: Metabolic and taxonomic insights into the Gram-negative natural rubber degrading bacterium Steroidobacter cummioxidans sp. nov., strain 35Y
Source: PLoS One. 2018 May 31;13(5):e0197448. doi: 10.1371/journal.pone.0197448 (PMC5979037; doi:10.1371/journal.pone.0197448)
Supplement: S1 Dataset — (XLS) [file pone.0197448.s001.xls]

## Sheet: Note
Metabolic and taxonomic insights into the Gram-negative natural rubber degrading bacterium Steroidobacter cummioxidans sp. nov., strain 35Y
Vikas Sharma1, Gabriele Siedenburg2,#a, Jakob Birke2, Fauzul Mobeen1, Dieter Jendrossek2, Tulika Prakash1*
1School of Basic Sciences, Indian Institute of Technology (IIT) Mandi, Mandi, India
2Institute of Microbiology, University of Stuttgart, Stuttgart, Germany
#aCurrent Address: University of Duisburg-Essen, Essen, Germany
*Corresponding author
Email: tulika@iitmandi.ac.in (TP)
S1 Dataset. Genome features of Steroidobacter cummioxidans strain 35Y.
S. No.	Title	Description
1	Complete List of Genes	List of contigs, genes, and their corresponding annotaions for the draft genome of Steroidobacter cummioxidans strain 35Y.
2	Phages	List of phages and their classes predicted in the draft genome of Steroidobacter cummioxidans strain 35Y.
3	Insertion Elements	List of insertion elements in the draft genome of Steroidobacter cummioxidans strain 35Y.
4	CRISPR	List of CRISPRs in the draft genome of Steroidobacter cummioxidans strain35Y.
5	Antibiotic Resistant Genes	List of antibiotic resistant genes (CARD Database) in the draft genome of Steroidobacter cummioxidans strain 35Y.
6	Rox Domains	InterProScan sequence search analysis of rubber oxygenases of Steroidobacter cummioxidans strain 35Y.

## Sheet: 1.Complete List of Genes
List of contigs, genes, and their corresponding annotaions for the draft genome of Steroidobacter cummioxidans strain 35Y.
-	Represents Blank Cell
COG	It is a database of clusters of orthologous groups of proteins and allocate a COG to a given protein.
KEGG D	Kyoto Encyclopedia of Genes and Genomes is a reference resource for gene and protein annotation and allocates a KEGG ID to a given protein
MvirDb	A microbial database of protein toxins, virulence factors and antibiotic resistance genes for bio-defense applications
TCDB	Transporter classification database for functional and phylogenetic classification of membrane transport proteins
PSORTb	It is a bacterial protein subcellular localization (SCL) predictor
CAZy Database	It describes the families of structurally-related catalytic and carbohydrate-binding modules (or functional domains) of enzymes that degrade, modify, or create glycosidic bonds.
EffectiveDB Database	It contains pre-calculated predictions of bacterial secreted proteins and of intact secretion systems
Nucleotide Sequence	It contains the nucleotide sequnce of the corresponding genes
Protein Sequence	It contains the protein sequnce of the corresponding genes
Note	Genome data of Steroidobacter cummioxidans strain 35Y.	NCBI GenBank Accesion number	LSRW00000000
		Figshare links	https://doi.org/10.6084/m9.figshare.6226466	https://figshare.com/articles/Metabolic_and_taxonomic_insights_into_the_Gram-negative_natural_rubber_degrading_bacterium_Steroidobacter_cummioxidans_sp_nov_strain_35Y/6226466
													CAZy Database		EffectiveDB Database
Locus ID	Contig ID	Start	End	Frame	Product	COG ID	KEGG ID	MvirDb ID	MvirDb Description	TCDB ID	TCDB Description	PSORTb (Subcellular Localization)	CAZy Family HMM	CAZy Family	N-terminal signal detection (Predotar, Human/Animal-model)	N-terminal signal detection (Predotar, Plants-model)	Eukaryotic-like domain (EffectiveELD; PFxxx Z-Score)	Nucleotide Sequence	Protein Sequence
STC_00001	AUR_c1.1	72	692	-	putative proteasome-type protease	COG3484	K07395	-	-	-	-	Unknown	-	-	-	-	-	ATGACGTATTGCATAGGCATGCTGCTGGATGCCGGCCTGGTGTTCCTTTCCGACTCGCGCACCAACGCGGGCGTGGACCAGATCAGCACGTTCCGCAAAGTGACCATTTTCGAGCGCCGCGGCGAGCGCATCATGGTGCTGCTGACGGCCGGCAATCTGGCGATCTCGCAGGCGGTCGTGAATGTCTTGCACGAGCATGAGCACGAGCCGGGCATCAAGGGCATCTGGAGCGCCAAGAACATGTTCGAGGCCGCGCTCGCGGTCGGCGAGGCGCTGCGTGAGATCCACAAGCGCGACGCCGAAGCGCTCAAGGATCATCACATCGAGTTCAATGCGTCGCTGATCTTTGGCGGCCAGATCGGAACCGAAGAGCCGCGGCTGTTTTGTATCTACGCGGCC…	MTYCIGMLLDAGLVFLSDSRTNAGVDQISTFRKVTIFERRGERIMVLLTAGNLAISQAVVNVLHEHEHEPGIKGIWSAKNMFEAALAVGEALREIHKRDAEALKDHHIEFNASLIFGGQIGTEEPRLFCIYAAGNFIEATAETPYFXIGESKYGKPILDSSHLHAAPVLGARARKFAHFIFRWTRPSAPICRWACRWTCCRSSGMS
STC_00002	AUR_c1.1	826	1635	-	transglutaminase	COG1305	-	-	-	-	-	Cytoplasmic	-	-	none	none	-	ATGCAGCTACATATCCGACACGAAACGGTCTACCGCTACGGCGAGCCGGTAAAGCGCAGCGTGCAGAACCTGCGACTGACGCCTCGCCGCGATTCCATGCAACGTGCGCTCAGCTGGAGCATGGCTGCGCCCGGGCGTTATCGCTCGCAAGTCGATGCTTACGGCAACATCGTCCATTTGCTCACGCTCGATGAGCCTCATCGCGAGATCCGCATCATCGTGAATGGCATCGTCGAAACCGAGGACCAGCCTGCGGTGTCCTTGCCTGACGAGGGGCAACTCTCACCGCTGGCATTTCTTGCCGAGACGCCGCTCACTCGTCCGGACGAAGCCATCACCAGCTTCGCGCGCGCTCGCCTGCAAGCGGGCGGTGACGTGCGCGACAAACTGCTGGCTCTG…	MQLHIRHETVYRYGEPVKRSVQNLRLTPRRDSMQRALSWSMAAPGRYRSQVDAYGNIVHLLTLDEPHREIRIIVNGIVETEDQPAVSLPDEGQLSPLAFLAETPLTRPDEAITSFARARLQAGGDVRDKLLALAEAVCEEVRYEKGATDVHESASRAFARGAGVCQDHSHIYIASCRSAGIPARYVSGYFYAGKDGEIASHAWVDVWTGHDQGWMSIDVTHRTPTDGRHCRLAVGRDYLDACPVRGVRRGGGAEEMQVAVRIAAAAQQQ
STC_00003	AUR_c1.1	1932	2879	-	protein containing domains DUF403	COG2307	-	-	-	-	-	Cytoplasmic	-	-	possibly mitochondrial	none	-	ATGCTGAGCCGCACCGCCGATCACCTCTACTGGATGGCTCGCTACACCGAGCGGGCCGAGAATCTCGCTCGCATGCTCGACGTCAACTCGCGCATGTCGTTGCTGCCACAGGGCGCCGAAATCCTCGAGCAAGGCTGGATCGCGACCCTCACCATCATCGGCCTGATGGATGCGTTCCGGCAGCGGTATGACGCGGTGACCTCGTCGAATGTCATCGAGTTCATGTCATTCGATCGCGACAACCCGATGAGCATCTACAGCTGCATGCGCGCCGCTCGCGAGAACGCGCGTGCCGTTCGGGGCACGCTCACTTCGGAAATCTGGGAGACATTGAATGCGACCTGGCTGGAAATGCGCGGGACCAGCCTGCGGTCTTCCACTGAGGCAGAAGTGGGCAAT…	MLSRTADHLYWMARYTERAENLARMLDVNSRMSLLPQGAEILEQGWIATLTIIGLMDAFRQRYDAVTSSNVIEFMSFDRDNPMSIYSCMRAARENARAVRGTLTSEIWETLNATWLEMRGTSLRSSTEAEVGNFFEWVKYRSHVARGVVQGTMLRDEAWHFTWLGTYLERADSTARILDVKYHLLLPRGEQAGGAADYYQWSALLHSVSAFEIYRRVYRDLITPRRVAELLVLRDDMPRSLRRCMSQVHMHLQSVRNAQSAETERRAGELQASLHFGRIESVFEVGLHEYLVRFLGRTRDLGDRVSRDFLVSATD
STC_00004	AUR_c1.1	2881	4296	-	putative cytoplasmic protein	COG2308	-	-	-	-	-	Cytoplasmic	-	-	none	none	-	ATGTCGGCGATTCCGTACGATGAAATGCATGCCAGCGACGGCGAGGTGCGAGAGCACTACAGAACCTTCGCTTCCTGGCTCGCGCGCACCCCGAGCGAGCGCGTTGCGCACAAGCGCGCCGAGGCCGACACGTTGTTTCATCGCGTCGGCATCACCTTCACCGTCTATGGTGAGGAAGCCGGCACCGAGCGGCTGATTCCTTTCGACATCGTCCCGCGCATCATTCCGGCCAACGAGTGGAAGCATCTCGCCGCCGGCTTGAAGCAACGCGTGCGTGCGCTGAACGCGTTCACCAACGATATCTATCACTCGCAGGAGATCCTGCAGGCCGGCCGCATTCCGGCCGAGCAGGTGCTTTGCAATGGTCAGTATCGACCGGAGATGCAAGGCATCGACGTG…	MSAIPYDEMHASDGEVREHYRTFASWLARTPSERVAHKRAEADTLFHRVGITFTVYGEEAGTERLIPFDIVPRIIPANEWKHLAAGLKQRVRALNAFTNDIYHSQEILQAGRIPAEQVLCNGQYRPEMQGIDVPGSIYAHIAGVDVVRAGEGEFYVLEDNLRVPSGVSYMLEDRRMMMRLFPELFALHSVAPVEHYPDLLLENLRSVAPSGVNDPTVALLTPGAYNSAYFEHAFLAQQMGIELVEGQDLFVDDEFVYMRTTRGPQRVDVIYRRIDDDFLDPLVFRPDSMLGIPGLLAAYRAGRVTIANAIGTGVADDKSIYPYVPEMVRFYLGEEPLLSNVPTYVLRRKEDLAYTLAHLSELVVKEVHGAGGYGMLIGPAASKAELEAFRQRILRSPER…
STC_00005	AUR_c1.1	4489	4878	-	putative uncharacterized protein	-	-	-	-	-	-	Unknown	-	-	none	none	-	ATGGCCGAAGATCGTAATCAGGACCCGCAGATGGACGCCGAGGGGCTCTACCAGGAAGACAATTTCACCGACCGCAAGGTGGGTGCGATTCGTCGCCTTTCCCCGGTGCGCGCCGATGGCTCCGCCGATCCTGCCCGCCCGGTGCTGTTCATCGGCCAGGCCGAGATCATGACCAACATGGGTCCGGTGCCCATCAGCTTCGAGATCGAGGGGCAGACGCTGGCTGACGCGGTCATCGGCTTCGCGCCGGCGGCACAGGCCGCGATCGAGCGTACCGTCCAGCAGATCCAGGAAATGCGTCGCCAGCAGGCCTCGCAGCTCGTGGTTCCGCAGGGTCCGGTGCCGGGCATCACCGGCGGCCGCGGCGGCGGCAAGATCCAGATGCCTTGA	MAEDRNQDPQMDAEGLYQEDNFTDRKVGAIRRLSPVRADGSADPARPVLFIGQAEIMTNMGPVPISFEIEGQTLADAVIGFAPAAQAAIERTVQQIQEMRRQQASQLVVPQGPVPGITGGRGGGKIQMP
STC_00006	AUR_c1.1	5065	5364	+	hypothetical protein	-	-	-	-	-	-	Unknown	-	-	none	none	-	ATGCAGGAACCCGACAACCCCTTCAGCGAAGCCTTCGGCAAGGCCGTCGACCTGGGCAACCGGATCGCCGACACGGATGACAAGGCCGACATCTGGGACATCGCCGACGGTCTGCTGGCGGGCGCCGTGCAGTACTGGTTGTACTCGCGGCAACCCTGTTCGGATCCAGAGTGCGAAGAATGCCAGCCCATCAGCACTGCCGAGGGCCGGATCGAGGAGCTGCGCAAACTGATGCGTCAATTCGCCGAAGAAAGCGAATATTTCCACTCGCCCACGGATCGCAATGTCGGCCGCGCCTGA	MQEPDNPFSEAFGKAVDLGNRIADTDDKADIWDIADGLLAGAVQYWLYSRQPCSDPECEECQPISTAEGRIEELRKLMRQFAEESEYFHSPTDRNVGRA
STC_00007	AUR_c1.1	5626	5967	+	hypothetical protein	-	-	-	-	-	-	Unknown	-	-	not used	not used	-	GTGGGAATGTTGAAGAACTTGAAGCTCAGACATCGCGCGTACGTGTGCGCATACAACTCGTTTCGATTTGCCGCGCGGCTGCGGGGCGACTTGAGCGAGTTCGCGCCCTCGATCGCCGAGACATTGGAAAGCGTGGGCGATGAGCTCGCTGCGCTGGCGCGTGACAGCTGTCCGACGGAGAACGAGCGTCGTCAGCTGATCGAAGGCCTCGAAGGTGCGCTACGCGCGCTCGGCCTTTCCGATGCTGCGCAGGTTCATATCGTTTCTCAGCTCGCGCCGCGCATCATGGCGGGCGAGCCCGCGAGCGCGAGCAAAGAAGCGTGGACGCGCATGGCGGTGTAA	VGMLKNLKLRHRAYVCAYNSFRFAARLRGDLSEFAPSIAETLESVGDELAALARDSCPTENERRQLIEGLEGALRALGLSDAAQVHIVSQLAPRIMAGEPASASKEAWTRMAV
STC_00009	AUR_c1.1	6384	8522	+	hypothetical protein	-	-	-	-	-	-	OuterMembrane	-	-	not used	not used	-	GTGGAAGACAATACCAGCAAGGTCTATGTCGAGCCGGAAAGCTCACAGCCGCCGCTCGTCTCCCAAAACGCAGGGAGCGGCACGCAGCTGTTCGTCATCAATCTGTGCGCCTCCATCGCACCGGTGCCGACGACGGGTCGTAACATTCCCGGTCTCGAGAATTACAAGCTTTATCAGGTCGCGCGTGTCGAGGATGGACGCACGCGGCATCGTCTGCGCCTCGGCTTCTTCACGAACGAAGCGCATGCTGAACGCGTTCTTACTGTCGTTCGTCAGCAGTATCCAACCGCATTCACAACCAGCCTGAGCGATGAGGATCGCCGCTTCGCGCGCGGCTACTTGCCCGCCTCGACGCCGGCGCCTGCTCCGCGTCCTGCCGTTGCTGTTGTCAACACACCG…	VEDNTSKVYVEPESSQPPLVSQNAGSGTQLFVINLCASIAPVPTTGRNIPGLENYKLYQVARVEDGRTRHRLRLGFFTNEAHAERVLTVVRQQYPTAFTTSLSDEDRRFARGYLPASTPAPAPRPAVAVVNTPPPAPVAAAPAPKAAPAPVAAAPAPTKAAPAPVLAPPAAAPAKAVARPAQPAKPAAKAPSDEVVEMTWEPDEETKAAVTSASLPKIKALTEAPGLDEMSWNDDPAPTPLAAAPAPTPSKEPLAVGLLSGKFAALDTSKLKIKTTAPVPAAAAAAAKSKAATPPAPVAVPPKLDTARSVRVPALTFSDPEPTPAAAQQAKGSNEPYHVGKGLKIEDVDTFELDLYDEPPAKSAAPAAASPSPAVTNKAAAAKPAAAPKPAAAKPAAPP…
STC_00010	AUR_c1.1	8585	9067	+	ribonuclease	COG0684	K02553	-	-	-	-	Cytoplasmic	-	-	not used	not used	-	GTGGACATCAGAACTGCCGACCTGTGCGATCAATTCAGCGACGAGCTGGACATCTGTGAGCCGTTGTTCGGCGATTTCGGCGGACAGATCCAGTTCGGCGGCCCGATCGCCACCATCAAATGCTTCGAAGACAACTCGCTGGTTCGCGAGCTGACCGCTGAAGCCGGCAACGGCCGCGTGCTGGTCATCGATGCCGGCGGCTCCATGCGTCGTGCCGTGGTGGGCGATATGCTCGCCCAGAAGGCCGTCGACAATGGCTGGGCAGGCATCGTCGTCTTCGGCTGCATCCGCGACTCCGCCGCGATGGCCGACATGCCCATCGGCGTCAAAGCGCTCGGCACTCATCCCCTGAAGACCGACAAGCGCGGCGAAGGTCAGCGCGACATCGTGGTTCGCTTC…	VDIRTADLCDQFSDELDICEPLFGDFGGQIQFGGPIATIKCFEDNSLVRELTAEAGNGRVLVIDAGGSMRRAVVGDMLAQKAVDNGWAGIVVFGCIRDSAAMADMPIGVKALGTHPLKTDKRGEGQRDIVVRFGGVAFRPGDWLYADEDGVIVARRQLVK
STC_00011	AUR_c1.1	9074	10150	-	AttH component of AttEFGH ABC transport system	COG5621	-	-	-	-	-	Unknown	-	-	ER	ER	-	ATGCGACTGTCGCGTGGGCTGTGTTTGCTCGCTGTGGCGACGCTTGTGGTGTTTGGTGCGCGTGCCGATGCGGTCTATCCCGCCGTCGTTCCTGGTTATCAAATCCAGTTTCCCCGCGACGAGGGCAGTCATCCTCAGTTCAAGACGGAGTGGTGGTATGTCACCGGCTGGCTCGAAGGCACAGCGAATCAGCCGATCGGTTTTCAGCTGACCTTCTTTCGCTCGCGCACCGGCATCGACGACGACAATCCTTCGCGCTTCGCTCTGCGCCAGGCGTTGTTCGCTCACCTGGCGATCAGCGATCCAAAGCGCGGCGTCTTGTTACATCACGAGAAGTCGGCGCGCCCGGGTTTCGGTCTGGCCGAAGCGGCCGAAGGAGCGCTCGATGTTCATATCGAC…	MRLSRGLCLLAVATLVVFGARADAVYPAVVPGYQIQFPRDEGSHPQFKTEWWYVTGWLEGTANQPIGFQLTFFRSRTGIDDDNPSRFALRQALFAHLAISDPKRGVLLHHEKSARPGFGLAEAAEGALDVHIDDWQLRREGDGYIAIARADDLQLDLQLQPQASPLLQGDHGFSQKGPNPSSASYYYSLPQLAVTGRVTIDGKEQAVRGVAWFDHEWSGAIVDERAQGWDWVGLNLDDGGALMMFQMRGAEDSELWAAAKWRAAGASEGVSYKPEAVEWQPVRYWRSSRTGVRYPVEWQVTVGDRVITLKPLMDDQENDASGSTGTIYWEGAVRAFEGDKPIGRGYLELTGYGKKIRL
STC_00012	AUR_c1.1	10150	12705	-	multidrug ABC transporter substrate-binding protein	-	K02004	-	-	-	-	CytoplasmicMembrane	-	-	not used	not used	-	GTGATTGCGCCGCTGCTCATCGAGGCCGCGATCACCGGGCCGATGCGGCGCTCGCCTGGACGCACCTTGCTCGCTGTTCTCGCCATCGCGCTGGGCGTGGCGCTCGGGCTGGCCATCTATCTGATCAATCGTTCCGCCGCCGATGAGATTTCCCTGGCGGCGCGCAGCTTGTATGGGCTCGCCGATCTCGTCGTCGAAGGCGGCGCGGATGGGTTCGATGAAAACTTATATCCGCGCATAGCGCGCGTTCCTGGAGTCGCGGTTGCCAGTCCCGTCGTCGAGGTCGAGGCGAAAATCGTCGGCCGTCGTGGTCCGCTAACGTTGCTGGGGATGGACGGCTTCAAGTCGAAGCTGCTGCAGCCCGCGTTCGCTGCCGCGGTGGTTGGCGGCGGCGCCGAG…	VIAPLLIEAAITGPMRRSPGRTLLAVLAIALGVALGLAIYLINRSAADEISLAARSLYGLADLVVEGGADGFDENLYPRIARVPGVAVASPVVEVEAKIVGRRGPLTLLGMDGFKSKLLQPAFAAAVVGGGAEEERSGGASEDAEPENQFNDRSLLLSASAARELQLSPGDFVEFQVGVKRERLRVSGVLPPAALQDFAGVVDIATAQWVFERLGKVSRINLRLATGSSPEQVKAALADMLPSTVRVTTPGQATDDALRLSRAYRSNLTALALVALFTGGFFVYSTQSLAALRRRREFAVMHAIGVTRTEQLILMLSGSVIVGVLGAVLGIVLGVMIARIGLSALGADLGAGYFRGLAPGLNVHIVEVAVFSLLGIGVAVAGALRPALDAARVPTASAL…
STC_00013	AUR_c1.1	12702	13391	-	ABC transporter ATP-binding protein	COG1136	K02003	gnl|BL_ORD_ID|45732	ABC transporter: ATP-binding protein [Enterococcus faecalis V583]	gnl|TC-DB|O53899	Uncharacterized ABC transporter ATP-binding protein Rv0986/MT1014 - Mycobacterium tuberculosis.	CytoplasmicMembrane	-	-	none	none	-	ATGCTGCAGGTCGAAAACATCAGTAAGTCCTTCGCAGGAACGCCACCGCGGCGCGTGCTCGGTGGCGTTTCGCTGCAGCTCGCGCCGGGTGAGTACGTCGCCGTCATGGGCGAGTCGGGCACGGGTAAATCCACCCTGCTCAATCTGATCGCCGGGCTCGACACGCCCGAGGGCGGCCGGATCTGCCTCGATGGTCAGGACATCGGCGCGCTCGACGACGATGCTCGCACGCGACTGCGTCGGGCGCGCATGGGCTTCGTGTTTCAGGCGTTTCATTTATTACCGCACTTGAGTGTCGAGCGGAACGTCGCCTTGCCGTTGGCGCTCAATGGTCAGCGAGGCCGTGAAGCTGCCGATCGAGTGCGTGAGTTGCTCAAGGCGGTGGGTATGTTGGAACGT…	MLQVENISKSFAGTPPRRVLGGVSLQLAPGEYVAVMGESGTGKSTLLNLIAGLDTPEGGRICLDGQDIGALDDDARTRLRRARMGFVFQAFHLLPHLSVERNVALPLALNGQRGREAADRVRELLKAVGMLERANAAPSQLSGGEMQRVAVARALAHRPALVLADEPTGNLDAESAAEVLELLATQLKRDNAAGILVTHSELAATTTDRILQLSRQGLAPRAAASSRPT
STC_00014	AUR_c1.1	13417	14091	-	outer membrane beta-barrel domain protein	-	-	-	-	-	-	Unknown	-	-	mitochondrial	mitochondrial	-	ATGTATCGGCACATTGGTAAGTCGTTCTTTCCACGGCAGTTTTCCCTGCGCAACTGGATGCGGGCTGCACTCGGCCTGACGCTCCTGGCGGCAGCTGCCACGGCCTCCGCGCAGCAGGCGAAGAAGGACTATGCGAGTTGGGAGATCACCCCTTTCTACGGATACATGGGCGGCGGCCGGTTCGAGGATTCGACCACCAATACCGACCGCGATCTGGATGAGGACAACAGCTACGGCATCATCTTCGATGCGGCTGCGGATCACTGGCGCCATTACGAGCTGATGTACGTCAAGCAGAGCACCACTCTCGAGGGCACGGTGCCGGTGAGTCTCGACGTGGAATATCTACAGATTGGCGGCACCGTCATGTACGAAGATGCCGAAACGGTCTTTCCCTAT…	MYRHIGKSFFPRQFSLRNWMRAALGLTLLAAAATASAQQAKKDYASWEITPFYGYMGGGRFEDSTTNTDRDLDEDNSYGIIFDAAADHWRHYELMYVKQSTTLEGTVPVSLDVEYLQIGGTVMYEDAETVFPYFGMTLGASRMSPGGAGLDNETNFAFSIGAGFKAPISEHFGVRFDARAFLTTLSTSGSIFCASDNGVGTCAIRAKSSSFVQYQAALGLTYSF
STC_00015	AUR_c1.1	14230	16890	+	exo-beta-1,3-glucanase	-	-	-	-	-	-	CytoplasmicMembrane	GT2.hmm	GlycosylTransferase	ER	ER	-	ATGAAGTGGTCGGCTTTTCTGGTTGCGGCCGTGTTTGCGGCGCTCACCTTCGGCCTGTGGGCCTACATGAACCGCCCGACTGCCGAGCCGCCCTGGCCGGCGCGGGTGCAAGGCATGGCGTTCTCGCCATTCCAGGCGGGGCAGGATCCATTCGTCCAGGAGCTGCCGACCGAGCAACAGATCGACAGCGACCTGCGATTGTTGGCCGGCAAGGTTACGGCCGTTCGCTCCTATTCCACGCTCAAGAGTCTGGGGCTGATTCCCGAGCTCGCCGCCCGCCACGATTTGAAAGTCATGGTCGGAGCCTGGCTCGATCGCAGGCTGGCCACCAACGATCGGGAAGCGGCCGCCGCCATCGAGCTGGCCAACAAGTATCCCAATGTCATCCGCGTCATCGTT…	MKWSAFLVAAVFAALTFGLWAYMNRPTAEPPWPARVQGMAFSPFQAGQDPFVQELPTEQQIDSDLRLLAGKVTAVRSYSTLKSLGLIPELAARHDLKVMVGAWLDRRLATNDREAAAAIELANKYPNVIRVIVGNESILRGDLTVAQLTEQLDRVRAAVAQPVSTAEPWHVWLKYPELVEHVDYLAVHLLPYWEGIPVDHAIEYVISCMEQLQRAYPGKPIVIAEVGWPSDGRTRGGAVASTSNQAMFLRRFLELARQEGYVYYLMEAFDQPWKARYQGAVEAYWGVYDVHRQPKFAFVEPIVRIPQWQTLAAVSVGISTLILAMLYVHSLALGTRGRSLLAVVVYGVATTLVWIIYDYSRRYLTVSSILIGTVLILGMLGVIAVLITEALEWAEARWG…
STC_00016	AUR_c1.1	16965	17462	+	Transcriptional regulator, MarR family	COG1846	-	-	-	-	-	Cytoplasmic	-	-	none	none	-	ATGCCCCGATCTCACTACCGCCCCGACTCTTTCCACCTGCGCGACAGCATTGGCTATCTGGTCAAACGCTCCCAGCGGCTGATGCAGGAACGCATCGAAGGCCTGTTCGAGCAACAGGGCTTCACTCTGCAGCAGTGGGTCGTGCTGATGTATTTGCGTGACGGGCTGGCGGTCACGATCGCCGATATCTGTCGGGACTTGCATCACGACAGCGGCGCGATGACGCGCCTGGTCGACCAGCTCGAAGCACGCAAGCTGATCGAGCGGCGGCGCAGCGCCGATGATCGACGCGTCGTCGAGCTTTCCCTCACTGCTGCGGGCGCTGACGTGCTCGATACGTTGGTTCCTACGGCATGTGACGCGTTGAATACCTCGTTGGACGGCTTCACGCGTGAAGAA…	MPRSHYRPDSFHLRDSIGYLVKRSQRLMQERIEGLFEQQGFTLQQWVVLMYLRDGLAVTIADICRDLHHDSGAMTRLVDQLEARKLIERRRSADDRRVVELSLTAAGADVLDTLVPTACDALNTSLDGFTREEVKMLQSMLRRLIGRLEELVPYSAAASDKEKAS
STC_00017	AUR_c1.1	17459	18871	+	RND transporter	COG1538	-	gnl|BL_ORD_ID|52670	major intrinsic multiple antibiotic resistance efflux outer membrane protein OprM precursor [Pseudomonas aeruginosa PAO1]	gnl|TC-DB|A6XV56	Multidrug resistance protein: putative OS=Vibrio cholerae AM-19226 GN=A33_1337 PE=4 SV=1	Unknown	-	-	ER	ER	-	ATGACCATGGCAGCTTGCCGCTCGAGCGCGCTGCTGCTCGGGATCGTTACGGCGCTCAGCGGATGCGTGACTCCGCCGAAAACCCAGCCACAGGTGCATTCGATCGCCGACCAGAGTGTCGGCCTCGGCACGACCACGGCCCCCGTGGTAGCCGATCGTTGGTGGGAACAGTATGGCGATCCGCAGTTCGATCAGCTCGTCACCACCGCGCTCGAACACAATCCCAATCTGCAGCAAACATTGGCTCGCCTGCGAGCGGCGCAATCGCAAGTGGAGCTGGCTACGGCACAGCGCACGCCCGGCGTGACATTGAACGGTGCAGAACAACGGGTCCACTGGCCGGAACAATATATCTATCCGCCGCCGTTCGGTGGCGGCACATTCTGGAACGGTCAGTTG…	MTMAACRSSALLLGIVTALSGCVTPPKTQPQVHSIADQSVGLGTTTAPVVADRWWEQYGDPQFDQLVTTALEHNPNLQQTLARLRAAQSQVELATAQRTPGVTLNGAEQRVHWPEQYIYPPPFGGGTFWNGQLLVNLSWDLDFWGKQAALIDQARSTEEATRLDTEAARLATTVALSQTYLDLNRAIARADIAQQSVVQRKRILDITRKRIAAGLDTNVELREAETAVPQAELARLQAEAAREVAVHRLAALVGEGANAYERIGKPTLNLEAALSIPNELPADLLGRRPDILAARARVEAATSGRAAARAAFYPNVNLSAFAGFQAIGLSNLFQANNRTFGIGPAISLPLFESHRLKSEFNAATALQDEAVSSYNGAVLSAVQQVADQLSQVNYSAQQL…
STC_00018	AUR_c1.1	18895	20109	+	hemolysin D	COG1566	K03543	gnl|BL_ORD_ID|3145	Multidrug resistance protein A homolog HlyD family Inner membrane bound	gnl|TC-DB|P27303	MULTIDRUG RESISTANCE PROTEIN A - Escherichia coli.	CytoplasmicMembrane	-	-	none	none	-	ATGAGCGATACAACTGCTCCTGCTGCCAACGGTAACGGCAACGGTACCCGCCGGAAGGCTCTGCTCATCCTCGGCGCCGTCGTTGCGGTCGCCGCTGTCGGCTACGCGATCTACTGGTGGACGGTAGCGCGTTACTACGAAAGCACTGATGACTCCTACGTCGCCAGCGACATCGTACAGATCACCAGCGAAGTGCCCGGCGCCGTACTGGGTGTGTACGTCGATGACACACAAAGCGTCGAGCGCGGCCAGGTGCTCGTCGAGCTCGATCCAGCCGATGCAAACATCGCCGTGTCCGCTGCTGAAGCAGATCTGGCACGCACAGTTCGACAGGTTCGCGCGCTTCACGCCCAGGCCGATCAATTGCGCGCTCAGATCGCCCAGCGTCAGACCGATCTG…	MSDTTAPAANGNGNGTRRKALLILGAVVAVAAVGYAIYWWTVARYYESTDDSYVASDIVQITSEVPGAVLGVYVDDTQSVERGQVLVELDPADANIAVSAAEADLARTVRQVRALHAQADQLRAQIAQRQTDLKKSQSDYARRQALVSDGAVSGEELAHAQDTIAQTRASLQAAQRELEATLAQIQGTTIEDHPDVLAAAARLRDASLSLRRTTIRAPVAGTIAKRGVQVGQHVNAGQPLLAVVPLDDVWIDANFKEGQLKSVRVGQPVSVHADIYGNDVEYQGTVAGLAAGSGSAFALLPAQNASGNWIKIVQRVPVRITIDPEQLKHNPLRVGLSTHAKIDVRDTSGPLVATQVRNTPQPVRKSAGEDTGIEQRIAEIIHQNSTAYDAVASADSAGT…
STC_00019	AUR_c1.1	20131	21687	+	DSBA oxidoreductase	-	K03446	gnl|BL_ORD_ID|3030	B protein: Tri12 like fungal trichothecene	gnl|TC-DB|Q9RQ29	Efflux pump protein FarB - Neisseria gonorrhoeae.	CytoplasmicMembrane	-	-	not used	not used	-	GTGAGCACAAACACTGCGAATGACTTCGCGCCCGCCCCCATGACGGGCGGCGCACTCGCCGTGACCTCACTGGCGCTGGCGCTCGGCACCTTCATGCAGGTGCTGGATACGACCATCGCCAATGTTTCCATTCCGACCATCGCCGGCAACCTCGGCGCGTCGGCGGATCAGGGTACATGGGTCATTACGTCATTCGCCGTCGCCAACGGTATCAGCGTGCCGCTCACTGGCTGGCTCATGCAACGCTTCGGCATCGTGCGGACGTTCGTTGCCGCCGTGCTGGCGTTCACCGTCGCGTCGTTCCTGTGCGGTGTCGCCTGGAATCTGGAATCACTGGTCTTCTTCCGCGTCCTGCAAGGCGCCGTGTCCGGCCCGATGGTGCCGGGCTCGCAGGCGCTG…	VSTNTANDFAPAPMTGGALAVTSLALALGTFMQVLDTTIANVSIPTIAGNLGASADQGTWVITSFAVANGISVPLTGWLMQRFGIVRTFVAAVLAFTVASFLCGVAWNLESLVFFRVLQGAVSGPMVPGSQALLLLLFPPSKKGLALALWSMTTLVAPIMGPMLGGWISDNATWPWIFYINIPVGAFTVAVSWIYLRKRETPTRKLPVDTIGLSLLVVWVGALQIMLDKGKDEDWFSSPFIVTLTIVSVIAFAAWLIWELTEKHPIVDLSLFKHRNFTFALIPMCLGYAVFFGNIVLLPLWMQTQLGYTATWAGLLAAPGGLIAVMISPMAARFLAKYDARWLTSMAFVAFAVSYYMRAQLTADAAIIDFIIPQLIQGLAMGTFFVAILTIMLDGIEPQ…
STC_00020	AUR_c1.1	21689	22786	-	glucose-fructose oxidoreductase	-	-	-	-	-	-	Unknown	-	-	not used	not used	-	ATGCAGGAACTTTCACGCCGTCATTTCATGCAAGGCGCGGTCGCTGCCACCATCGCGGCGCCCTTTATCAGCACCGCCGCCACACGCGAGAAGACCGGCTCCGGTAAGAAACTGGGCGTGGCACTGTGCGGGCTGGGCACGCTGAGTACCAACCAGATCGCGCCGGCCCTGCAAAAGACACAACATTGCCGACTCGCCGGCATCGTCACGGGCACCGGCAGTAAAGCCGACCAATGGCGTAAGAAATACAACCTGCCGGCGCGCAGTGTCTATACATACGACACCATGCATCGCATGGCCGACAACGACGACATCGACATCGTGTACGTCGTCACTCCCAACGCGCTTCATTTGGAACATACGGTGGCAGCGGCCAAAGCCGGCAAACATGTGTTCTGT…	GTLSTNQIAPALQKTQHCRLAGIVTGTGSKADQWRKKYNLPARSVYTYDTMHRMADNDDIDIVYVVTPNALHLEHTVAAAKAGKHVFCEKPLEISVERCQQMIDACKAADRMLGTAYRCRFEPHHIECIRIAREQELGPVRIIESGFGIDVGAADQWRVKHALSGGGALMDVGIYALQATRYLTGEEPVLVSATETKTDPVKFKEVDETVTWTAQFPGGAIAYCTASFKVHGIKNFRATADRGWFELDPAYYYGGIKGVRSDGKPLSFPQVDMFAAELDDFARCVIEKRPTIVSGEEGMQDVKILSAIYESIRTGRAVKI
STC_00021	AUR_c1.1	23108	25831	+	serine/threonine protein kinase	-	K08884	-	-	-	-	CytoplasmicMembrane	-	-	not used	not used	-	ATGACCGTGCATCCCAGGTCCCTGGCCGCTCTCGTGGACGAAGCACAGCAGCTGCCCGAGGAGGATCGGCTGCCGTTTCTGCGGCAGGCGTGCGCGACCGATTCGCAGTTATATGAAAGCGCCGTGGCCGAATTGCACTCCCGTGCCGACTCGCGGCAGAACTGGTTCGGCAGCGCTTCGTCCGAGGACGACGAGGAGCTCGACGCCGCACAACGCCCCAATCTCGCCGGCCAACGCGTCGGCGCCTATCGTCTGGTGCGCAGCCTGGGCGAAGGCGGCATGGGCCAGGTGTTCCTGGCTGAACGCGCGGATGCGCAATTCAAGCAGCAAGTTGCCATCAAGCTGGTGCGCCGGGGCTTGCTGTCACGGCAGATCCTGCGGCGGCTGCGGCAGGAACGG…	HSRADSRQNWFGSASSEDDEELDAAQRPNLAGQRVGAYRLVRSLGEGGMGQVFLAERADAQFKQQVAIKLVRRGLLSRQILRRLRQERQILATLDHPNIARLFDGGTTDDGTPYIVMEYVDGEPIDIHCDRRGLSIEARLKLFQAVCSAVHRAHQNLIVHRDLKPSNILVTADGTPKLLDFGIAKWLDDSGHMMHTMEVTQADIRVMTPGHASPEQVRGDLITTASDIYVLGVLLHELLCGFKPFSVRGMRLSELERAICDDDPPSPSEAIGVARESAHSAIEQVAAQRATTPARLQRQLRGDLDNIVAMAMRKEPERRYPSVEQLNADIDRLQRGLPVIARPDSWSYRSSKFIKRHGAALGLGAAFLALLIGFSVTTLVQSKRVARERDVATKERTIA…
STC_00022	AUR_c1.1	25921	27237	+	predicted protein, partial	-	-	-	-	-	-	Cytoplasmic	-	-	none	none	-	ATGTTCATTTTGATCGCGGACGACTCCACCTCCCTGCCCGAGCCCCCGAAAGGCGCGCTACAAATCGACTTGAGGGACCAGCCCGAGCAAGCCGGCGCCATCCTCGATGCCCTGGGCCTGGCTTTGTTACATCGCGGACGCCTCGAAGACGGCAAAAAGCTCATCGAGCGCGGGCTCGACCTCCGCCGTCACTTTTTCGGTGAGGATCATCCGGACACCGCCCGGTCGCTCAATAGTTACGCCTGCGCATTACGTCAGTCAGGCGACGCCGTCGCCGCCGAAGCGGAAGTACGCAAGTCGCTCGCGATCGACAGTCGCGTATTCGGCGGCAGCAGTTATCCGGTCGCGCTCAATCTCAATGAACTGGCTGTCACGCAATTGCAACTTGGAGAGTTCGCG…	MFILIADDSTSLPEPPKGALQIDLRDQPEQAGAILDALGLALLHRGRLEDGKKLIERGLDLRRHFFGEDHPDTARSLNSYACALRQSGDAVAAEAEVRKSLAIDSRVFGGSSYPVALNLNELAVTQLQLGEFAAAEQSAQSGLNILETLHLECTDPNVTRLLDALGRVQQTRGNYERAADIYTKVLDLDRRQVGHRHLKYALHLINFATVKASAGKLQEAKEDMTTAVRIIREDVQRPRHPDLVDVLANLGSVLRAMGDLKGAKEVLQEALALNIEVRDRKHPYVGNDHARIGRVSYDLKDFGAAAESFRAALAIYEHNVKAGHLPAKHAFIAEAEAWLARSLVEIKEGAEEAHRLARAALPTWAAEFGERSVEYAITSAVLGRALYLIDHSSVEARER…
STC_00023	AUR_c1.1	27381	28013	+	LuxR family transcriptional regulator	COG2197	-	gnl|BL_ORD_ID|16711	transcriptional regulator FimZ [Salmonella typhimurium LT2]	-	-	Cytoplasmic	-	-	none	none	-	ATGAAAATCCTCATCGTCGATGACCATCCGTTGTTTCGCGCCGGTTTCCATGCGGTGCTCGAGCAGAGCGACCTGGATGCCGGAGTGCTGAGCGTGTCCTCGGTGCCCGAGGCACTGCAGAGCCTGCAAACGGACGGTGACATCGGACTGGTGCTGCTCGACATCCACCTCAAGGGCGAGGATGGTTTCAACGCACTGAAAGTGATCGGCGAGCGCTTCCCGACCACTGCCTGCATCATGATTTCCGGCGACGACCAGCAAGCCGTCGCGACCCGCGCAGTGGCCGCCGGCGCTTCCGGTTTCATTCCCAAGTCCTTTACCGCCGACGAGATGATCGCTTCGATCCGCAAGGTGCTCGCCGGTGAAGTGTTCGTGCCCGAGACGACCAATCTAACCGCC…	MKILIVDDHPLFRAGFHAVLEQSDLDAGVLSVSSVPEALQSLQTDGDIGLVLLDIHLKGEDGFNALKVIGERFPTTACIMISGDDQQAVATRAVAAGASGFIPKSFTADEMIASIRKVLAGEVFVPETTNLTATEQPNGLTLRQLEVISMLGRGFSNKEIARALDVAERTVKAHVSAVFEALNVRNRTQAVLVAQKRGFLPSSPAYANAR
STC_00024	AUR_c1.1	28041	29804	+	Sensor protein	-	-	-	-	-	-	CytoplasmicMembrane	-	-	none	none	-	ATGGACGCCGCACTGTTGCGACGCGTTGAGCAACAGCGCGTGGAAATGTTGTATGGCAATGCGCTAGCAGTCTCCGGCTCCGCGTTGCTCATGGTCGCCATGATTGCGGTCATCACCTGGCCGCACACGTCTCACACGCGAATCGTCAGCTGGTCGATTGCGACACTGCTCGTGCAGTTCGCCACTCTCCTGCTCACCGCGAGCTATCGAAACTCTGGCGATCGCGCGACCGCGTCGAGTGCGTGGGGCTGGCGTTTTACAGTGGCTTCCGCCATCGCAGGTTGCGTGTGGGGCTCTTCGGCATTCGTGCTGGTGAATTCGGATCAATCGCTCACGCTGGCATTGATCGCGGCGTGTCTGGCGGCTCGCGCCACGATCAGCGTGATTACACATGCTCAC…	MDAALLRRVEQQRVEMLYGNALAVSGSALLMVAMIAVITWPHTSHTRIVSWSIATLLVQFATLLLTASYRNSGDRATASSAWGWRFTVASAIAGCVWGSSAFVLVNSDQSLTLALIAACLAARATISVITHAHFPPALHAFTAPVFGLLALRYIMLGGYGNAALGVMWFAVLGYLLLFGDRQARVIVAQIRLRYENEQLVGQLQQQYALADQARARAESASRSKSLFFAAANHDLRQPLHSLGLFATALRNGKVDEQGRRMIDQILQATESLEQLFDNLLDISKLDAGQVEVKKEIVPANLVLDRLRSTFTKSAEEKGLKLVVRRSRGVLYTDPTLLFRVLSNLVANAIRYTEKGGVIVACRKRRNGVSIEVWDSGIGIPHEQHERIFEEFYQLNNPAR…
STC_00025	AUR_c1.1	29808	30281	-	hypothetical protein	-	-	-	-	-	-	Unknown	-	-	none	none	-	ATGAATCAGACCAGCAAATTCTCTCCCAGTCGCCGCAAGCTGCTCATTGCCGGCGCCGGCGGCACTGTTGCGCTGGGAATCTTCGGTGCTGCCTCGTGGGGGCAGCTGTCCAATTATCGTGCGACCTGGGTCGAACGGGTGGTCAGAGAGAACCTGCCCGGGATCGATCTGGATGGGGCGTCATTGCAGACGTTCATCAAAGACATCCTGGCGAGCGAACGTATGCTGCGTAAGGAAGTGAAGGTGACCGTGTTCGCCGATCGCTTCGTGCCCTGGTTGCCTGCGCACATTTCCAAAGCGCGCAACGGACTGGAAGGGCTGGAGCGGTATGTGCTGACTGAGTATCTGATCGGCAGCAACTTCTTCCGCGTGCCCGATCCGAAGCGCGAAACGATCGTT…	MNQTSKFSPSRRKLLIAGAGGTVALGIFGAASWGQLSNYRATWVERVVRENLPGIDLDGASLQTFIKDILASERMLRKEVKVTVFADRFVPWLPAHISKARNGLEGLERYVLTEYLIGSNFFRVPDPKRETIVYSGMMVACRNPFIYMDAAFGNASG
STC_00026	AUR_c1.1	30292	31713	-	2-keto-gluconate dehydrogenase subunit	-	-	-	-	-	-	CytoplasmicMembrane	AA3.hmm	Auxiliary Activity	none	none	-	ATGGTTCAAGAGCATTTCGATGTCGTCGTGGTCGGGTCGGGGTTCGGGTCGTTGTTTTTTGTCGAGGGTTACCTGAGCAAGCGACCGGCGGCGAAGATCCTGATGCTCGAGCGCGGCACTTTCAATTCGCACGCGTGGCAGCTCGAACAGAACCTGAACTCGCCGATCCTGCCGAGCTCCACGTTTCGCACCGACGCGGCGAAGAAGGTCTGGAACTTCACCATCGGCGTCGGCGGCGGCACCAACTGTTGGTATGCGCAGACACCGCGCTTTCATCCGAGCGATTTCCGGATGCGCAGCAAGTACGGAGTGGCGCAGGACTGGCCGCTCGACTACGACGAGCTGGAGCAGTACTACCTCGCCGCTGAAACCAAGATGTCGGTGGCCGGCTCGCCGCAG…	MVQEHFDVVVVGSGFGSLFFVEGYLSKRPAAKILMLERGTFNSHAWQLEQNLNSPILPSSTFRTDAAKKVWNFTIGVGGGTNCWYAQTPRFHPSDFRMRSKYGVAQDWPLDYDELEQYYLAAETKMSVAGSPQMGEILPRSAPFPQPPHKQTAVDAIMRKAQPQFHVPIATARASVADAGRPPCCASARCNLCPVNAKFTFENGFTNLRELPNVEIRTECEVTHFDHANGNVSAAVYKQGGAEHRVTGDLFVLGANAIHSPAILMRSGIDHPLTGVGIHEQVGYHLEVLLDGLDSLDGGTITTALNYSLYDGPFRKDYAGALIYFDNRWPHGLRKEYGRWRQLTPLVVVVEDLPQDSNRVVLDSDGVPKVLHADVSDYAKRGLQESLTNIEKVLEPLPV…
STC_00027	AUR_c1.1	31857	32720	+	ribosomal large subunit pseudouridine synthase B	COG1187	K06178	-	-	-	-	Cytoplasmic	-	-	not used	not used	-	ATGTCCAAAAGCATAGCATCCGAACGCGCCTCGAAAGGCGTCCGATTACAGAAAGCCATGGCCGACGCCGGCCTCGGCGCGAGGCGCGATTGCGAAGAGATGATTGTCGCCGGACGCGTTCAGGTGAACGGACGCGTCGTGCAGACCTTGCCCTGCTTCGTTGACCCTGCAAGCGACGTGGTCGCGCTGGATGGCGAAGTGATCGAGCTGCCCATTCCGGAAGACAGCGCGGACTCGAGCACGACTCAGGCAGCATCGAAGGCGCGCGCCTTTATCTATGTCCTGATCAACAAGCCGAAGGGCGTAATCACGACCACCAGCGATCCCGAAGGTCGTCGCAACGTGATCGATCTGGTGCCCACGTCGATCCGCCGCGACGAGCGCCTGTTTCCCGTCGGC…	VVQTLPCFVDPASDVVALDGEVIELPIPEDSADSSTTQAASKARAFIYVLINKPKGVITTTSDPEGRRNVIDLVPTSIRRDERLFPVGRLDGDSTGLLLITNDGDLAYQLTHPKFGITKEYRVLTTGLASDEQLQKLRAGMYLVNPASDGTKTSKRAAMESVRIIKRFVDRARGDRTMLSVTLREGQNREIRRMLARVGLKVRELERVAIGPLRAGDLKPGQAKLLGKKDVEKLRAATLGSD
STC_00028	AUR_c1.1	32721	33617	-	acyl-CoA thioesterase	COG1946	K10805	-	-	-	-	Cytoplasmic	-	-	not used	not used	-	ATGCCCACCCCGAATTCGCCGCCCCCGGCTCCGAAGTCCCTGCATGAGGTGCTGGAGCTCGAACAGCTCGACACCAATCTGTTCCGCAGCCAGGTCAACCAGATCAACATCAATCGCACGCTGTTCGGCGGGCAGATCCTGGGCCAGGGCCTCAAGGCCGCCCAGCACACCGTGGCGGCCGATCGCGTCTGTCACTCGTTGCACGGCTATTTCCTGCTCCCCGGCGCCAGCGACATTCCCGTGATCTACGACGTGGAATTGACGCGCGATGGCGGCAGTTTCTCGACCCGACGCGTCGTGGCCCGGCAGCGATCCCGACCGATTTTCCATATGGAGCTGTCGTTCCAGCGCCATGAGGAGGGTCTGGAGCACGAGGTGGCGGTCAGCGGCGACGTGCCC…	ILGQGLKAAQHTVAADRVCHSLHGYFLLPGASDIPVIYDVELTRDGGSFSTRRVVARQRSRPIFHMELSFQRHEEGLEHEVAVSGDVPDPEDLMDVRQLVDKFGDRLPHGATALLSQQSIIELKPVNPEMFMLRKQSLQRAQYWIRSASPLPDDPLTQLAGLAYLSDYFLVSTALLKHPVAMQNKDVMLASLDHAMWFHHPPRADEWILVEAVSPFAGGARGLTRAEMFSRDRKLVAAVAQEGLMRLIDKPPR
STC_00029	AUR_c1.1	33779	34516	+	hypothetical protein	-	-	-	-	-	-	Cytoplasmic	-	-	none	none	-	ATGTTCAGCCGTCTTGGGAACCTGATCAAAGGCTTCTTCTCCCTCTTCATCTCGGGCATCGAGAAACGCAATCCCGAGGCCCTGCTCGAACTGGAGCAGGAGAACCTGCGCAAACAGATCGCAAACTTCAATCAAGGCCTGGCCACCCATGCCGGCCTGTGCGAGCGGATCATGGGCCAGGTGCGCAAGCTCGAAGCCGAACAGAAAGACCTGCGCGCCAAGACGGCCGCCCACCTGCGGGCCGGCAATAAGTCGGCTGCCGGCCAGTACGCCCTGCGCCTGCAGACCATCGAGTCGCAGCTCGAAGAAAACCGCAAGCAGCTGGAACAGGCCGAAGGCACTTACAAGAATCTCATCAAGGCCCGCGACGTGGCGGTGCAGACCGCGCGCGCCAAGATC…	MFSRLGNLIKGFFSLFISGIEKRNPEALLELEQENLRKQIANFNQGLATHAGLCERIMGQVRKLEAEQKDLRAKTAAHLRAGNKSAAGQYALRLQTIESQLEENRKQLEQAEGTYKNLIKARDVAVQTARAKIESLKGAINDMRMNQAMAEIHEMASGMITSIGGSGDTLNRLHEMVEEERTKAAGRARVAKDSIDMSGVEVQQAEMDALADQALADFAAREGISIEGSTPTAPATRTMGAQSET
STC_00030	AUR_c1.1	34535	36190	+	Cell division protein FtsH	-	-	-	-	-	-	CytoplasmicMembrane	-	-	none	none	-	ATGCCAGCACCGCATGGCGCACCGGCTTGGGCGAACGAGCTTGCGCTCGCATACGAAAGCGGCGCGCACGGGCAATTCATTCTGTACGGCAACGTGCATGATCGGATTGCCGTCGGCGCGCAGCTGGTCGGGCTCGCCGGCTATCTCGAGAATCATCTGTTATCGAGCTTCCAGGTCGTGCTCTCGTACGACCTGGGCAACGGCCTCAGCATTGCGCGCGGCGGAGAAGCGATCGAGAAGTGGAGCGGCGCGGATCTGAAGTCCCTGCCGCGCGAGCCGCAGCCGGCACTTCAATACATCAGTCGCTATCTGCGTTATCTGGGCAATCTGCGAGCGCTCGGCCGCGAAGTAAAAGAAAACGTCGCAGTGATCCTGCGCGGTGTCGACCACATCGTGCCC…	MPAPHGAPAWANELALAYESGAHGQFILYGNVHDRIAVGAQLVGLAGYLENHLLSSFQVVLSYDLGNGLSIARGGEAIEKWSGADLKSLPREPQPALQYISRYLRYLGNLRALGREVKENVAVILRGVDHIVPADGAGFEHGSLTSVLREWSSEAPFADLPFTSILIADNLNDVEPLVAFSTHASRIRVPLPDSAEIERALTLLRTHEAKAFTPDANLAQIGAALVGVTISALESLVKIRDHSGQALTSADLTRIKKELVERDSAGLVEFIESARTLDAYHGQEALKRWLRQDIKLWQTGDLKALPMGYLLCGPVGTGKTFLVECLAGEASVPVVKLKNFRDRWVGSSEGNLEKIFRLIRALGRCMVFIDEADQTLGRRDSGSGDSGLSGRLYSMIAQE…
STC_00031	AUR_c1.1	36187	37044	+	hypothetical protein	-	-	-	-	-	-	Unknown	-	-	none	none	-	ATGAGCGGCTCACGCTCCTATCTCGCCGCGGCCTTCAATGCCCGTCCTTTTGGCATGCCCGTGCCGCCTAACTGGTTCGGCATTGCCGCGTTTGCATTGCTCGGCGCGTTCGTAAATCCAGGCTTGTGGTTGATCGGCATCGGTTTGGAAGGCCTGTATCTGTGGACGTTGTCACGCAACGAACGTTTCCGACGGACGGTCGATGCCGGAGGCAAAGGTGAAGACTGGGTCGCGCGCTACAACGCGCTCAGCTATCACCTCGATGAAGACGCTCGCCGCCGTCAGGAGGCGATTGAATCGCAAGCGCGCGAAATCGTCGATTTGCTCTCACGCACCGGCGCAACGGAGATGCAGAAGAGCGATGTGCGGCAGATGGCGTGGCTGCATTTGAAGTTGCTT…	MSGSRSYLAAAFNARPFGMPVPPNWFGIAAFALLGAFVNPGLWLIGIGLEGLYLWTLSRNERFRRTVDAGGKGEDWVARYNALSYHLDEDARRRQEAIESQAREIVDLLSRTGATEMQKSDVRQMAWLHLKLLAARASILQVINAADRDKRALEEQERRVIDRLSHDSIGDELKRSLEQQLAVLRSRRAGHTDAQRRRELVEAELERLRQQVSLVREQALLATDEHSVASSLDALSASLNEANRWLRDQRELFAGLEGLTDEPPPADLLQPRASPTKRRRERVAQ
STC_00032	AUR_c1.1	37085	38782	+	putative sulfonate/nitrate transport system substrate-binding protein	-	-	-	-	-	-	Unknown	-	-	ER	ER	-	ATGAGCAAGCTAGGATCCAGACCGACCCAACGCGGCTCCGCCGCGGGCAATCTCATCACGTTGCTGTTGCTGGTCGGCATCATCGGCCTGGGCGTGTATTTGTGGCTGGGCAAGCAGGCTGGCGAGTCTGCAGACAATTCCGGCACGCCGACATCGCAAAGCGCCGGCAAAGCGCGCTCCAGCGACGGCGGCGCGCCCGCGCCCATCGAGCCCGTCACCGGCACGCCCACACTGGAAGCCGCAGCCACGTACGTCCCCAAAGACGGTGTGCTGCAAATCGATATCAGCGAATACGCCGGGTATGGCGGCTTGATCGTCGCGAACGGCGGCATGGAGCCGAATCCCGACTCCATCTTCGCCAGGGAATATGGCTTCAAGGTGAAGATCACCAAAAGCGAG…	MSKLGSRPTQRGSAAGNLITLLLLVGIIGLGVYLWLGKQAGESADNSGTPTSQSAGKARSSDGGAPAPIEPVTGTPTLEAAATYVPKDGVLQIDISEYAGYGGLIVANGGMEPNPDSIFAREYGFKVKITKSESETWSALNNGRLAATATTTDALAVLGRQFDAVVPVQIGYSRGADMVVVDRGVASVNQLAGKVLAASQFNESEFFIRYLAQEAGVPVTVLRDLDSKPSSSELGLVFYEDASIACKAYEHELSGSQRLNGCVGWTPFTDDVVEGSNGAAKVLVSNRNLLVIADVLAVNGGFARANPDMVRGLVHGILEGNRRLRDQPAANIGIVAKAFDWTEADARDELSRVHLANLPENRAFFSGTIDSAGSFGGIFQSSVLAYGSVIRNPTDAARF…
STC_00033	AUR_c1.1	38786	40150	-	histidine kinase	COG0642	K07644	gnl|BL_ORD_ID|48132	histidine kinase [Salmonella enterica subsp. enterica serovar Typhi str. CT18]	-	-	CytoplasmicMembrane	-	-	not used	not used	-	ATGAAGCTGTCGATCAGCAAGCGTCTCGCCGCGATGTTCGCCGTCGCCAGCTTCGTCATGCTGTCGGTGCTGAGCGTCGCTATGCATGGATTGCTGAAGCGCGAGCTCGAGCGCCATCAAAGCAATGAGCTGCAGGCGCGCTGGACGATGTACAAGCCCATCATCATGCGCAACGACGAGGTGGCGTACTGGGAATATGTGCGCACCAAGTTCGACAATTCCATTTCCGAGAACAATCGCGTCAGTCTCTGGGTACAGAGTGACGACAAGCGCTTCGTCTACGGCTCGGCGCTGACCGACGCGCAGCGGCAGTCGATGGGCACGCAGGGCTTCGGGCAGGTCATGCTGCCGGGGCATGAGGCGCCGTTGAAAACTTACTCGGCGGAAGTCGAAGGTCGC…	ARWTMYKPIIMRNDEVAYWEYVRTKFDNSISENNRVSLWVQSDDKRFVYGSALTDAQRQSMGTQGFGQVMLPGHEAPLKTYSAEVEGRGERPTVRLTVGIDSTPFVETLQAFTVGLIALTVVGALGAAGLGYYIARVGMRPLDRLSDEARELSPGYLSRRLQTDTLAPELSELADSFNGALSRLETAYQQLEAFNADVAHELRTPLGNLIGQTQVTLSRERSLTELKEALHSNLEDLERLRAIVNDMLFLARADRGERAPNRVEVSIAQEVSHAVEYLEFIFEEAGVKVRIEGDAQASIETSLFRRAVTNLLQNAVQHAPRGAEIVVFVLQQPGAIRVSVQNTGSGIAREHLSRLFDRFYRVDSSRSGSRENHGLGLAIVRAVATMHGGTVFAESDDGA…
STC_00034	AUR_c1.1	40147	40836	-	transcriptional regulator	COG0745	K07665	gnl|BL_ORD_ID|48710	copper resistance protein [Salmonella typhimurium LT2]	-	-	Cytoplasmic	-	-	none	none	-	ATGAAAGTTCTGATCGTAGAAGACGAACCGAAGACGGCCGATTATCTCGAGCGTGGTCTGCGTGAGCAGGGCTACGTCGTGGACGTTGCGCGCGACGGCCTCGATGGCAAGCACATGGCACTGGAATACGAGTACGACGTGATCGTGCTCGACGTGATGTTGCCCGGCACTGATGGCTTTACCGTGTTGCACGCATTGCGCGAGCATCGCCAGACGCCGGTAATCATGCTCACGGCGCGCGATCGCGTCGATGATCGTGTGCGCGGTTTGCGTGAAGGCGCGGACGATTACCTGGTCAAGCCGTTCTCGTTTCTCGAGCTGGTGGCGCGTCTGCAGGCGCTGACTCGTCGCAGCCGCGGCCAGGAAGCCATGCAGTTGCGCATCGCCGATCTGCAGATC…	MKVLIVEDEPKTADYLERGLREQGYVVDVARDGLDGKHMALEYEYDVIVLDVMLPGTDGFTVLHALREHRQTPVIMLTARDRVDDRVRGLREGADDYLVKPFSFLELVARLQALTRRSRGQEAMQLRIADLQIDLLARKAWRNGQRLDLTAKEFALLAALARRKGEILSKTTIAELVWDVNFDSDTNVVEVAVKRLRSKLDDPFKPTLLHTVRGMGYVLEVRDEQSEDA
STC_00035	AUR_c1.1	40863	42281	-	Heavy metal RND efflux outer membrane protein, CzcC family protein	COG1538	-	gnl|BL_ORD_ID|52679	COG1538: Outer membrane protein [Pseudomonas aeruginosa 2192]	gnl|TC-DB|Q4VWC6	Outer membrane channel protein - Pseudomonas sp. M18.	OuterMembrane	-	-	ER	ER	-	ATGAGGTGCCGCGTGTTGCTTCGAGTGACATCTGCCGTCGCGCTGGCGGTCATGGCCGCTTGCAGCGCGCCGGTAAAGCAGCGGCCCGCCAGCGATGTGCAGTCGTCGTGGATCGACGAGCAGCGCCCAACGACACCCGCCGATGACGCGGCATTGACGTGGTGGAAGGCGTTCGATGATTCGACCATCGATCAGCTGGTCGATCTCGCTCAACGGCACAATCTCGATTTGCGTGTCGCCGAGGCGCGCGTGCGACAGGTGCGGGCTCAACGTCGTGCGGCGCTGGCGAACCTGGCCCCACAGGTCGATGGCTCGATCGATGGGGATCGTTCTCGCGGGCGCCGGTTCGCCGGCAACGCCATTGGCGGGGTGCTGGAAAATGCGAGTGCCGCCGCCAAC…	MRCRVLLRVTSAVALAVMAACSAPVKQRPASDVQSSWIDEQRPTTPADDAALTWWKAFDDSTIDQLVDLAQRHNLDLRVAEARVRQVRAQRRAALANLAPQVDGSIDGDRSRGRRFAGNAIGGVLENASAAANASWELDLFGRLRAEARAADAQLAAVQADRDGVRLTLIAEVIRNYLEFRLYQVQAELALRNAQAQEETVRITQARFNEGLGSRLDLERTVSALRTTRAQIPQSRELAESARHRLILLTASTPDGLNPLLPAPTGDPGALPDSDAERVLLTPADVISRRPDVQAAERRLIAAAEQRNVAAALRYPRITLAGLLGVQDRRVEDLLHTGARTWSVGAGLLVPLIDFGRIRAAIDAADAVQEQAYLTYEQTARTALQETQTALVLYTQGKL…
STC_00036	AUR_c1.1	42278	45457	-	acriflavine resistance protein B	COG0841	-	gnl|BL_ORD_ID|2878	putative AcrB/AcrD/AcrF family membrane protein	gnl|TC-DB|Q4LDT8	RND multidrug efflux transporter MexN OS=Pseudomonas aeruginosa GN=mexN PE=4 SV=1	CytoplasmicMembrane	-	-	none	none	-	ATGAGCGACAACCAGCCGGTGCCCAGCAGTCGGGCGCAGACGCATCTCACGCGACCGGGCCTGTCCGACTGGTTCATCAAACATCCGATCGGCACCACGCTGCTCACCATCGGCATCGTGTTGTTGGGCATCGTCGCGTTTCCATTGCTGCCGGTCGCGCCCATGCCGGAAGCCGAGCTGCCGACCATGCAGATCAGCGCCAACCTCCCTGGCGCGAGTCCGGAGACGATGGCGTCCGCTGTGGCAACGCCGCTGGAAGTGCAACTCAGCTCGGTGCCCGGCATCAGCGAGATGACTTCTTCGAGCTCGCTCGGCAGCACGCAGATCACATTGCAGTTCGTGCTGAATAAAAACATCGACGTGGCTGCGCAGGAAGTGCAGGCGGCAATCAACGCTGCC…	MSDNQPVPSSRAQTHLTRPGLSDWFIKHPIGTTLLTIGIVLLGIVAFPLLPVAPMPEAELPTMQISANLPGASPETMASAVATPLEVQLSSVPGISEMTSSSSLGSTQITLQFVLNKNIDVAAQEVQAAINAASGRLPSDLPNLPTWRKVNPNDSPILVVRMQSELMTLTELSDIAETVIARQLSQIDGVAEIPINGQRKPAMRIQAAPEKLAALGLTLADLRQSIQQASVNQAKGALFGADRVSTLQTNDQIFTPQDYDNLIVAYRGNAPVFLRDVAKVTFGAENEYVQAWQNGKPGIMFIIRRQPGANIVATADRIREALPHLRELLPASVELDVINDRTRTIRASLHEVEVTLIVTVLLVIVVMGVFLRQLSATAIVAAVLGVALISTVGAMYLLG…
STC_00037	AUR_c1.1	45454	46686	-	RND transporter MFP subunit	COG0845	K07799	gnl|BL_ORD_ID|2877	NA	gnl|TC-DB|Q9I3R2	Probable Resistance-Nodulation-Cell Division (RND) efflux membrane fusion protein OS=Pseudomonas aeruginosa GN=mexM PE=4 SV=1	CytoplasmicMembrane	-	-	mitochondrial	mitochondrial	-	ATGTTGCGAAGGGCCTCCTTAGAGGCTTGCTTGCCCATCGCCATGTCCACCCGATTCCCCCAATCCCGCGGCGCCCTGCTTGGCGCGGCCGTGTCCGTTGCCGTCGTCGTGCTGATCGCCTGGAGGCTGCTGTCCGGCTCGCTGACCGCTGCTCCGCCGGGCGGACCACCGCCGGTGCCGGTGACCGTCGTAACCGTCGAGCAGAAGGATGTGCCGCAAGTGGCGGCCGGCATCGGCACGGTGCAGTCGTTGCACAGCGTGACGCTGCGCCCGCAGGTCAGCGGCATCGTCACAGAGGTGCTGTTCGAGGAAGGTCAGCAAGTGAAGCGTGGCCAGCTGCTGGCACGCATCGACGATCGCTCCATTCTCGCCAACCTGCGTCAGTCCGAAGCGGAAAAG…	MLRRASLEACLPIAMSTRFPQSRGALLGAAVSVAVVVLIAWRLLSGSLTAAPPGGPPPVPVTVVTVEQKDVPQVAAGIGTVQSLHSVTLRPQVSGIVTEVLFEEGQQVKRGQLLARIDDRSILANLRQSEAEKARNEAQLKAANLDKSRYDNLLAQEAISRQTVEQQIALVEQLEAAIRANEATIAAQQVQLSFTKITSPVNGRVGLRRVDPGNLVQIGDAAGLVTVTQVDPISIIFTLPQELLGRIQGLPSGTAHVGAYDRDGGVVLAEGKLTTIDNQVDASTGTIRLRAEFVNREGRLWPGQFVTVRLQTGVSGNALVVPTRTVRQGLEGPFVFRVREDKAEVVPVQIGYSNDEITVITAGLAKGDSIVTDGHSRLTPNAAVKLVDSPNPAALVSEA…
STC_00038	AUR_c1.1	46845	48098	-	penicillin-binding protein, beta-lactamase class C	-	-	-	-	-	-	CytoplasmicMembrane	-	-	ER	ER	PF00144 5	ATGGAACTCGCACGTCGCGTCTTTTGTTCGATGCTGCTCGCGTTCGCCGTCGGCAGCGTCGGGGCAGCCGATCTGGGCACCGCGCGTCCCGAAGCCGTCGGCATGTCGACGCAACGGCTCAACCGGCTCACGACTGAAATGAAAGCAGTCGCTGAGCGCGGCGATGTTCCGGGCGTCGTGACCATGGTGGCGCGCAAAGGCAAGGTCGTGCACCTGGAAGCGGCCGGCAAGCGCGAGCTGGAAGGCGGCACGCCGATGCAGAAGGACAGCATCTTCCGCATCTATTCCATGACCAAGCCCATCACCGGCGTCGCCATGATGATCCTGTTCGAGCAGGGCAAGTGGCAGCTGAACGATCCGGTGTCCAAATATATTCCCGAATTCGCCGACCTGAAGGTG…	MELARRVFCSMLLAFAVGSVGAADLGTARPEAVGMSTQRLNRLTTEMKAVAERGDVPGVVTMVARKGKVVHLEAAGKRELEGGTPMQKDSIFRIYSMTKPITGVAMMILFEQGKWQLNDPVSKYIPEFADLKVAKVDPASGTVTTVPSNHPMTMRELMSHSGGLSYGIFGATAVDRHYVENRVFDMTQPMQTFIERLAKAPLLFQPGERWHYSVAVDVQGYLVEKLSGQPFPEFLQQHVFGPLKMVDTAFHVPAQKLSRLAEFYYRDKAGNSVKHPGIADYSQPPVFPSGGGGLASTASDYMRFCQMLLNGGVLDGQRILSPLSVKLMRTNMLPESARTMGPGTGFGLDFAVVENPAASGGYGGEGTYFWGGYAGTWFWIDPVYQLIVVGMIQQRGDDT…
STC_00039	AUR_c1.1	48151	50697	+	ATP-dependent helicase	COG1643	K03579	-	-	-	-	Cytoplasmic	-	-	not used	not used	-	GTGAACCGTCCAGCTGTCCCTCTGCCCATCGAACCAGCGCTGCCCGACCTGCGGCACGCGTTGGCTGAACACCGCAACGTCGTCCTGCAGGCCCCGCCCGGTGCGGGCAAGTCGACTGGCGTGCCGCTGGCGCTCCTGCCCGAGCGTTGGCGGGGCGATGCTCGCATCGTGATGCTCGAACCCCGACGGCTCGCCGCTCGCGCCGTCGCCACTCGCATGGCGCAGACACTCGGCGAACCCGTCGGTCGCACCGTTGGCTTTCGCACCCGACTCGAAACCAAGGTGAGCAAAGACACGCGCATCGAAGTCGTCACCGAGGGCATTCTCACTCGCTGGCTGCAACGTGACCCGACGCTGGAAGGCGTGGCGCTGGTGATCTTCGATGAATTTCACGAGCGC…	LPERWRGDARIVMLEPRRLAARAVATRMAQTLGEPVGRTVGFRTRLETKVSKDTRIEVVTEGILTRWLQRDPTLEGVALVIFDEFHERSLNADLGLALCLDAQETIREDLRLLVMSATLDGAAVAKLLGDTPIVTAEGRAFPVTTHYRERLDARSSRPQYEDMAQIVARTIARAIDDEPGDVLAFLPGQGEIRRAQRFLEETSLPPGVRVLPLFGELSPQEQDAAIQPSRSGERKIVLATNIAETSLTIEGVRIVVDSGQERRSRFDPATGMSRLELGSISRASADQRRGRAGRIQAGVCFRLWSEVEHSALPAQTAPEIVGADLAPLALELANWGIADPAALRWLDPPPSATFAQARDLLRSLDAINAEGRVTEHGRALARMATHPRLAHMIVRGAEL…
STC_00040	AUR_c1.1	50745	51518	+	hypothetical protein	-	-	-	-	-	-	Periplasmic	-	-	ER	ER	-	ATGCTCGTCCGAACACTCCCGCTGCTGTTCCTGGCCCTGACGGCGCACGCCGGCACCAAAATGGAGACCGTCAGCCGCGACTTGTCGGGCGGCCGCTCCACTACCGTCAATACCTGGGCGCAGGGCGGCATGATGCGCGTCGAGACGCAGGCCAACGAGTCGACGGTGCTGTTCAAGGACGACACCATCTACGCCATCAGCCACAAGGACAAGAGCTACGTCGCCATGGATCGCGCCTCGATGAAGCGCATGGCCGAGCAGCTCAACCCGGCGCTGCAAATGCTCCAGGAGCGCATGAAGACCATGACGCCGGAGCAGCGCGCACAGATGGAGAAGATGCTCGGCACTCGCATTCCGGGCGCGCAAGAGGCGCCGACGGAAATCAAGCGCACCTCACGC…	MLVRTLPLLFLALTAHAGTKMETVSRDLSGGRSTTVNTWAQGGMMRVETQANESTVLFKDDTIYAISHKDKSYVAMDRASMKRMAEQLNPALQMLQERMKTMTPEQRAQMEKMLGTRIPGAQEAPTEIKRTSRNDKINGYSCTYVEVREAGVLTDELCVVPANALKGSAELMNSAQKMSALLQDMMAGMDAPWMKQMVQKQLQNFEALGGIPVVSRHFVDGKPQNETSLSNISSQTLAASLFEIPAGYTKKDMMAPR
STC_00041	AUR_c1.1	51555	51824	+	hypothetical protein	-	-	-	-	-	-	Unknown	-	-	not used	not used	-	GTGAATCAAGATATTCGACCAGACATCCTTGCCCTGCACGCCAAGCTCGAGCGCCTCGATCGGGATGCGATCGACGCGAGCACCCGCGAGTCGCTCATGCAGTTACTCAGCGATTTGACGCGGCTGCTGGGCGCGGCCTCTTTGGACAATGGCGATCATCCGCTCACCGAGCGTCTGGAACAGCTCGCCGTGAGTTTCGAAGCCGAGCATCCGGCCGTCGGCACCGCCGTGCGCCAGTTGATCGACGCGCTGGCCAAAGCCGGTATCTAG	VNQDIRPDILALHAKLERLDRDAIDASTRESLMQLLSDLTRLLGAASLDNGDHPLTERLEQLAVSFEAEHPAVGTAVRQLIDALAKAGI
STC_00042	AUR_c1.1	51833	52267	+	HIT family hydrolase	COG0537	K02503	-	-	-	-	Cytoplasmic	-	-	none	none	-	ATGTACGATCAGAGCAATGTGTTCGCGAAAATCCTGCGCGGCGAAATTCCTGCGTTCAAAGTTTATGAGGATGCGACGGCACTGTCTTTCATGGACGCCATGCCACAGTCGGATGGCCACACGCTGGTCATTCCCAAAGTCGAATCCCGCAACTTCTTCGACATCGCGCCGGCCGCGCTCGCCGACCTGATCAAAGCGACCCAACACGTCGCCAGAGGCGTGCAACAGGCGTTCCAGCCCGACGGCATGCGCATCATTCAATTCAACGAGCCGGCCGCCGGCCAGACCGTGTTCCACATCCACTTCCACATTCTTCCCTGCTACACCGGCAAGGAGATCCGCGTTCACAATCGCGACTGGGCCGACAAGGGCGTGCTGGCAGAGCATGCCGAGAAAGTT…	MYDQSNVFAKILRGEIPAFKVYEDATALSFMDAMPQSDGHTLVIPKVESRNFFDIAPAALADLIKATQHVARGVQQAFQPDGMRIIQFNEPAAGQTVFHIHFHILPCYTGKEIRVHNRDWADKGVLAEHAEKVRAALANLPPRQ
STC_00043	AUR_c1.1	52280	54307	+	acetyl-CoA synthetase	COG0365	K01895	-	-	-	-	Cytoplasmic	-	-	not used	not used	-	ATGAGCCAGAAGATATATAAAGTTCCCGAGGACTTCGCCGCACTCGCGCACCTGCGGCTGGCGGACTATCAGCGGCTGTATCAGGAATCGGTTCGCGATCCGAACGGTTTCTGGTCGCGCATCGGCCGTCGCCTCGACTGGATTCAGCCGTTCGCGAAGGTAAAAGACACCAGCTTCGACGAGCACGATTTTCGGATCCGCTGGTACTACGACGGCAAGCTCAACGTCTCCGCCAACTGCCTCGACCGGCATCTGACCAAGCGCGGCGACAAGACTGCCATCATCTGGGAAGGCGACGACCCCAAGCTGTCCGAGCGCATCACTTATCGTCAGTTGTATGAGCGCGTGTGTCAGTGCGCCAATGCACTGAAGGCGCTCGGCGTGAAGAAAGGCGATCGC…	DWIQPFAKVKDTSFDEHDFRIRWYYDGKLNVSANCLDRHLTKRGDKTAIIWEGDDPKLSERITYRQLYERVCQCANALKALGVKKGDRVTIYLPMIPEAAVAMLACTRIGAIHSVVFGGFSADSLAGRIADCGSTVVITADEGLRGGKRVPLKTNVDLALTMPNTDCVKHVLVVRRTGIRVPMYGARDQWFDDVVEPQPKECAPEVMDAEDPLFILYTSGSTGKPKGVLHTSGGYLVYVSMTHELVFDLREDDIFWCTADVGWVTGHSYVVYGPLANGATTVMFEGVPNYPDSGRFWQAVDKHKVTLFYTAPTAIRALMREGEEPVKEWSRSSIRLLGTVGEPINPEAWEWYHRVVGDGRCPVVDTWWQTETGGVLISPLPGAIDQKPGSATLPFFGVK…
STC_00044	AUR_c1.1	54344	54853	-	NLP/P60 protein	COG0791	-	-	-	-	-	Unknown	-	-	ER	ER	-	ATGAACCGCTGCTTAGCATCTAGTCTTTACGTCGCGCTGGCCGCAGCAAGCCTGCTCACCCTACAGGGATGCGCTGTGCCGCAGCCCTATGTGCCGACGACGCCCACGGGGTCCTCAGTCCGGCCGCCGGTCGCTCCTGCGGCCACGGTGGGCAATGAGGTGGCCATTCGTGCGATCTCCCTGCTCGGTGCGCCCTATGAGTGGGGCGGCAATGGGCCGACGACCTTCGATTGCAGTGGACTGGTGCGCTTCATCCACGATCAGCTCGGCATAAGCACGCCGCGGACCGCGGCGGAGCAGTACTCGGCCGCGACGCCGGTGCCATTGAAGAACCTCGAGCCGGGCGATCTGCTGTTCTTCCGGATCAAAGGCCGCATTTCGCACGTGGCGATCTATACC…	MNRCLASSLYVALAAASLLTLQGCAVPQPYVPTTPTGSSVRPPVAPAATVGNEVAIRAISLLGAPYEWGGNGPTTFDCSGLVRFIHDQLGISTPRTAAEQYSAATPVPLKNLEPGDLLFFRIKGRISHVAIYTGEGRFVHAPQTGRPVELRMLDDDFYRPRLAGAGRLF
STC_00045	AUR_c1.1	54969	56612	+	peptidase M28	-	-	-	-	-	-	Extracellular	-	-	ER	ER	-	ATGCGCGGATCGCTTGGACTCCTGCTGTCGTTGATCGTCGCCGGCCCGCTACCAGCGGCCGAGCGCGGCAACCCGTGGAACGAGGTCCAGCCTGACGCCATTCGCAGTCACGTGGAATTTCTTGCAGCCGACTTGTTGGAAGGCCGCGCCACTGCTTCTCGTGGCTACGACATCGCCGCGGCGTATGTAGCGTCACAATTCCGTCAGGCCGGCCTGCAGCCCGCCGGCGACGACGAGAAGAGCTATCTGCAAAAGGTGCCGCTGCTGGAGGCGACTCCGGTGCTGCCTGGCTCCTCTGCAGCGCTGGTGCGTAACGACGATACCTATGCGTTCGAGTACGGCACTCATTACCTGCCCAATGCCGATTTCATCTCGGCCAGCTCCACATTGAGCGCCCCG…	MRGSLGLLLSLIVAGPLPAAERGNPWNEVQPDAIRSHVEFLAADLLEGRATASRGYDIAAAYVASQFRQAGLQPAGDDEKSYLQKVPLLEATPVLPGSSAALVRNDDTYAFEYGTHYLPNADFISASSTLSAPMMFAGFGIDAPELSYNDFEDIDVKGRIAVIFSGAPAKFSNEKRAYYSWEERKLTTLVERGAVGVITIDFQRGYCEKRTPWERRVAMSWIPQMRWLDEAGQPQNAFPALKLRFRFNHDAASQLFETAQSSFPEALAASEDGTPQGFELPGMMTLSATTGLRKTESANVLGVLRGSDPQLKDEYVVISAHLDHLGRGTAVNGDSVYNGAHDNAVGVGIMLEIARALHESNARPRRSVLFAAVTAEEKGLLGSDFFARQAQANEKKIVA…
STC_00046	AUR_c1.1	56668	56922	+	PREDICTED: probable calcium-binding protein CML34	-	-	-	-	-	-	Unknown	-	-	none	none	-	ATGGCAGACCTGGATGACGTCAAGGACGTCGATGTGGACGCAGGCGATCTGCGCGAGCTGAAGCAAAGCTTCGACGTCTGCGACAGCAACGGCGATGGCTGGATCGTCAACCAGGAATTCAGCGCACTGCTGCGTGCCCTGGATCAGGATCTGTCCGAAGATGAATGCCTGCTGGCCTTCGAGCTCACCGATGCCGACGGCGACGGCTCGATCAGCTTCGAGGAGTTCATGGGCTGGTGGACCGACTCGCGCTGA	MADLDDVKDVDVDAGDLRELKQSFDVCDSNGDGWIVNQEFSALLRALDQDLSEDECLLAFELTDADGDGSISFEEFMGWWTDSR
STC_00047	AUR_c1.1	57143	57385	+	hypothetical protein	-	-	-	-	-	-	Unknown	-	-	none	none	-	ATGAGCAGCGAAATGAGCGAGTCGATGCGCAACAGCCTGCGTATCGGCGATCCGGTCCGACTCAAAGACAGCGACGTGGATTTGCGTGGCGACGTGTGGCAATTGCGCACCGGCCGCTACGTCGTCGTGCGCTGGCAGGACGAATGTCGCAGCACTCATTCAGAGACTGCCGTCGAATACGACTCCTCGCGCAGCCGCGCCGAGTGGAGCCGGAACATCAGCCACGAAGATCGCGAACGTTGA	MSSEMSESMRNSLRIGDPVRLKDSDVDLRGDVWQLRTGRYVVVRWQDECRSTHSETAVEYDSSRSRAEWSRNISHEDRER
STC_00048	AUR_c1.1	57632	58015	-	MULTISPECIES: response regulator	-	-	-	-	-	-	Cytoplasmic	-	-	none	none	-	ATGGCTGCTGGAGCCGAATTGACGATTTATATCGTCGAGGATTCGCCGGCAGTCATGGAGCGGCTGGTCGAGGCCGTGGGTGACATTCCCAATGCCAAGGTGGTTGGCAGCGCCGATGCGGTCGCTGCCGCGATCGAAGGCATGCGCCTGTCACAGCCTCGCGTGCTCATTCTCGATATTCAGTTACGCGGCGGTAGCGGCTTTCAGGTGTTGAAGCAACTGCGTACCAGCCGCAATCGGCCCGAGGCCGTCATCGTAGTTACGAATCATCCATCCGATGATTACCGGATTGCGAGCCGGGAGTGCGGGGCCGATCATTTCTTCGACAAGGCTTCGGAGTTCCACAAGGTCAGAGAGGTGTTAATGCAGATCGATGCGGCCTGA	MAAGAELTIYIVEDSPAVMERLVEAVGDIPNAKVVGSADAVAAAIEGMRLSQPRVLILDIQLRGGSGFQVLKQLRTSRNRPEAVIVVTNHPSDDYRIASRECGADHFFDKASEFHKVREVLMQIDAA
STC_00049	AUR_c1.1	58050	58754	-	hisitidine kinase	COG2197	-	gnl|BL_ORD_ID|17178	response regulator GacA [Legionella pneumophila subsp. pneumophila str. Philadelphia 1]	-	-	Cytoplasmic	-	-	none	none	-	ATGTTGAATCCAACCGAATTAGGCTCTCGGGAGAATGAGGCCAGGGACGCGTATCAGGCCATGCATACGCCGATTCGCGTATTGATCGTCGACGACCACGCCATCCTCCGCGCCGGTGTGCGCGAGATGCTGGCGGAGGAGCAGGATCTCCAGGTCGTCGCTGAAGCCGGGTCCGCCGAGGACGCGCTTCAACAATTGCGAAATGGCTTACAGGTCGATGTCGTAGTGCTCGACATCACCTTGCCCGGCCAGAGTGGCATCGATCTGCTGAAGCAATTGAAGCGCGATCAGCCGGAGCTGGCGATCCTGGTGCTGAGCATGCATCCGGAACGCAGCTTCGCGGTCCGCTTGATGCGTGCTGGCGCGAATGGATACGTGCCGAAGATGATCGTGCCCGAG…	MLNPTELGSRENEARDAYQAMHTPIRVLIVDDHAILRAGVREMLAEEQDLQVVAEAGSAEDALQQLRNGLQVDVVVLDITLPGQSGIDLLKQLKRDQPELAILVLSMHPERSFAVRLMRAGANGYVPKMIVPEELVKAVRAVGTGRRYITPLVAELLASECAADEEGPMHNRLSERELQVFTRIARGVSPAVMANELGLSVKTVSTYRARILEKMGMRSNAEIAAYAVRNQLVE
STC_00050	AUR_c1.1	58748	59143	-	two-component response regulator, partial	-	-	-	-	-	-	Unknown	-	-	none	none	-	ATGGAGAATCATGTCGAAAGAGCGACCCACAACGATCATCGCGCCAATTATTCGGGCGATGACCAGGATTCGGGCGAGGAATCAATGGTGAGTGGCGAGCGCGAGCGCAGTCTGGCGCCGGCGCCTGTGGCGCTACGGATTCCGGTCGGCACCAATCTCGCCGACGTGGAGCGCTGGATGATCTTCGCGACCCTGCAGAAGTGCGGGGGAAACAAGACCCGCGCGGCGGCGTTGCTCGGGGTGAGTCTGAAGACTCTGTACAACCGCCTCAACGCTTATCGCGCACAAGGGCTGGCCATGGATTCGGGCCTGAACGACGCTCAGGACGTGGCTATCACCACCCTGCAGGGGGGCGACCTCCGTGAAGCAATGACCGAGGTACCACAGCGATGTTGA	MENHVERATHNDHRANYSGDDQDSGEESMVSGERERSLAPAPVALRIPVGTNLADVERWMIFATLQKCGGNKTRAAALLGVSLKTLYNRLNAYRAQGLAMDSGLNDAQDVAITTLQGGDLREAMTEVPQRC
STC_00051	AUR_c1.1	59326	60804	-	histidine kinase	-	-	-	-	-	-	CytoplasmicMembrane	-	-	none	none	-	ATGCACACAGTCGTTGCTGGTGACGGTTGTAAAAGTTTCGGTAAGCCCATGGGCGAAGCTACTCACAGTGTGCATTCACCGAATGCATCTTTGAGCACACCGCCGGCGGCGACCGGCGGCGTGCCGCTGCACGTGCGCATCGTGATCGTGATCTCGATCGCCCTGCTCATGGTCAACGCCACGCTGCTGATCATCAACGTTGGCGCGACGATGGATTCGAATGCTCAATACGCGCGTTCGTACGAGATCAAGCGCGCGCTCAGCACGTTTCAGTCGGTGATTACGGCGGCCGAGTCCGGCCAGCGCGGCTATTTGCTGACCGGTCAGACGGGATATCTCGAGCCGTATTACGTGGCGATGCGCAGCTGGCGCGGCGAGCTCGAAAAGCTGCGCACGCTC…	MHTVVAGDGCKSFGKPMGEATHSVHSPNASLSTPPAATGGVPLHVRIVIVISIALLMVNATLLIINVGATMDSNAQYARSYEIKRALSTFQSVITAAESGQRGYLLTGQTGYLEPYYVAMRSWRGELEKLRTLTAENPTRQKDIAELESITAAGISRLKATISRSPQPGPNGNADVAGTELATTTMDRVRGIVDRMMAEEDARIEALRRDVLRDLLVAGGLALLTTIVTVAVLIGLNKLLRRYVRDRETAENAMLAANQALNEQVEQRTSELTELSQHLIRVSEEEKAKLARELHDTLGSNLTAINMDLNWIQRRLPEGAREVKERLQRALKMLGETVELKHEVIEGLRPSHLDNLGLAFAMRSHCREFTRRTGLPCEVDVQEDFDDLDPAWSIAFYRI…
STC_00052	AUR_c1.1	61079	61507	+	hypothetical protein	-	-	-	-	-	-	Unknown	-	-	ER	ER	-	ATGACCAAGGGCAATGTTTATTTGATTCTCGCCGCTGCCGGTCTGGCGCTGGCGGGCTGCAACAAGGCCGAGTCGCCGGCACAGGTCCAGCACGATGTCGCCGACGCGCGAGCCGAGGCGCAACGAGATGTGACAGACGCGCAGGCCGACGCTCAGGAGAAGATGGCGGATGCACAGAAGGATATGGCGGATGCGTACGCCGATCACGACGCGAATGAGGTAGCCGATTCGGCCCGCGACGCGAGCGAGACCGCAGCTCAAGGTGACTTCAAAGTCGCGGTAGCCCGCGCCGAAGCCACGCACAAGATTGCTGTCGAGAAGTGCGAGGCGCTGCAGGGGAATGCCCAGGCGGACTGCAAGTCGCGCGCCGAAGCGGATCTGGAAAATGCCAAGCGCGCC…	MTKGNVYLILAAAGLALAGCNKAESPAQVQHDVADARAEAQRDVTDAQADAQEKMADAQKDMADAYADHDANEVADSARDASETAAQGDFKVAVARAEATHKIAVEKCEALQGNAQADCKSRAEADLENAKRAAEARRDGAG
STC_00053	AUR_c1.1	61568	61888	+	MULTISPECIES: BON domain-containing periplasmatic protein	-	-	-	-	-	-	Periplasmic	-	-	ER	ER	-	ATGGCACGGCAAAATACGGCGGCATTGCTGTTGGCCGCAATCATGGCCTCCACGGTCGTCGGCTGCTCGTCGACCCCGACGCAGCAATCGACCGGCCAGGCCATCGACGATGGCGTCGTCACGGCCAAGGTTAAGGCCAAGCTGATCGAAGATCCGGTGACCAAGGCGCATCAGATCAACGTTGAGACGTTCAAGGGCACAGTGCAGTTGAGCGGCTTCGTCGAAAGCGATCAAGCTCGCACCCGGGCGCTACAACTGGCCCGCAGCACGGACGGCGTGAAGAGCGTGAAGGACGCGATGCAGATCCGCAGCGGCGGCTAA	MARQNTAALLLAAIMASTVVGCSSTPTQQSTGQAIDDGVVTAKVKAKLIEDPVTKAHQINVETFKGTVQLSGFVESDQARTRALQLARSTDGVKSVKDAMQIRSGG
STC_00054	AUR_c1.1	62060	62383	+	membrane protein	-	-	-	-	-	-	Unknown	-	-	none	none	-	ATGACCCACGGCAAGAAATTGACTGGTCCTATGATCGAAAGTGGCCGAGGCCCTTTCGATACGCCCGTCAAAAGGCGCGACTTTCGCCGGGCTACGCTGGCTCTGGCCACCGCGGCCGCGGTGATGTTCAGCAGCGCGCCGCTGACCGCGGCCCACGCGGATGAAGCCAAGGTGAAATGCGAAGGCGTGAACGCCTGCAAGGGCACCAGCGCCTGCGGCACGGCGGCCAATGCCTGCGCCGGCAAGAATGCCTGCAAAGGTCAGGGCTTCCTGATGCTGAGCAAGGCTGAGTGCGACGCTGCCAAGGCCAAGCTGAAGAAATAA	MTHGKKLTGPMIESGRGPFDTPVKRRDFRRATLALATAAAVMFSSAPLTAAHADEAKVKCEGVNACKGTSACGTAANACAGKNACKGQGFLMLSKAECDAAKAKLKK
STC_00055	AUR_c1.1	62474	63325	+	UPF0276 protein	COG3220	K09930	-	-	-	-	Cytoplasmic	-	-	not used	not used	-	GTGCCTCCATCCTCCCTGCATCGTTCGCTAGGCTTCGGGCTCGGCGTGCGCCCGACTCATTACGATGCGCTGCTCGGCGAGCGCAAAGGCAGCGTCAGCTGGCTGGAAGCGCTGACCGAAAACTATCTGCTGCCCGGCGGCAAGCCTTTGCACTATCTGGAGCGGCTGCGCGCGGAATATCCGATAGTGCTGCACGGAGTGTCGCTGTCCATCGGCAGCACCGATCCGCTGAATGAAACCTATCTGCGCGAAGTGAAAGCGCTTGCCGATCGCGTCGAGCCGGCGTGGATCTCGGATCATCTGTGCTGGACCGGCGTCGACGGCGTGAACCTGCACGACCTGATGCCGCTGCCGTTCACGGAAGCGGCGCTAAAACACGTCGTATCGCGCATCGAGGCC…	VPPSSLHRSLGFGLGVRPTHYDALLGERKGSVSWLEALTENYLLPGGKPLHYLERLRAEYPIVLHGVSLSIGSTDPLNETYLREVKALADRVEPAWISDHLCWTGVDGVNLHDLMPLPFTEAALKHVVSRIEAVQERLGRRLVLENVSSYVSFSRCDMTEWDFLREVAERADCHLLLDVNNVYVSSVNHGFDPLAYLSGIPVERVQQFHLAGHRNMGDYLIDTHDEPVCEAVWQLLQAAIERFGPLSTMIERDDNIPELDALLAELDRARAIAASAQRSKSAA
STC_00056	AUR_c1.1	63322	64110	+	dihydroxy-acid dehydratase	-	-	-	-	-	-	Unknown	-	-	none	none	-	ATGAGCGCTCCACCCGATACGCCGTCGCTGGCTGAATTGCAGCGGGATTTTCAACGCCATGTCATGCATGGCCATGAGCGCATCATCGATGCGGTCGGTGGCTCGCCAGCGGTACCCGCGACGCTGCGCCTCGCGATTTATTCCGAGGCGTACCGGCTTCGTTTGACCGACGCGCTCGCCAGCACGCTGCCTCGTCTGCAACAGTCGATGGGCAAAGAGGCGTTCGCTGCAGTGGCGCGCGAGTACATCGACTTGTGCCCGTCGCGCCATCCATCGATACGCTGGTTCGGCGATCAGATGCCGCGGCTGCTGCGCGAATCATTTCCGCAGCAACCCTGGCTCGCAGAGCTGGCGACGTGGGAATGGTCGATTGCCAGCGCGTTCGACGGCGCCGATGCC…	MSAPPDTPSLAELQRDFQRHVMHGHERIIDAVGGSPAVPATLRLAIYSEAYRLRLTDALASTLPRLQQSMGKEAFAAVAREYIDLCPSRHPSIRWFGDQMPRLLRESFPQQPWLAELATWEWSIASAFDGADAEPVGIDALAAIAPEQWPALTFQFHPTLQVLAMRTNAPVIFRALSADAPPPEGVALDEAQSWLIWREGLKTQYRSLAPDEVAALDVMRGGGSFELLCDALCAWHDADAVPAQAAGLLKRWVVEQMIVGVS
STC_00057	AUR_c1.1	64138	64821	+	5-carboxymethyl-2-hydroxymuconate isomerase	COG0179	K16165	-	-	-	-	Cytoplasmic	-	-	not used	not used	-	ATGACTTTCGTTTTCCCGCCGCCGGCGCCCCCCGCCGTCGCCATCGTCGGGCGCACCGAGCGCTTTGCCGTGCATCGCATTTACTGCGTCGGCCGCAACTACGCGGCGCACGCGCGCGAGATGGGCAAAGATCCGGAGCGCGAAGCACCGTTCTTTTTCATGAAGCCCGCCGATGCGATCGTGGCCAGCGGCGCGCAGTTGCCGTTCCCTTCGCGCACGTCCGACCTGCATCACGAGATCGAGCTGGTGGTCGCGATCGGCACCGGCGGCGCGAACATCGGCATCTCCCAAGCGCTCTCGCACGTGTTCGGCTATGCCGTCGGGATCGACCTGACGCGCCGGGACCTGCAGGCGGAAGCGAAGGACAAAGGCCGCCCCTGGGACACTGCCAAAGGCTTC…	EREAPFFFMKPADAIVASGAQLPFPSRTSDLHHEIELVVAIGTGGANIGISQALSHVFGYAVGIDLTRRDLQAEAKDKGRPWDTAKGFDRSAPISAITPASLARLDDSKIWLKVNGTLRQQGALADMIWKVPEIIAELSTLFELCPGDLIYTGTPSGVAAIKSNDVLEGGVDGLETLEVTLS
STC_00058	AUR_c1.1	64827	65465	+	maleylacetoacetate isomerase	COG0625	K01801	-	-	-	-	Periplasmic	-	-	not used	not used	-	ATGAAGCTCTACAACTACTTCCGCAGCTCAGCGGCGTTCCGGGTGCGCATTGCCCTGAACCTCAAGGGCTTGGAATACGAGCACATCTCCAAATCGCTCGTGAAGCACGAGCATCGCGCTGCCGACTATCTGGCACTCAATCCTCAAGGGTTGATTCCGGCGCTCGAAGTCGACGGCACCGTGATCTCACAATCGCTCGCCATCATTGAATATCTCAATGACCTGCAGCCGCAGCCGCCATTGTTGCCGGCCGACCCGCTGGCGCGCGCGCAGGTACGGTCCATGGCGCTCGCGATTGCTTGTGACATTCATCCATTGAACAATCTGCGCGTCCTCAACTATCTGCGCCAGGATCTCGCGCAGAATGATGAGGGCGTGAACACCTGGTATCGACACTGG…	LNPQGLIPALEVDGTVISQSLAIIEYLNDLQPQPPLLPADPLARAQVRSMALAIACDIHPLNNLRVLNYLRQDLAQNDEGVNTWYRHWISAGFRGLEQQVAKHSSARRHCFGDSLSLADVCLVPQMYNARRFKTDLSPFPTLVAISTHLETMPAFDAARPEAQPDAQ
STC_00059	AUR_c1.1	65479	66285	+	uroporphyrin-III C-methyltransferase	-	-	-	-	-	-	Unknown	-	-	not used	not used	-	GTGAGCAAGGCCGGAAGCTTGGCATGTGTGGGCATCGGCATGACCCTCGGGTCGCACCTCACGCCGCTCGCCCGCGACTTCATCGACAAGGCCGACGTAGTGTTCACCGGGCTGTCCGACGGCATCATCGAACTGTGGATTGCCGGCATGAACCGCGATGTCCGCAGCCTTCAGTCGTACTATCGCGAAGGCAAGTCGCGCATGCAGACCTATCGCGAAATGGTCGAGGCCATGCTCACCGAAGTGCGCGCCGGCAAGCGCGTTTGTGCGGCGTTTTATGGGCATCCCGGAGTGTTCGCCTGGCCCACTCACAAGGCCATCGAGATCGCGCGCAGCGAAGGTTTCGCGGCGCACATGGAGCCCGGCGTGTCCGCGGCCGACTGCATGTACGCGGATCTC…	VSKAGSLACVGIGMTLGSHLTPLARDFIDKADVVFTGLSDGIIELWIAGMNRDVRSLQSYYREGKSRMQTYREMVEAMLTEVRAGKRVCAAFYGHPGVFAWPTHKAIEIARSEGFAAHMEPGVSAADCMYADLGFDPGKYGCQHYEASQFMFNRRRVDTAAYLILWQVGLSGDQSLARFSTGSAYRQVLVDVLSRDYPLEHEVILYQAATLPTFQPTIIHLPLSQLPTAAADMHFTMVIPPAQALQPDREIRDRLSALDRELGLGTAT
STC_00060	AUR_c1.1	66338	66850	+	acetyltransferase-like protein	-	-	-	-	-	-	CytoplasmicMembrane	-	-	none	none	-	ATGCGCCCACTTGGGCCGCACGACAGCGCGCTGTACTGCCACCTCTACACCGATGAGGAAACAATGCGCTTCATCGGTGCCCCCATGGCGCCGGAGCGAGCCGCCCGCAGCTTCAACAGCGCGCTGGCGGGCATGAACCGCGATCCCATAGAGCGATTGTTTCTTACTGTGGTCGAGAAGGCCTCGCAGCAGGATGTTGGCGTTTGCAGCCTGCAGAACTTCGATGCACAACGCCGCAGCGTGCAAGCAGGCGTGATGTTCGTCGCCCGAGCGCGGGCGCAAGGTTATTCCAAGGAAGGCTTCATCGGCCTGATTCAGCAGGTGTTCACGCACTTGCCGGTCGATGAACTGTGGGTGCAGTTCGCCGCCGACCACATCGTTGTAGAGCGGGCTGTCATT…	MRPLGPHDSALYCHLYTDEETMRFIGAPMAPERAARSFNSALAGMNRDPIERLFLTVVEKASQQDVGVCSLQNFDAQRRSVQAGVMFVARARAQGYSKEGFIGLIQQVFTHLPVDELWVQFAADHIVVERAVISVGFDRQRDAAPEDGPQQYSVWSVRRDSWLPKFPAKD
STC_00061	AUR_c1.1	66864	67124	+	hypothetical protein	-	-	-	-	-	-	Unknown	-	-	none	none	-	ATGTCGAACCTCATCGAATTTCTGGAGAAGCTGGGCCAGAACTCGCAGTTGCGCAATGTCACCGGGCTCGAACTGCAAGCGGCGCTGTCACAGGCGGGAATCGAGTCTTCGGTCCACGCAGCTCTCGCCGGTGCAGATCGGCACAGTCTCGAGACGCAGGCGGGAGCGGCGACCAACGTGTGTTGCCTGATCCATGCCGCGGAAGACGACAGTGAAGGCGATGCTTCCGTGCCGGCGCCATCGGTCCGTCATGCAGCCTGA	MSNLIEFLEKLGQNSQLRNVTGLELQAALSQAGIESSVHAALAGADRHSLETQAGAATNVCCLIHAAEDDSEGDASVPAPSVRHAA
STC_00062	AUR_c1.1	67564	67833	+	hypothetical protein	-	-	-	-	-	-	Unknown	-	-	not used	not used	-	GTGTCGAATGTCGTGGATCTGTTGGAAAGAATAGGTCAGAGCTCGCAGCTGCAATCCCTGACTGGCGAGCAACTGGCGCGGGAGCTGTCGCGGGCGGGCATCGAGCCGGCCGTGCAGGCAGCCATCGTGCAGCGGCGGCCCCGTCAGCTCGAGGAGTTGATCGGTGCCACCAAGAATGTCTGCTGCATGGTCCACGCTCCGCAAGACGAAGAGCCCGAGGAACAGCAGCCCGAAGACGGTGGCGAGCGCCGTGTCGCCTGCGCCAGCTAA	VSNVVDLLERIGQSSQLQSLTGEQLARELSRAGIEPAVQAAIVQRRPRQLEELIGATKNVCCMVHAPQDEEPEEQQPEDGGERRVACAS
STC_00063	AUR_c1.1	67892	69646	+	diguanylate cyclase	-	-	-	-	-	-	Cytoplasmic	-	-	not used	not used	-	TTGTGCCTGTTCGGTGGCGGGCCGCTGCTGGCGGCGGACGGCGAGGACTTCGCCGCCATGTTGCAACGGGCCGACGCCGTCAAAAGCGTCGACCCCGCCGAGTTCACCCAGCTGATCGATCAACTGCAGGCCCAGGTCGACGATCTGTCGGGCCAGCAACGCGAGCACCTCAAATATCTGCAGGGATGGCGTCTGGTGTACGCCGGCGACTACGCCGCCGCGATTCCCATGCTGGAGTCGCTGGTCGATGAGGCGAGCGACCCGACGCTCCAATTCCGCGCCAGCTCGACCGCCACGAACGTCCAGGTCCTGGCGACGCGTTACGAAGGGGCATTCCTGCAACTCAACAAACTGTTGAACAAACTGCCCGAGGTCACCGACAAGGACGCCCGCCTGCAG…	LCLFGGGPLLAADGEDFAAMLQRADAVKSVDPAEFTQLIDQLQAQVDDLSGQQREHLKYLQGWRLVYAGDYAAAIPMLESLVDEASDPTLQFRASSTATNVQVLATRYEGAFLQLNKLLNKLPEVTDKDARLQGMSVAADLYVLVGEYDLGIHYAEQVVKENARGRGVCRGEQIRLDTLCKTKRIKADDPAIPAAINACLRQGESLAANGIRTTQARLFLREHRIDEAINLLERHYGEVEQTRYPRGISEWESLLAQAYQQRGLGVNAQRMALRAVEHSVKNQFTQPLVGAYRVLYEESEKHGDVGNAIAYLKKSAAADKAYLDDVTARQLAYERVKSNTLSTKSQLEALNQENKLLQLQRELDGKAAETSRLYIALLMLVVVFITLWAYRTKRSQLHF…
STC_00064	AUR_c1.1	69771	70490	+	transcriptional regulator	COG0745	K02483	gnl|BL_ORD_ID|43449	SubName: Full=Two-component system response regulator;	-	-	Cytoplasmic	-	-	none	none	-	ATGACCGACTCTCGCCATATCCTGATCGTCGATGACGATCGCGAAATCCGCACGCTGCTGGGCGATTACCTGCAGAAGAACGGGTATCGCACCACCGCAGTGGCCGATGGCAAAGCCATGCGCCGCGCGCTCGAGCAATCGCACGTCGACCTGATCGTGCTCGACCTGATGCTGCCCGGCGAAGACGGCTTGAAGCTCACCCGCGAGTTGCGCGCTCACTCACAGATTCCCATCCTGATGCTCACGGCGCTGGGCGAAGAGATCGATCGGGTCGTGGGACTGGAAGTCGGGGCCGACGACTATCTGTCCAAGCCGTTCAGTCCGCGCGAGCTGGTCGGCAGGATCAAAGCGATCTTGCGGCGGACGGCACACATGCCGCGCGATCCCGTACAAAGCGCC…	MTDSRHILIVDDDREIRTLLGDYLQKNGYRTTAVADGKAMRRALEQSHVDLIVLDLMLPGEDGLKLTRELRAHSQIPILMLTALGEEIDRVVGLEVGADDYLSKPFSPRELVGRIKAILRRTAHMPRDPVQSAVTVYRFGDWKLDVTARSLIHTDGSQHALSGAEFRLLAILLAHPTRVLSRSQLMELLRGRDIDPFDRSVDVRISRLRQVLRDDARSPKIIKTIYGEGYVMGVPVEQE
STC_00065	AUR_c1.1	70490	71905	+	histidine kinase	COG0642	-	-	-	-	-	CytoplasmicMembrane	-	-	possibly ER	ER	-	ATGGCTCGCCCGCTCCTGCCGGACACGCTGTTCGGACGCCTGTTCGTGGCGACGATGGCCGTGATCGGCGCGATGCTGATCGTGTTCATTCTGCTGATCGTGCGCGAGCGTCGCGAGCTGGCGTTGCTGGACAGCGGCGCTGGCAGCTCGGCGAATACCATTGCCGAAACGAGCCAGTATCTGGCGGGACTGTCGCAGGACGAGCGTGACGACGCCCGCCTCAAATTGCGTGAGCAACGTCTCTCACCCGAGGACGTGCGCCCGCCGCCGCCACGCATTCAAAACGAAGAGCAGGCCGCTCTGGAGCGCGCATTCGCCGCTCATCTGCAACGTCACCTGGGCTCGGGTTACAAAGTTTCAACCGGGCCGCCGCGGGCCCGCCGCTCCGACGTCATTCCG…	MARPLLPDTLFGRLFVATMAVIGAMLIVFILLIVRERRELALLDSGAGSSANTIAETSQYLAGLSQDERDDARLKLREQRLSPEDVRPPPPRIQNEEQAALERAFAAHLQRHLGSGYKVSTGPPRARRSDVIPLHSLRRDFPPPDGSPPPNTFPPRRDRVFDVTVTLPDGDTAVFRTFAPRSGPRLPRQIFLELGLLALALGVVLYAMTRTITRPLGDLARAADAVGRGATDMPLEESGAREIRRATRAFNSMQERLRRYLDSRTQVLAAMSHDLRTPLTRLRLRVESIDDDQLRQRFVEDLDEMSSMIRGALGVFRGLNDEETAVPVDINALALELQRQHAELGGDVSIVGTARAPYVAKPLALKRCLGNLVQNAIRHGTRATIQIDDGAQLIVRVLD…
STC_00066	AUR_c1.1	72041	72481	+	hypothetical protein	-	-	-	-	-	-	Unknown	-	-	ER	ER	-	ATGAAAACGAAAGTCACCCTGCTTGCGCTTGCCTGGCTTGCCAGCGGCGTGGCCTTTGCCGCCAACACTACGACGGCTCCCACTGCCCCGCCTGCGCGAGTTGCGCCTGGTCCGGATATGGATCGACTGGCGCTGCTGCTCGACCTGGATTCGTATCAGAAGACTGAAGTCGAAAAGATCCTGAAGGAGCAGCACGAACAGATGCGCTCCAATTTCGAAGCCGCTCGTGCCTCGGGCACCCGCCCGTCGCGCGATGAGATGAAAGCCAAGCGCGAGGAGTCCAAGCAGGAGCTGCACACCAAGCTGAGCAGCGTGCTGAACGAAACACAGATGAAGAAGTTCGACGCTCTGCGCGAGCGCGGCCCTGGCCCGGGCCGTGGCCACGGCAAGCGTGACTGG…	MKTKVTLLALAWLASGVAFAANTTTAPTAPPARVAPGPDMDRLALLLDLDSYQKTEVEKILKEQHEQMRSNFEAARASGTRPSRDEMKAKREESKQELHTKLSSVLNETQMKKFDALRERGPGPGRGHGKRDWGSKDNSSPKSSGN
STC_00067	AUR_c1.1	72537	74558	-	Gll1766 protein	-	-	-	-	-	-	Unknown	-	-	ER	ER	PF05345 6	ATGAGATTGATGAAGTTGGGCTCGGTCGCAGTCTTGATCAGTGCATCCTTGCTGACCGCCTGCAGCGATAACGGCAATGACGAGCGGCGTCGACCGGCAATCTCCGCGCCGGATTCGCCGCTGCCCTCGGCAGCAATGGGAGTGGCCTTCAGCGCGACATTCGTTTCTTCTGGCGACACGGTGATGTGGAGCGTCGCTTCGGGCACATTGCCGCCAGGTCTGTCGCTGGATGCGACCACGGGCCAGTACTCAGGCACGCCGACGACCGTGGGCTCCTATACATTCACGATCGCAGCCAGCAACAACTTCGGCATGGATAGCCGCGCGTATTCGCAGGACGTCACCCCGCCGCCGCTCGATAGCAACGCACTGCTATCGAACAACATGCTCGTGGCCTTT…	MRLMKLGSVAVLISASLLTACSDNGNDERRRPAISAPDSPLPSAAMGVAFSATFVSSGDTVMWSVASGTLPPGLSLDATTGQYSGTPTTVGSYTFTIAASNNFGMDSRAYSQDVTPPPLDSNALLSNNMLVAFPSVLASGFDTPVAIAGRNAGDTLVSIDRRPQNGFLYGLGYNAVNGTVQLYSIASQTAFATPIGTPGSFVAADGTTPVRIGVDATTTFGIDFNPTVDRVRVVNSAGQNFRINPNNGALVDFDANTPGVQMDGGINGPTMSVQETAYTNSAPNVTATTQYTLDQTIDAVCIQNPPNNGTQTMCMPLSVPVETVQGFDIPPSVTVTTSNTAATGLGMAVVRASGRTQDELININLATGGVTTLGPVAPTGIIGLALQTPTATPFIALSA…
STC_00068	AUR_c1.1	74779	75366	+	Acyl carrier protein phosphodiesterase	COG3124	-	-	-	-	-	Cytoplasmic	-	-	not used	not used	-	TTGAATTGGCTGGCCCATGTGTTCCTGTCCGAGCCTGATGTCGAATTTCGCCTCGGCAATCTACTGGCGGACATCGTCAGAGGAGAAGAGCTGCGCCGTATGAGCGAGCGCTTCCAGCGCGGCGTGCAGAAACACAAGCAGATCGATGCGTTCACCGACTCGCATCCGCTGGTAAAGCGCAGCCGCGCACGAGTGAGCGCCGAGTCCCGCCGCTTCAGCGGCGTGCTCGTGGATGTTTTCTACGATCATCTGCTCGCGACCAGCTGGGATCGCTACTCGCCCATCGTGCTCGATGCGTTCACCGCGAAGTTCTACGCCGACATCGAGGCTAGCAAGATCGAATTGCCGTCGTCGGCGCGCGTGACGCTCGATCGAATCATTCGTCACGATCTGCTGGGT…	LNWLAHVFLSEPDVEFRLGNLLADIVRGEELRRMSERFQRGVQKHKQIDAFTDSHPLVKRSRARVSAESRRFSGVLVDVFYDHLLATSWDRYSPIVLDAFTAKFYADIEASKIELPSSARVTLDRIIRHDLLGSYRRIEGVERSLRRLSAYLSSRWSREFALEKGVADLIAHRAGFEADFAEFFPQLQAAAAERR
STC_00069	AUR_c1.1	75538	76674	+	hypothetical protein	-	-	-	-	-	-	Unknown	-	-	none	none	PF03544 6	ATGGCCACCGATACTGCGCGAGTACAACTGGAACTGGCGTCCGGACAAAACGAAATCACCGCGCCATTCCATCAAACCGCCCCTCGCAGGCGGAACCGGGAAATAGAACCAGAAGCAGTATCGGTGGGCATACCGAGCAGTGCTCAGACCAGGGTCGAGGTGCCGGTCGCCGCCTCGGCAATGAGCCACGAGCAGCGCGGCCGCACGCCCTGGCTCGCATTCGCTGTCGCCATGCTGTCGGTGGGCTTTGCGGTGTGGTGGGTGATGGCCCAGCGCATACCGGACATCGATCCGCGAGACGTGATCGCCCGCAATCTCAACGATGCCCGCATCGCGATGGCCGATGGTCGCTACACCGACCCGCCGGAGCGCAGTGCCTTTCATTATTTCAGCACCGTG…	MATDTARVQLELASGQNEITAPFHQTAPRRRNREIEPEAVSVGIPSSAQTRVEVPVAASAMSHEQRGRTPWLAFAVAMLSVGFAVWWVMAQRIPDIDPRDVIARNLNDARIAMADGRYTDPPERSAFHYFSTVLAIDPGNADAIAGIDAIADRHLTNARVLLSKGRVAEGGVALEKARRVRPDHHGLAVLDAQWRRELRKLLAAATRIAEPETSPASPVTAAIPKPVALADVESAPLPEVADLTAVAAALAPDQTVTSLQAAALPAPESPPRPESDASIVDELTSVPAAQPTAPKLIKMVQPPYPQDALMRGIEGWVDVSLQVTAAGDVIEPRIEQSNHGRWFNQAALTAVEQWKYEPRSDGITSERLHVRVRFQRSN
STC_00070	AUR_c1.1	76729	78879	+	BNR/Asp-box repeat domain-containing protein	-	-	-	-	-	-	CytoplasmicMembrane	GH74.hmm	Glycoside Hydrolase	ER	ER	-	ATGAGATCAAGGGAACTGCTCACTTGCGTCCGCGCTCTGTTGTTCATCGCCATTGGCTGCGGGGCGGCAGCCGCCTCGGCGGAAGATCGCGCTCCCATCAATTATTCAGCTCGCGTCATCAATCCCAAGTTGACCGGCTCGCTGTACGAGCCGAAGTCACGAACGCTGCTGATCTGGGGCACGGACGGCACCATTCTCCATTCGAGCGACACGACCCGTTGGCACAGCGCCGATACGCCCTCTGACGCTGATCTGTCGCACATCGCGTCGGATGCAGCGGGCAAAATTCTGATCGCTGTCGGCGAGCACGGCACGATTCTTCGATCCGACGATGCAGGGGCTCGATGGCAAGCCGTTTCACTTGCCGCGTCCGACTTCGATCTTCGCACGGTCATTCAT…	MRSRELLTCVRALLFIAIGCGAAAASAEDRAPINYSARVINPKLTGSLYEPKSRTLLIWGTDGTILHSSDTTRWHSADTPSDADLSHIASDAAGKILIAVGEHGTILRSDDAGARWQAVSLAASDFDLRTVIHHAPSGAWIAAGTRGTILRSIDSGKSWSSLSNELSLTLETLFVEPDSGALLIGGEAGLIGRSTDAGVSWHLTRVKMQEPVTPVTAFHSLENELIATSALGRFLISTDRGASWRLSSMGANAYFTDAVLDPKFHTVLLASHTGDLFRRARGDDSWEKIELSIDGHKRYVSALRYDTASQSLLAVGHHGLAARSIDGGRQWQKLATGYSTSMESLAQLGDGRFVGFGEGGYIVTSADSGKSWRLVSPELSWNLREVIALPDSDAIVASG…
STC_00071	AUR_c1.1	78866	79633	-	hypothetical protein	-	-	-	-	-	-	Cytoplasmic	-	-	ER	ER	-	ATGTTCAGATTCATGGATCGAAGGATGGTCGCGGGCGTGGTCATGCTGGCGGCGATTGCGTCGGCGGTGACCGTGATGGTGAAGAATCGCGAGGCACGTGAAGCCGCGGCCTCAGTGCAGTCGCCGGCCGCGCAAGCTGCGGTGAATCAAGAGCGGCCCCTCGTTTCGCGCTTGGTACCGGAACAACAGCGCTCGCTCGCGGCAACAGACGATCCGCCTGACGCCGCCTTTCTCGCGCAGGTCGAGCACAAGTATCGATTCCTGATTGCCGATGTCGAAGAAGAGCATGTCGATGAGCTGCGGCGTCGGCTGCTGGCGCGCGAGTCGGAAATAAATATCGGTTCACGGGCTCACATCGATGCGGGCATCGGCAAACTGCTGCCGGCGGGCAGCTTTGCC…	MFRFMDRRMVAGVVMLAAIASAVTVMVKNREAREAAASVQSPAAQAAVNQERPLVSRLVPEQQRSLAATDDPPDAAFLAQVEHKYRFLIADVEEEHVDELRRRLLARESEINIGSRAHIDAGIGKLLPAGSFAYYQSLKDSDLEQHHLGEYTGGISNVAPLDERQERIVLDAKLRQKQRYAALMRDAGLDRTSLSNEERAYAHTRTAEALKQYMDDFLAEVAPSLTEAQYTQLKSYETTEFARELSRLQQRINAQ
STC_00072	AUR_c1.1	79714	80646	-	pectate lyase	-	-	-	-	-	-	Extracellular	PL3.hmm	Polysacharride Lyase	ER	ER	-	ATGCTTCGCAAATTGTGTGTAGGGGGATTGTTACTCGCCGCGGCCGCCACCTCGTGGGGCGCGACCAATCGGCCCGATGGCTACGTGACCATCTGCAAGATCAACGAGTCATGCTCGGTGAGCAGCAGCACCAACGTAGCATTCGGCGCCTCCGGCCAGTTCGTTTACAAAGTTTTGAACGGCACATTCAGCTGCACGGTCGCTACCTTCGGCTCCGATCCCATTCCGTCGAAACAGGTGAAGGAATGTTCGGTGCCGTCCGGTAGTGGGGGTGGTGGCGGCGGTGGTGGTGGCACGACACCGCCGCCGACCGGTTCGATCACCGGCTCTTCGTGCTCGACCAGCGGCACGCAGACCACCGTGAACGAAACGATTCGCGTGACCAGCGGTACTTATGAC…	MLRKLCVGGLLLAAAATSWGATNRPDGYVTICKINESCSVSSSTNVAFGASGQFVYKVLNGTFSCTVATFGSDPIPSKQVKECSVPSGSGGGGGGGGGTTPPPTGSITGSSCSTSGTQTTVNETIRVTSGTYDGGCRRFNAGSGLGDGSQSEGQDPVFRVENGATLRNVVIGTNGADGIHTYNGAVLDNIHWMNVGEDAMTIKSSGTTTVSNIEGYDADDKFFQINAASTLNVTNCIIHRAGKALRQNGGTTYRINVSFNRCDLNTMKEGVFRTDSSSSTASLTNSRLHSAGTVCIGPWASCAQSGNTSY
STC_00073	AUR_c1.1	80944	82239	-	phenylacetate-CoA ligase	COG1541	K01912	-	-	-	-	Cytoplasmic	-	-	not used	not used	-	ATGTCGCCGGAGAAAGAAACGTATCAAGCCATCGAGCGCAGCAGCGTCGATGAGCTGAAGGCGTTGCAGCTGCAGCGCTTGCAGTGGTCGCTGCGACACGCATACGACAACGTTCCTCACTATAAGAAGGCGTTCGACACCGCCGGCGCTCATCCAAACGACCTGCGGACGCTGGAAGACCTGAGCCGCTTTCCATTCCTGGTGAAGCAGGACTTCCGCGATCAGTATCCCTTTGGACTGCTGGCAGTGCCGCGGGACCAGGCGGTTCGATTGCATGCGTCCAGTGGCACAACTGGCAAGCCCACGGTCGTCGCATACACGCGCAACGACATCGATAACTGGGCGGAGCTGATGGCGCGATCGATCTTTGCCGGCGGTGGTCGCCCGGGAGATCTCGTG…	DTAGAHPNDLRTLEDLSRFPFLVKQDFRDQYPFGLLAVPRDQAVRLHASSGTTGKPTVVAYTRNDIDNWAELMARSIFAGGGRPGDLVHVAYGYGLFTGGLGAHYGAERLGCTVVPMSGGQTEKQVQLIRDLEPRVIMVTPSYMLAIAEEFARQGIDPALCSLRIGIFGAEPWTNAMRTEIESRMGIDAVDIYGLSEVMGPGVAMECVATKDGPVIWEDHFYPEIIDPDTGRVLPDGEEGELVLTSLTKEALPVIRYRTRDRTRLLPPTARTMRRMARISGRTDDMMIIRGVNVFPTQIEELILQQAALAPHYHLEICRDGHLDSLTVNVELQAGVEDHQGRVAGELVQSIKSYIGVTTTVVVHPASSLERSVGKAKRVSDRRRPS
STC_00074	AUR_c1.1	82274	82702	-	phenylacetic acid degradation protein	COG2050	K02614	-	-	-	-	Unknown	-	-	not used	not used	-	GTGTCTTCCGATGATGCTCAATTGCTCGCCGAGCGTTCTGCCGAGGCGATGTACGCCAATGATCGCGCCTCCAAAGATCTGGGCATGCGCATCCTCGAAGTCCGGCCGGGCTATGCCAAGCTCGCGATGCTGGTGCGCGAGGACATGCTCAATGGGCATGCGTCGTGTCACGGCGGTCTGATTTTTTCCCTGGCGGACAGTGCGTTCGCGTTCTCCTGCAATTCACACGGCGGCGTCGTCGTCGCGGCGGCCGCGTCGATCGATTTTCTTGCGCCCGCACAGGGTGGCGATGAACTGACGGCTGTCGCGGTCGAGCGTTGGCGCTCCAGACGCAACGGCGTATATGAAGTGACGGTCGCCAATCAGCGTGGCGATACGATCGCCTTGTTCCGCGGCCGC…	REDMLNGHASCHGGLIFSLADSAFAFSCNSHGGVVVAAAASIDFLAPAQGGDELTAVAVERWRSRRNGVYEVTVANQRGDTIALFRGRSHQIREHQA
STC_00075	AUR_c1.1	82772	85984	-	nodulation protein NolG	COG0841	K03296	-	-	gnl|TC-DB|P25197	Nodulation protein nolG OS=Rhizobium meliloti GN=nolG PE=4 SV=2	CytoplasmicMembrane	-	-	ER	possibly ER	-	ATGTGGATCACACGCACCAGCATCAATCAGCCTGTGTTCGCGACCATGGTCATGCTGGCCCTGGTCGTGCTCGGCTTCTACTCGTACCGCCTGCTGCCGGTCGAGCAGATGCCCGAGATCAACGTGCCGCAGGCATTCGTAACGGTCATCTACCCCGGCGCGTCGCCCGAAGCCATCGAGAACGACGTCATCAAGCCGCTCGAGAACGTCATCAACAGCGTCGAGGGCGTCAAGAACATCTACAGTACGGCGCGCGAAGGCAATGCCTTTCTAATGATCGATTTCCGCATGGAAGTCGACAGCGTCGCCGCCACTCAGGAGGTGCGCGACAAGGTGGCCCAGGTCCGCTCGTCGCTGCCCCGCGACGTTCGCGAGCCCACCATTTCGCGAGCCACTAAC…	MWITRTSINQPVFATMVMLALVVLGFYSYRLLPVEQMPEINVPQAFVTVIYPGASPEAIENDVIKPLENVINSVEGVKNIYSTAREGNAFLMIDFRMEVDSVAATQEVRDKVAQVRSSLPRDVREPTISRATNDSSTEPVVSLVVYSTTRSLREVSTIVDQQIVKRLQNSYGVGNVSTGGAIERQVQIFLRPEQLQSYRVGVDQVIAAVRAANQDLPAGMISRGPQEQLVRVEGKMKDPREFERIIVANQGGAPVYLHQVADIVDGEAEEQSISRMNGMRSVSLDVYKVQQANMVEVGKGVDEAVADLTARLPSDIVIRTLWSDAKFIEGSLNRVKETIIEGALLTILIVFLFLHSWRSTVITGLTLPISVIATFTALHAFGFTLNFMTLMALSLCIGL…
STC_00076	AUR_c1.1	86002	87270	-	efflux transporter, RND family, MFP subunit	COG0845	-	-	-	-	-	CytoplasmicMembrane	-	-	not used	not used	-	GTGACGCCCTTTCCAACGCGTCCGGTGGAAGGCCGGCAGGTCGCACCGGTCCAGGAAGTGACGCCCACGGGGGCGGCGGCTGATGAACCTCAGGGCGGTGGCTCGTTTACCCGAATCGATCCTATGAAAGCGTTGCTCGCCGTTGCAGTGATAGCGGTACTTGGCGTCGGTGCATGGGTTGTGGCACGCAATCCGTCGGCGCCAGCGATTGCCGCGCCGGCACTCAATGCAGCGCCTGTCGAGCTCGCGACGGTGGATATTGCTACGGTCGAGTCGCGTATTCTGAACCGTGCCTTGCCGTTGTCCGGCAGCATTGCGCCGTTCGTGCAGGCCACGTTGAAATCCAAAGTCGGTGGTGAAGTCGAGCAACTAAAGCTGCGCGAAGGTCAGGATGTGCGT…	VTPFPTRPVEGRQVAPVQEVTPTGAAADEPQGGGSFTRIDPMKALLAVAVIAVLGVGAWVVARNPSAPAIAAPALNAAPVELATVDIATVESRILNRALPLSGSIAPFVQATLKSKVGGEVEQLKLREGQDVREGDVIARVDTRNLQAQYDREAAAVEKARADLELARLNRDKNRVLLEQKFISQNTFEQTESTYAGSVASFKLAEAQARVAKINLDDAVIRAPFSGTIAKRQVQPGEKVSPDSAIVTLVDLKQMVLEAAVPAAEIPSVRVGQKVRFRVGGFGDRVFEGEVQRINPVTADNSRAILIYIAVPNPDSALKGGMFAQGTLVLNSMQPVLAVPQRAVRDDGGVSYAYVLRDEKIVRTPVKVGPRSEGEAFVAVREGLSAGDRVIVADIGDDK…
STC_00077	AUR_c1.1	87508	88947	-	MATE efflux family protein	COG0534	-	-	-	-	-	CytoplasmicMembrane	-	-	none	none	-	ATGTCCATATCCACTTCCGAGCAGGCCGGCGCCGAGATTGCCGCCGCGCAGCCTGATCTTTCGTTCTGGCAGATCGTCCGGCTGTCGTTGCAAGGTCGACACCTCGATTACACCGCGGTGCCGTTGCAACGTGCCGTGCTGCTGCTGGCCGTGCCCATGGTGCTGGAAATGATCATGGAGTCGCTGTTTGCCGTCGTCGACGTTTTCTGGGTATCGCGACTCGGCTCGGATGCAATTGCGGTCGTGGGGCTGACCGAGTCGGTGATGACGCTGATCTACGCAGTAGCGATCGGCATCGCCATTGCGGCTACCGCGGTCGTCGCCAGGCGCATCGGTGAGAAGGATCCGGAGCGCGCCGCGCAAGCCGCAGGTCAGATCGTCCTGCTCGGCGTCACGGTG…	MSISTSEQAGAEIAAAQPDLSFWQIVRLSLQGRHLDYTAVPLQRAVLLLAVPMVLEMIMESLFAVVDVFWVSRLGSDAIAVVGLTESVMTLIYAVAIGIAIAATAVVARRIGEKDPERAAQAAGQIVLLGVTVSAAMGVVLSYFASDILRLMGASESVVSLGTDFARIMLGCNLTVFMIFLINAIFRGAGDAVLAMRTLWLANALNIVLGPLFIFGWGPFPELGVTGAAVATNIGRGVGLLYQLWHLAGFHSRVQVRLRHLKPEFVDLRAIMGTASAGIAQLLIGTTSWIGLFKILAAFGSAALAGYTIAMRIVMFALMPAWGLANAGATLVGQNLGAGKAERAEQAIWIATRFNVIFLGIVGLAFVLGSGPLVRLFTDDPPVLEHGIRALWIVSLAFP…
STC_00078	AUR_c1.1	89095	89952	+	D-alanyl-D-alanine endopeptidase	-	K07262	-	-	-	-	Periplasmic	-	-	not used	not used	-	ATGCGAACCACTTTCCGCCTGCGTCCCTGGCTCTTCGCCGCTGCCTCCCTGCTACTCACTTCACCCTCCTGGTCCCAGCCACAGCCCTCCGGCAAGCTGCAGATCAAATCCGCGTCCGTGCTCATCATGGACGAGGGCGATGCGACGGTGCTGTATTCCAAGGACGCGCAGAAAGTGATGCCGATTGCGTCCATCACCAAGCTGATGACGGCGCTGGTGGTGCTCGAAGACGACCAGCCGCTGGACGAGCTGGTGACCATCCTGCAGGTCGACCGTGACAAGACCAAGGCGTCCGCCTCCCGCCTGGCGGTGGGCACCAAGCTCACCCGCAGCGAGTTGCTGCATCTGGCATTGATGTCATCGGAGAACCGTGCGGCACAGGCGGTATGCCGTGCTCAT…	GDATVLYSKDAQKVMPIASITKLMTALVVLEDDQPLDELVTILQVDRDKTKASASRLAVGTKLTRSELLHLALMSSENRAAQAVCRAHTGGLPACLKAMNAKARQLGMKNAQFVDPTGLSSGNVATASDLVKLVMAASREHLIQEYSTSEKLTVPVGRQLLEFHNTNSLTSKEDWDISVQKTGFTQDAGQCLVMRATIQERPTVIVLLNSFGKLTRVADARRVRRWIEGGVGTQMARAGK
STC_00079	AUR_c1.1	90248	90403	+	hypothetical protein	-	-	-	-	-	-	Unknown	-	-	mitochondrial	not used	-	ATGTACGCAGTCAGCAAAGTCACTCAGAGCACTCAGCGCGCCGTTTGTATGGCTCTGTCGGTCGCGATCGTCACTCTGTCGCTCACCTTCGGTGCCTTTGGTGTGCAGTCCATGGAACACGTTGGTTACAGCGTGACTGTGACGCAGCTGAAGTGA	MYAVSKVTQSTQRAVCMALSVAIVTLSLTFGAFGVQSMEHVGYSVTVTQLK
STC_00080	AUR_c1.1	90647	91489	+	short-chain dehydrogenase	COG0300	-	gnl|BL_ORD_ID|3023	2:3-dihydro-2:3-dihydroxybenzoate dehydrogenase	-	-	Cytoplasmic	-	-	none	none	-	ATGTCACAACCGAAAGCCTGGTTCATCACTGGCGCCGCGCGCGGCATCGGCGCGGAAATCGTCAAAGCAGCGCTCGAAGCCGGCGACAGCGTCGTCGCCACCGGGCGCAATCGCGATCAGATCGCGGCCACGTTCAAACAACATGGCGATCGAGTCCTCGCGGTCGAGCTCGACGTGAGCAACGAACTGCACGCCTTCGCCGCAGTGGAGACAGCCATGGCACGCTTTGGCCGCATCGATGTGCTGGTCAACAACGCCGGCTATGGCCAACTCGGCTTGTTCGAAGAGATCAGTGCAGCCGAGATTCAAAAACAGTACGACACCAATGTGTTCGGCACGTTCAATGTGACCCGGGCCGTGCTGCCGGTCCTGCGCAAGCAGCGCAGCGGTCACATTTTC…	MSQPKAWFITGAARGIGAEIVKAALEAGDSVVATGRNRDQIAATFKQHGDRVLAVELDVSNELHAFAAVETAMARFGRIDVLVNNAGYGQLGLFEEISAAEIQKQYDTNVFGTFNVTRAVLPVLRKQRSGHIFNISSMGGAIGFPYASIYCSSKFALEGFSESLALDVADFGIHVTIVEPGFTRTDFLDNTSVRYGSRQITGYEQISAKLKAEYDSYNHQQAGDPARLAAALLTLANSEQPPMRWASGSDAFERVTSKLAGMQAELHQYQQLSASVDGVR
STC_00081	AUR_c1.1	91546	91902	-	RNA signal recognition particle 4.5S RNA	COG5507	-	-	-	gnl|TC-DB|P0AAQ6	Uncharacterized protein ybaA OS=Escherichia coli (strain K12) GN=ybaA PE=4 SV=1	Unknown	-	-	none	none	-	ATGCCCCGCTATGCCGACGGATTCGTCATCGTCGTCCCGAAGAAAAACCTGAAAGCCTACCAGACCATATCGAAGAAGGCCGGCAAGATCTGGAAGGAATATGGTGCGCTGGAATATTGCGAGAGTGTCGGCGATGACGTGAAGCAAAAATTCGGCACGCCGTTCCCGAAACTCTGCAAGCTGAAGGCCGGCGAAGTCGTGATCTTCTCCTGGATCCTCTACAAGTCGCGCGCCCATCGCGACAAGGTCAATGCGAAGGTGATGAAAGATCCGCGTCTGAAAATGGACAACGATTCGATGCCGTTCGATGTGAAGCGCATGTCCTACGGCGGCTTCAGTCTGCTGGTCGATCTTTGA	MPRYADGFVIVVPKKNLKAYQTISKKAGKIWKEYGALEYCESVGDDVKQKFGTPFPKLCKLKAGEVVIFSWILYKSRAHRDKVNAKVMKDPRLKMDNDSMPFDVKRMSYGGFSLLVDL
STC_00082	AUR_c1.1	91946	92386	-	ATPase	-	-	-	-	-	-	Cytoplasmic	-	-	none	none	-	ATGAAACAGGCTGGTGACGTGAAGTTGTCCGTCAAGCGTCCGTTCACTGCATCAGCGCAGCGGGTGTTCGATGCTTTCCTCGATCCGACCAAGGCGGGGCAGTTCATGTTCGCGACCGCGACCGGCAAGATGGTGCGCGTCGCGATAGATGCCCGCGTGGGTGGAACGTATGTGTTCGTCGATCGCCGAGACGGTGAGGATGTAGAGCATGCCGGCGAGTATCTGGAGATCGAGCGACCGCGTCGGCTGGTGTTTACGCTGCGCGTTGCAAAGTACTCAACAGATCAAAGCGTGGTCACGATCGAGATCGTGCCGCGGGGCACAGGTTGCGAATTGACCCTGACGCAAACTGTGTCGGCGGCATTTGCCGAACATCTGCAACGTATCGAAGCGGGGTGG…	MKQAGDVKLSVKRPFTASAQRVFDAFLDPTKAGQFMFATATGKMVRVAIDARVGGTYVFVDRRDGEDVEHAGEYLEIERPRRLVFTLRVAKYSTDQSVVTIEIVPRGTGCELTLTQTVSAAFAEHLQRIEAGWGAILDHAATVIGA
STC_00083	AUR_c1.1	92383	92751	-	ArsR family transcriptional regulator	-	-	-	-	-	-	Unknown	-	-	none	none	-	ATGAACAGCATGACACTGGATGACACATTGCTCGCGCTCGCCGATCCCACGCGGCGTGCAATTCTGCAGCGTTTGTCTCGGGGCGAGGCGCGCGTGACCGAGCTGGCGGAGCCATTCGACATTTCTTTGAACTCCGTTTCCAAGCACATCCGCATCCTGGAGCGCGCCGACCTGGTCCGCCGGCGCCGCGCAGGTCGTGAGCATTTGCTGACATTCAACACTGCGCCTTTTGATGAGCTCGCGGAATGGATGACCGCGCAGCGCACGTTGTGGATGAATCGATTGGACGCGTTGGACGCCATGCTGCGCGCGGAAGATCGTGCGGCCGTTCCCGCGCCCAAGCGCCGTAAAAAGCGAGGATCACGATGA	MNSMTLDDTLLALADPTRRAILQRLSRGEARVTELAEPFDISLNSVSKHIRILERADLVRRRRAGREHLLTFNTAPFDELAEWMTAQRTLWMNRLDALDAMLRAEDRAAVPAPKRRKKRGSR
STC_00084	AUR_c1.1	92844	93470	+	MULTISPECIES: glutathione S-transferase	-	K00799	-	-	-	-	Unknown	-	-	not used	not used	-	ATGGCCGACATTACGTTCTTTCACAACCCGCAAAGTCGCGGCCGCATCGCGCATTGGATGCTCGAGGAAGTGGGTGTTCCTTACCAAACGCAGCTGCTGCGATTCGATCGTGGCGAGCACAAGACACCGCAGTTTCTCGCGGTGAACCCCATGGGTAAAATTCCGACTCTCAAGCATGGCGACACGGTCGTTACTGAGGCAGCGGCGATCTGTGCATATCTTGCCGATGCATTTCCAGCCGCGAATCTGGCGCCGCCGGTGAATTCACCCGAGCGCGGCACCTACTATCGCTGGATGTTCTTCGGCGCCGGCTGTGTCGAGCCGGCTCTCATCGATCACATGTTCAAGCGACCGCCAGTGGAACGCGCCGGCGCGCTGGGCTACGGCAGTTATGCAGAC…	LAVNPMGKIPTLKHGDTVVTEAAAICAYLADAFPAANLAPPVNSPERGTYYRWMFFGAGCVEPALIDHMFKRPPVERAGALGYGSYADTLNALEKAVSAGPFILGDRFSAADVYVGSQIGWGMMTKSLEPRTAFQEYVARCAERPAFKRAAAQDEKYMKELQA
STC_00085	AUR_c1.1	93474	94397	-	aspartyl/asparaginyl beta-hydroxylase	COG3555	K12979	-	-	-	-	CytoplasmicMembrane	-	-	not used	not used	PF05118 6	ATGTTCTACCTTTATCACTGGCCGCGATTTCTCGTCCTGCTCACCTTCATCGTCAGCGGCGCGGTCGTGCATTTCCGCGGTCGTGTGCGACACAAGCTGTCGCGGCAGTTGCTGGATCACTCGACGATCATGGCGCCATACAACGCGCTCATGTACTTGTTTTCCGCGGTGCCGAACAAGCCGTTCATCGACATGAAGCACTTTCCGGAGCTCACGCCGTTGCATGAGAACTGGGAGATGATCCGCGACGAAGCGATGCAGCTGTTCGACGAGGGTTACATTCGCGCTGCGGCAAAATACAACGATCTGGGCTTCAACTCGTTTTTCCGTACCGGCTGGAAGCGTTTTTATCTCAAGTGGTATGGCGATTTTCTACCGTCTGCCGCCACGCTGTGTCCG…	PYNALMYLFSAVPNKPFIDMKHFPELTPLHENWEMIRDEAMQLFDEGYIRAAAKYNDLGFNSFFRTGWKRFYLKWYGDFLPSAATLCPKTAKLLASIPTVNAAMFALLPPGARLVAHRDPFAGSLRYHLGLSTPNSEACRIFVDGQLYFWKDGEPVVFDETYIHRAENQTNHQRVILFCDVERPLSNPIARALNRFVGKPLVRAAATQNFEGEKVGVLNKLFGYAYQFRLLGKRVKAWNRTAYYVIKWALLGSLAFAVFVQV
STC_00086	AUR_c1.1	94590	96533	-	Peptidase S15/CocE/NonD	COG2936	K06978	-	-	-	-	Unknown	-	-	ER	ER	-	ATGTCCCAGCCAATCATCCGTAGCCTGGTGTGCGTGCTCGCGCTGGCCGTCAGTGCGCAAGCCGGCGCGTCGGAAATCGTCAAGACGCTGCCGAGCGAGACGCCGGAGAAGTTCACGCCCAGCGTCGAGAGCTTCGATTACACCAGGCGCGAAGTGATGATCCCGATGCGCGATGGCGTGAAGCTCAAGACCTTCATCCTGATTCCCAAGCGCGTTACCGCGGACGCCAAGGCGCCCATCATCATGACGCGCACACCTTATAACGCGGGCGGTCGGGTCACGCGCTTCAACAGTCCGCGGCTGCTGGCGGTCGTGCCGCAGATGAATGACACGACTGTCGAAGCCGGTTACATCATCGTGTACCAGGACGTCCGCGGGAAGTTCGGCTCCGAAGGCGAG…	MSQPIIRSLVCVLALAVSAQAGASEIVKTLPSETPEKFTPSVESFDYTRREVMIPMRDGVKLKTFILIPKRVTADAKAPIIMTRTPYNAGGRVTRFNSPRLLAVVPQMNDTTVEAGYIIVYQDVRGKFGSEGEYVMTRPLRGPVNPTKVDHATDTYDTIDWLVKNVPESNGRVGTMGGSYEGYTTLMSTVNPHPALKVVVPFAPMIDGWMGDDWFHNGAFRQGVALEFIYGQQSTRSGAFKWWWGEHDIYDSFLRAGSAGALAKSRGLDQLGFWRTISEHPSYDRWWQEQAVDKVLAQLPLKVPMMIVGGLFDQEDIYGSPALYKALAPKDPTGQLVHLVMGPWNHGQARREGRSLGALEFNGDTAGWFRSKVMQPFLDHYLKDAPKPATPRVLVYETG…
STC_00087	AUR_c1.1	96649	97059	+	hypothetical protein	-	-	-	-	-	-	Unknown	-	-	none	none	-	ATGATCGAGAACGTCTCCCCCGTACGCCTAGCCCGGATGCCGCACATCAAACTGCCGCGCGCGCTCGAGGATTACTTTGCGTTCGCTGAAACCGAGCCGACTCGCAACGGCCGTCGGTTCTCGATCACGTTGCCGTACATGGATGGCGAGCGACTCGACCGGCTGCAATGGTGGTATCACGTCTCGCCGGCGCAGGAGCAGATGTACGAGGGTACTGGGCTTGCGTTCCATCGGAACCGCGCCATCGAGCGGTTTTGCCGGCACATCGAGCGCTGGCTGGAGATCACAGCTCAGCGCTTTCACGGCGACGATCCCATTCCACGCCTCGGGCTCCAGCAAGCATCACTAGCGACCGAGCCACCGGCAGCGAGCGCAGAGCTCCAGCCGGTCGACAAAGTC…	MIENVSPVRLARMPHIKLPRALEDYFAFAETEPTRNGRRFSITLPYMDGERLDRLQWWYHVSPAQEQMYEGTGLAFHRNRAIERFCRHIERWLEITAQRFHGDDPIPRLGLQQASLATEPPAASAELQPVDKVANG
STC_00088	AUR_c1.1	97112	97543	-	GNAT family acetyltransferase	-	-	-	-	-	-	Cytoplasmic	-	-	none	none	-	ATGAGCGAACAATGGCTGTTCGAACCGGACACGATCGACTGGCAGGAGCTGTCGAACCTGTATCGGATCGCGCCATTGGGCGATAAGAGCGGCGAGCATTTGCGGCTGGTGTTCGGCAACAGCCGCTTCAAGTGTTTCGTGCTCGAGGATGGCAAACTGATCGGCGCCGGTCGCGCCCTCGCGGATGGCCGCGACTGTTCTTACTTGTGCGACATCGTGGTCCATCCGCAGTACCAAGGCCGCGGATTGGGCAAGGCGATCGTGGCCAAGCTGACCGAGCTGTCGGCCGGTCATCGCAAAATCATTCTGTATGCGAACCCGGGTAAGGAAGGGTTCTACCGCAAGCTCGGCTTCCGCCGGATGCTGACGGCGATGGCGAAGTTCGAGGACCCGCGGCGT…	MSEQWLFEPDTIDWQELSNLYRIAPLGDKSGEHLRLVFGNSRFKCFVLEDGKLIGAGRALADGRDCSYLCDIVVHPQYQGRGLGKAIVAKLTELSAGHRKIILYANPGKEGFYRKLGFRRMLTAMAKFEDPRRAIDTGLVADD
STC_00089	AUR_c1.1	97548	98360	-	hypothetical protein	-	-	-	-	-	-	Unknown	-	-	ER	ER	-	ATGAACTCACAAAAACTCATTCTCAGTGCATCACTGCTGGCGACCTTGCCGTTGGTAGCTAACATCGCTGCGGCGGCGGAACCGGCGCAGAGGGCGGTGCAGGCGACCAACTTTTCGCTCGGCCTGGTCGCCAGCGACAGCGACACTAAAGACAGCACTTCGAACGGCACCTTCGGTCTGGGTGCTATCGGCACCATGCCCATTGGCGATCTGTTCGGCGCTTCGCTGTCCGGCAATTTCTCGCGAACCACCGCGCGTACCAGCGATGTGTTGCTCGATTTGACTTCTGAGTCTTCCTCGCGCCAGACCTGCCGGTTCAACAATTCCGATGGGGCGCTGAGTGTGTTTGCGCGCAAACCGACTCTCGGCCGCATTTCGGCGTCGTACGGCAAGGGCAAG…	MNSQKLILSASLLATLPLVANIAAAAEPAQRAVQATNFSLGLVASDSDTKDSTSNGTFGLGAIGTMPIGDLFGASLSGNFSRTTARTSDVLLDLTSESSSRQTCRFNNSDGALSVFARKPTLGRISASYGKGKVTSDCGNESVFVSTGDDSMGIDYYRVGAEAYLGNFTFGAVHTSTEPENGAKLESDIFSASWYPLASLKVTLSGGDLYNQDTYGIEIEHQPEFMGESLGVALGYSVIDRDQRIGTINFSVVFHFGTKVELKTRDRQYR
STC_00090	AUR_c1.1	98369	100021	-	hypothetical protein	-	-	-	-	-	-	Unknown	-	-	none	none	-	ATGCGCCTGTTTTTGGGAGAAAAAGTGCACTATCTACCCGGTGCCCGCCGCGTAGCAGGGTTTTTGTTGTTCGGGTTGCTGGCCGGCTGTGGCGGCGGCGGCGGTGGCGACTCAGCCTCCCAGACCCAAATCTCCACCCATGCGATTGCTTTTAGCGCCTCAGGTCCGAGCGAGGCGGCGCCTGCGGCTCAGTCGTTTACCGCGACGTTTGGCAAGGACGTCGTGCAACTGTCCGTGGTCCACAGCGGCGACGCGATTGCCTCAGTCAGCTCGGTGCTGAACGGCGGCAGCGCCGAGATCACTGTCGTGCCTGCGACGCCTTCGGCCATTGGGCCGGGTGCGTTCGTGGGTGCGGTGGCGGTGACCGGTTACAACTGCGCCGACACGACCTGCAGCCGG…	MRLFLGEKVHYLPGARRVAGFLLFGLLAGCGGGGGGDSASQTQISTHAIAFSASGPSEAAPAAQSFTATFGKDVVQLSVVHSGDAIASVSSVLNGGSAEITVVPATPSAIGPGAFVGAVAVTGYNCADTTCSRLAAGSTATVSVSYQISPTVLSVAPYLVASGVSDTVIVRGLGLRAFNVTGVRFGDTAATSFTVNTTGTELVATYPALPAGDHLVHLDATNHTGPIPASVALKVRDPVGYAAAALDHLPATTAARTLVYDAERQALITVTDTPPSSSLVRYQYADGAWGAPTQVANSALDAALSADGTQLFSISATAVVTNDPVTLAQATSVDAPSLATNSFLKNIVVGYDNRALITTSLTTSGATQGYLYDPPSGIILQNGIQLNNATPAMSANGAG…
STC_00091	AUR_c1.1	100091	101764	-	major facilitator transporter	-	-	-	-	gnl|TC-DB|Q7X4L6	Putative haloacid permease OS=Burkholderia cepacia GN=deh4p PE=4 SV=1	CytoplasmicMembrane	-	-	none	none	-	ATGGCCACCACACCACAAACGCTGTCGCAGCCTACCGCCGGCGGCATTGACCGGTCGCATCGGCGCGTGATCTTCGCGTCCTCGCTCGGCACCGTGTTCGAATGGTACGACTTCTATCTGTACGGCTCGCTGTCGGCGATCATTTCCAAACAGTTCTTCTCCGGCGTGAATGAGACCACCGGTTTCATTTTCGCGCTGTTGGCCTTCGCGGCGGGCTTTTTCGTGCGCCCATTCGGCGCGCTGGTGTTCGGCCGCCTCGGCGATCTGATCGGTCGCAAGCACACTTTTCTGATCACCATCGTGATCATGGGCGCGTCGACCGCCATCGTCGGTATGCTGCCTGGTTACGCGGCCATCGGCGTCGCGGCCCCAATCATTCTGATCCTGCTGCGTTTGTTA…	MATTPQTLSQPTAGGIDRSHRRVIFASSLGTVFEWYDFYLYGSLSAIISKQFFSGVNETTGFIFALLAFAAGFFVRPFGALVFGRLGDLIGRKHTFLITIVIMGASTAIVGMLPGYAAIGVAAPIILILLRLLQGLALGGEYGGAATYVAEHAPDGKRGLYTSWIQTTATMGLFLSLLVILICRVSLGDEFEVWGWRIPFLISIVLLGISVYIRLQLQESPAFLEIKKEGKLSTAPLTEAFGNWKNLKIVLLALFGATAGQAVVWYGGQFYALFFLEKILQVDAKAANLIIAAGLLIGTPFFVVFGALSDRIGRKTIIMAGCILAALTYFPVFKGLTHFANPALERAVATAPVTVIADPADCSFQFDPVGKKAFTQSCDVVKSALAKAGVPYGNEAAPA…
STC_00092	AUR_c1.1	101811	103145	-	porin	-	-	-	-	-	-	OuterMembrane	-	-	ER	ER	-	ATGATCAAGCTAAGGAAGGTTGTGATCGTGTCGGCCATTGCCGCGACTGGCATGGCTGGTTCGCTGGCAGCACGCGCGGCGGAGGCCGAGGCGGACGAACAGCAGCACAGGCTGGAAGCGCGAATTGAAGAGCTGGAGCGACAACTGCGCGAGCTGAGTGAAAAGATGTCAGGCGCGTCTGCGAGCAGCGCCACCAAAGCCACGGTCGACCTGCCCAGTGTCCAGACCCGGCCGATCACGCCGAATGCCGTTGCCGGGACGCGCTTTCTATACAGCGGCTTCGTCAAGCTCGACGCCTTGTGGTCCGACTATCGGGATGGCGAGATCGCCGATGGCAGCATCGGTCGCGATTTCTATCTACCCTCGACCATTCCAGTCGGCGGCGTCGGTGAGGGCGTG…	MIKLRKVVIVSAIAATGMAGSLAARAAEAEADEQQHRLEARIEELERQLRELSEKMSGASASSATKATVDLPSVQTRPITPNAVAGTRFLYSGFVKLDALWSDYRDGEIADGSIGRDFYLPSTIPVGGVGEGVDFDSHIKQSRFIFGTDTDLANGGLLSSRLEVDLYGSALGDERATNTYGVQVRHAYMQYGRWLVGQTWSNFMDATTLPETADFIGPTDGTVFVRQPMVRYTLGNWSLSAENPETTITPFRGGTRIASDDNSIPDFTAAYTWKFGNGVLRAAALVRQLKYETTGAGAVNDATQGAALSLAGKINFGRHDLRFSITGGEGLGRYVGVNFANDAVLTASGELEAISGWAAFAAWRQVWNDRVRSTLMLSASDYDNDMSLTGGSANRSSWS…
STC_00093	AUR_c1.1	103357	104007	+	MULTISPECIES: LuxR family transcriptional regulator	COG2197	-	-	-	-	-	Cytoplasmic	-	-	none	none	-	ATGAAGCGTGCTGTCCTGATCGCCGATGACCACCCCCTGTTTCGTGATGCACTCAAGCTCGCGGTGGCGCAGGCCGTTCCGGGCGCTCAGATCATCGAGGCGGACACCGTACACTCGTTGTTCGCGGCGCTCGATGCCCATCCCGATCCCGAGCTGCTATTGCTCGACCTGAACATGCCGGGGGCGCAAGGCTTCAACGCCCTGGTGCAGGCACGAGCGAACTTCCCCACCGTGCCCATCGTGGTGATCTCAGCGCGCGAAGATCGACGCATCATGCAGCGGGCGTTGGGACATGGCGCCGCCGCGTTCGTGCCCAAGTCAGCCTCCATCGACCTCATCGTTGCGGCGTTGCGCGCCGTGCTGAGTGGCGACACCTGGTTGCCCGAATCGGCATCGACG…	MKRAVLIADDHPLFRDALKLAVAQAVPGAQIIEADTVHSLFAALDAHPDPELLLLDLNMPGAQGFNALVQARANFPTVPIVVISAREDRRIMQRALGHGAAAFVPKSASIDLIVAALRAVLSGDTWLPESASTGSDPAPLDQQEIDATARLATLTPQQFRVLAMLSSGLLNKQIAAELEVSEATVKAHVSAVMQKLGVSNRTQAVLLAQRLSLDQP
STC_00094	AUR_c1.1	103949	107446	-	ATPase	-	-	-	-	gnl|TC-DB|Q93N33	Proline sensor PrlS - Aeromonas hydrophila.	CytoplasmicMembrane	-	-	ER	ER	-	ATGATCTCGGGATGGGGGCTCCTGGTCGCGTCGCTGGCCTATGTTTGTGGCCTGTTCTTCATTGCGTGGTGGGGTGACCGCCGCCGTCTGTACCCCGACCATGCGCGGCTGCGGCCGCTGATCTACAGTCTGGCGCTGGCGGTTTACTGCTCGAGCTGGACCTTCTATGGCGCGGTGGGCAGCGCCGTACGCGACGGGCTGAGCTATCTGCCCATTTATCTGGGCCCGATGCTGGTGTTTCTGTTCCTGCTGCCGTTCTTCGAGCGGCTGCTGCGCATGGCCAAGCAGCAGAACGCTACCTCGATCTCCGATCTGCTCGCCGCGCGCTTTGGCCGTTCTCCGCAGATTGCCGTCGCCGTCACGCTCATTGCATTGACCGCCGCAATTCCCTACATCGCC…	MISGWGLLVASLAYVCGLFFIAWWGDRRRLYPDHARLRPLIYSLALAVYCSSWTFYGAVGSAVRDGLSYLPIYLGPMLVFLFLLPFFERLLRMAKQQNATSISDLLAARFGRSPQIAVAVTLIALTAAIPYIALQLKAISMSIEVLSAGAPAQTVAWYRDSALLVALMLALFSSLFGARQVDATEHHPGMVLAVAAESLVKLVALLCVAVFALTQLNGIEPLLETARQMPANVNHSVSFVTQTLLSLTAIFCLPRQFQVGVVECAEVGDVRHARWWFSTYLALISLVVVPIAAAAIAAGAGGGSIAPDSFVLWLPLSAGHEWLALLAYLGGFSAATGMVIVATVALSTMVSNDLVLPVLWRWRPPALGDRSLASGGILWIRRAAILAILLVAFAFFRVV…
STC_00095	AUR_c1.1	107464	107991	+	hypothetical protein	-	-	-	-	-	-	Unknown	-	-	not used	not used	-	GTGATTACCTACCACGTATTCCTGGATCGCACCCGCTTGCCGGATGCCGCCGACTGGGCTCGCGTGATTCGCGAAGCCGGTTTCGAGGTCGAGCTCAATCCCGACTTCGCGCCAGCCTCATACAGCGGCTATCTGCCCTGCCCCGATGACCGCACCGGTTTCGAGTACTACCTGGAATCGTTCGCCGAGCCGACCATCGAGATCGGCGAGCACGGTGCGAAAGTCATCGGCCAGCGCAATTCAGTAGCCAGCCTGCGCTTCAGCGGTCGCCCCTCCGACCGCGATGCCGCGAGCGCCGCGGCAGCCACTTTGACCGCCATGAGCGACGGCGTGTTGTTCGATACTGAGCCGGGCCATTTCATCTCCGCCGCTGAAGCGCTGGCCTGGGCGCGCAACGAG…	VITYHVFLDRTRLPDAADWARVIREAGFEVELNPDFAPASYSGYLPCPDDRTGFEYYLESFAEPTIEIGEHGAKVIGQRNSVASLRFSGRPSDRDAASAAAATLTAMSDGVLFDTEPGHFISAAEALAWARNERYQPIATYHRRAMRRKARLTPPIILRLLIILFLVVAIYWLRR
STC_00096	AUR_c1.1	107981	109765	-	response regulator	-	-	-	-	-	-	CytoplasmicMembrane	-	-	none	none	-	ATGTCGCCGCTTGGTATTGCCGTTTTTACCGGGCAGGTCCGGTCGTGGGTGACGGCATGCATGTCGGCCTGGCTGTTGCTCATGCTACTGAGCGTGACCGTACGCGCCGACGATGCCGGCTCGGGACCGACGGTGTTCGAGTTGCCCACGGCGGAGCGCATTCACGTCGATGAGTTCAGCCGCCACATCGATCTGCTCGAAGACCCCGAGGGCAAGCTGTCTCTAGATCAGGTGGTTCGTGCGGGCTTTGCCCCCGGCAGTCTGGCGGCGGCCAATGTCGGCTTCACCAGTTCGGTCTGGTGGGCACGCGTCACATTTCGAAACCTGGGCACGCGCGAGCGCGAGGTCTTCGTTCGACAGACCTACCCGCTGATCGACTATCTCGACGTCTACGAGCAG…	MSPLGIAVFTGQVRSWVTACMSAWLLLMLLSVTVRADDAGSGPTVFELPTAERIHVDEFSRHIDLLEDPEGKLSLDQVVRAGFAPGSLAAANVGFTSSVWWARVTFRNLGTREREVFVRQTYPLIDYLDVYEQTGADEWRIHKTGDRRPFEARDIAHRDFVFPIHVPPQAERVVYLRYQSQGPIDISLALFSSPELLESLSREQLAYGIYYGCVIMLLVWSSLVFIAVRDRAFLAYFAYVGTFGLYMLIHNGLAYQYLWPDSPRWGNTSLVALINIALFAGLQFSRMILRAKEVTPRLDLAARGLQAVAALLLLAAPFVPYSTIIAPVAGLVLIGVIFMLVMGVAAMVLGSRPARFYVIAWSSFLCGSVIFLLKTFGVLPHTFFTQNGWQIGSLLEMIL…
STC_00097	AUR_c1.1	110057	110722	+	hypothetical protein	-	-	-	-	-	-	Unknown	-	-	not used	not used	-	GTGGTTCGTGCTGTGGCCGGTCCACACCATTCCCGCGCTCGAGCCGGTCGACGAGTACGTGTGGCTCGATCAGAGCTGGGGCGACGGCCAGAACACCGAGCAGCGGCAGGCTTACTACTACACCGCCCAGGGCACCTCGATGCCGCAAGGCGCCTCGGGGGGCGCGCTTCGTTACGACTGGTTCGTGCATCTGGAGCTGCCGTTCTCGCGCGAGCGCTTCGCCAATCCCGATCACATGCGCAAATACCGCTTCGTGGTCGATCCGCAGCCGAGCCCGGCCAATCCGGACCAGCTGCCGATCGGTTTCACCAAGCACTTCGATCCAGCCATCGGTCAGTACGTACTCGATATCACTTGCGCCGCCTGCCACACCGGCGAAATCCATTTCACCAAGGACAA…	VVRAVAGPHHSRARAGRRVRVARSELGRRPEHRAAAGLLLHRPGHLDAARRLGGRASLRLVRASGAAVLARALRQSRSHAQIPLRGRSAAEPGQSGPAADRFHQALRSSHRSVRTRYHLRRLPHRRNPFHQGQPHLCGAYRWRSGHARLHGYVARQLRAGAAGFAARHGSEAVEVRSFRTAGTRPWLSGCQIAVEVGTVGDHQGHAGQRPEQSSAQALPGA
STC_00098	AUR_c1.1	110719	111315	+	hypothetical protein	-	-	-	-	-	-	Unknown	-	-	mitochondrial	mitochondrial	-	ATGAGGGCTTCGGCCGCACCGACGCGCTGGGCCGCATCGGCAATACCGCGTTCGGCGATCACCTCACGTCGCGCAATTACCAGGTGGGCGACGCGCCGGTCAGCTATCCCTATCTGTGGAACATCTGGAAATTCGATTGGGTGCAGTACAACGGCTCGGTCGCACAGCCGCTGGCGAGAAACATCGGCGAGGCGCTCGGTGTCGGTGCGATCTCGCCATGGCGCAATGACATGGGCGAGCCGCTGCCCGCGGATCACCGCTTTCGCACCAGTGTCGATATCCCTGGGCTACAACGTATCGAACACACTCTGCAGCAGCTCACGCCGCCGGCATGGCCGGAGCAGATCCTCGGCCCCATCGACACCGCCAAGGCCGAACAAGGCTCCAAGTTGTTCGAAC…	MRASAAPTRWAASAIPRSAITSRRAITRWATRRSAIPICGTSGNSIGCSTTARSHSRWRETSARRSVSVRSRHGAMTWASRCPRITAFAPVSISLGYNVSNTLCSSSRRRHGRSRSSAPSTPPRPNKAPSCSNSIVASATARTCRLPPANRRARRSKPFSPKVEWRIEVIPLEHIGTDPNAAQGFMKRRLRSCRSTGA
STC_00099	AUR_c1.1	111433	112266	+	hypothetical protein	-	-	-	-	-	-	Unknown	-	-	not used	not used	-	GTGGGCGACCTGCCGGCATTGCTTGCGAGCTATCCGGATCCCGATGCGAATCCCACGCCGAGCCTGCCGGAGCAAAGCTTCGAGGCGATCGACACGGCATTGGAAGCATTGCTGTCGCCGATGCCGGTGCTATCGGCCACTCAGCCGGAAGACCCGTTCGACTGCGGCCTCGACTGTCACACCCTCAACCTGCTGTGGGACGTGCGCAATGGCTCGACCAATATCGAGCAGACCGTCGCGGGCCTGAATGTGAGCCATCTGAGCGAAGGCCTGGCATTGAACCTGGTCGGCATCCTGATCAAGAACCGCTTCTATGCGGACTACGGAATCGACTACGCCACTCAGCAATGCCTGGAAGGTTTCGGCGCACTGGATCTGCCGCAGCAGATCGCCGGTTAC…	VGDLPALLASYPDPDANPTPSLPEQSFEAIDTALEALLSPMPVLSATQPEDPFDCGLDCHTLNLLWDVRNGSTNIEQTVAGLNVSHLSEGLALNLVGILIKNRFYADYGIDYATQQCLEGFGALDLPQQIAGYKPRPLQGVWATPPFLHNGSVPSLYQMLLPPEQRDRKFFVGRRDFDPVHVGYMTVPDAEGDADGFWLDTSIPGNRNIGHGFAADAASWSKHLQDPKANPLPAGVIGPELTDEQRFALVEYLKVHRDPPTPEGFKPPQCELFGRSF
STC_00100	AUR_c1.1	112322	113431	-	Transaldolase	-	K00616	-	-	-	-	Cytoplasmic	-	-	not used	not used	-	ATGAACGAGCGAGTCCAGAATCCGTTACGCCAAGTCCATCAATTGGGTCAGAGCATCTGGCTCGACGACATTCGCCGCAGCTGGCTGCGCGACGGGCATCTCGCCCGTCTCATTGCCGACGATGCGCTCGGCGGTGTCACGTCCAACCCAGCCATTTTTGCAAAGGCGATCGGCGAAGGCGCCGAGTACAACGACGCGATTACCAGCCTGGCCCGCGCCGGTCGCAGCACCAACGACATCTACGAAACGCTGGCGCTCGAGGATGTGCAGGCGGCCGCGGATCTGTTCCGCTCCACCTACGATTCGACGGGCGGCGCCGACGGATTCGTCAGCCTGGAGGTTTCGCCGCATCTGGCGGACGACACCAAGGGCACGATCGAAGAAGGGTTGCGCCTGTGG…	VTSNPAIFAKAIGEGAEYNDAITSLARAGRSTNDIYETLALEDVQAAADLFRSTYDSTGGADGFVSLEVSPHLADDTKGTIEEGLRLWQAFNRPNAMIKVPATEAGLPAITALIAAGVNINVTLLFSVDRYRAVVDAYLTGLEQRVQAGRPIDKVASVASFFLSRIDTLIDARLDKMNTAEAKASRGRAAIASARLAYQYYKQWSNSDRWRALADKGARPQRLLWASTSSKDPAYKDTMYVDALVAPNTVNTLPPATIDAFRDHGDAAVRIEDDLAEANETVQILRKLGIELKTVSEQLERDGVKKFKEPFDALFVTLEKRAGK
STC_00101	AUR_c1.1	113600	114523	+	aspartyl beta-hydroxylase	COG3555	K12979	-	-	-	-	CytoplasmicMembrane	-	-	not used	not used	PF05118 6	ATGTTTCATACGCTCATGTCAACCCGGATGTTCATCCTGGTGACGTTTCTGGCATCCGTCACCTTCGTTCAGTTCCGCGGTCGGGTCCGCCACAAATTTTCGCGGCTGGTGGCTGACCACGCCAACCTGCTCGCGCCCTACAACTCACTGATGTATTTGTTCTCGGCGGTAAAAGCCAAGCCCTATGCCGACACGCGTGAGTTTCCCGAACTGAGACAGGTCACCGAGCAGTGGCAGATGATCCGCGAAGAGGCATTGAAGCTGTTCGATGAGGGGCATATCCGCGCGGCATCGGGTTACAACGACATCGGCTTCAACACTTTCTTCAAGCGCGGCTGGAAGCGTTTTTACCTGAAGTGGTACGGCGACTTCCTGCCTTCGGCCTCGGCGCTGTGCCCC…	PYNSLMYLFSAVKAKPYADTREFPELRQVTEQWQMIREEALKLFDEGHIRAASGYNDIGFNTFFKRGWKRFYLKWYGDFLPSASALCPKTAELLAKIPSINAAMFTLLPPGSRLGAHRDPFAGSLRYHLGLVTPNSPDCYIIVDGEKYFWKDGEAVMFDETYIHQAENRTDVTRVILFCDIERPMSNPVLRWINRTIGHGMIRAAATQNVPGEHVGVLNHVFSYVYQIRALGIRIKEWHKPLYYLLKWLLIAAIGYAIVVGF
STC_00102	AUR_c1.1	114774	115565	+	hypothetical protein	-	-	-	-	-	-	Cytoplasmic	-	-	ER	ER	-	ATGATGCGTCTCGGACTCGCGTTTATCACTGTGCTCTTTCCTGTGTTGGGCCTCACCTGCGAAAGCGTCAATCGCGAGCAGTGCAAGCAGCGCTTCGCCGCGCTGGTGAATTACCGCACCGAGGCCATCACCAACGCTTTCGGCGATTTGCTCGGCACCTTGCCCACCGAGCTCGATGTGAAATTCGTCCCCACCAAGGAGCTGGCCGCGAGCGACGGCAAAGAAACATACGACGCCGATCACCACACGCTGATATTTCCTCGACGCATGCTCAGCGCGAAGGTGCCCAATCCGATCCGCGCAGCCGCTTACTACTGGCCGTTCTACGAGAACGAGCAGTATCGGACCGCCTTCCCGGTGGTGGAGACCATCGATCAATTGATCTGGACAGCTTACCTG…	MMRLGLAFITVLFPVLGLTCESVNREQCKQRFAALVNYRTEAITNAFGDLLGTLPTELDVKFVPTKELAASDGKETYDADHHTLIFPRRMLSAKVPNPIRAAAYYWPFYENEQYRTAFPVVETIDQLIWTAYLQEAAKRRGLSWPHKDCKSSDLGERLPCEMLVEGINEHLKEVRTPIFNTNRLDMIWPEDFGSFRRRLWNKGDQLYLDVQRYGGILLIGPLIDQFGVPRALAYVAQTPFHVEDNNMRLSAQRYQERARKVLD
STC_00103	AUR_c1.1	115567	116115	-	nucleoprotein/polynucleotide-associated enzyme	COG3122	K09912	-	-	-	-	Cytoplasmic	-	-	none	none	-	ATGAGCATGTCATTGCGCGATCAGCTGCTGGCCGCTGGCCTGGGCAACAAGAAGCAGGCGCGCCAGGCCGAAAATCAGCAGAAGCAGCAGCAGCATCAGCAGGCCAAAAACCGCCAGCTGCGTGAAGACCAGGAAAAACGCGCTGCCGAAGCGCGCGCCAAGGCGCAGGCCGAAAAGGCCGCGCGCGATGCTGAGCTGAACCGCAAGCGCCAGGAAAATCAGGAGCGTAAGGAGCGCTGGGCGCAGATCAAGCAGCTCATCGAGCAGCATCGGCTGCCCAAGCCGGAGAGCGAGGAATATTTCAATTTCATCGATCGCGGCAAGGTGCGTCGGATCACCGCCGACAATGCGCTGCGCGAAAAGCTGATCGCCGGCACGATCATGATCGCCCGCTGCGAA…	MSMSLRDQLLAAGLGNKKQARQAENQQKQQQHQQAKNRQLREDQEKRAAEARAKAQAEKAARDAELNRKRQENQERKERWAQIKQLIEQHRLPKPESEEYFNFIDRGKVRRITADNALREKLIAGTIMIARCEGKYDLVLPEIAERIRERDERAVVKLNAEDAKPAEDDPYKEYVVPDDLMW
STC_00104	AUR_c1.1	116252	117202	-	AraC family transcriptional regulator	-	-	-	-	-	-	Cytoplasmic	-	-	none	none	-	ATGATGAGCGCCGCCATTCCCATTGCGAATTCCGCCGTTGTCGAGCTTCCCAACCTGGACGAGCAGCAGGCCGAGCTGGCTGCGCTGGTGACCCGGTTGACGCCCACGGAAGGCGTGCATCCGTCCGCTATTGCGGCGCTGACCGTGATTCGCTCCAACTCGCCGTCGATGCCGACGCCGTCGCTGTACGACCCGAGTCTTTGCATCGTCGTGCAAGGAAAAAAGCGCGCGGTCTTGGGCGAGGAGGTCTATTACTACGACGCGTTGAATTACCTCACCGTATCGGTCACGTTGCCGGCGATCGGCCATGTCCTCGAGGCGACGCCAGAGAAGCCGTATCTGTGTCTGCGTCTGGAGCTCGATGCACGCATGATCGGCGAGCTGCTGTTGCAAGTGGGC…	MMSAAIPIANSAVVELPNLDEQQAELAALVTRLTPTEGVHPSAIAALTVIRSNSPSMPTPSLYDPSLCIVVQGKKRAVLGEEVYYYDALNYLTVSVTLPAIGHVLEATPEKPYLCLRLELDARMIGELLLQVGRSAVPPSTDRGLYVARTSPQLLDAVLRLTRLLEQPRDAAILAPLVLREIHYRVLTGELGHRLRELCVVDSQVNRVARAIELLRKRFTESLRIEDLAAAAHMSESSLHHRFKAVTAMSPMQFQKHLRLHEARRLMLTEGLEAAAAAHRVGYESPSQFSREYRRLFGAPPRREIETVRGGGLQPA
STC_00105	AUR_c1.1	117372	118082	-	MULTISPECIES: pseudouridine synthase	COG1187	K06183	-	-	-	-	Cytoplasmic	-	-	not used	not used	-	ATGAAGTTGCTCAAGCTCATCGCCAACCTCGGCTACGGCAGTCGCAAGGAAGTGCTCGCGATCTTTCGCGACGGTCGCATTACCGACATCGATGGCGAAGTGCTGTACTCGGACGACAAGGTCGACCATGCGCGCGTGCTCATCGATGGCGAGCCGCTGGATCCGGCGCCGGGTCTGCTGCTCATGATGAACAAGCCGGTGGGTTACACGTGCTCGACCAGCGATCCGGGCCAGATCGTGTATGACTTGTTGCCGGAGCGGTTTCGCTATCGCGATCCGATCGTGGCGACGGTGGGCCGGCTGGATCGCGACACGACCGGTTTGCTGTTGATGACCGACGACGGCAAGTTGCTGCACAAAATCGTCTCGCCGAAAACCAAGCTGCCGAAGATTTATGAG…	VLIDGEPLDPAPGLLLMMNKPVGYTCSTSDPGQIVYDLLPERFRYRDPIVATVGRLDRDTTGLLLMTDDGKLLHKIVSPKTKLPKIYEATLARDLRGDEAKLFASGKMMLESEREPLAPAKLEVLGPRQARLTLTEGRYHQARRMFAAVGNHVEKLHRSRVGGLELDDLPEGRWRRLDAADRERLFTVAVA
STC_00106	AUR_c1.1	118079	119149	-	16S rRNA methyltransferase	COG2813	K00564	-	-	-	-	Cytoplasmic	-	-	not used	not used	-	ATGCCGGCTGATCGCAGCGACGCCGCGCTCGAAACGCTCTTCCTGCCGTTCAGTGAAGGCCGCTTGCCGTGGCCGGCAGGCGGCGCAATGTTTCTTCGCGCGAGAGATGGTTGGCCGCTGCACGAGCGGCCGTTGCCCGGGCTTGTTTGTGAGCAAAGCTTCAAGCCCGAGGCGGATGCGCTGGCGCGTGCCGGCGTAGTCGTCAACGTTCCTGGCGCGGCGAAAACATATGAGCTGGTGCTGATATTGCCGCCGCGTCAACGTGACGAGGCGCGTGCGCTCATGGCACGCGCCGTCGCGATGACCAAGCCGGGCGGTCGCATCATCGTCGCCCAGAGCAATGACGAAGGCGCTCGCTCGAGTCAGGCCGATCTCGCTCAGCTCACTGGCGAGGTCGAG…	PGLVCEQSFKPEADALARAGVVVNVPGAAKTYELVLILPPRQRDEARALMARAVAMTKPGGRIIVAQSNDEGARSSQADLAQLTGEVESMSKNKCRVFWTASLARLNVSLIAHWQELDAPRSIAEGRFTSRPGIFAWDRIDVASALLAEHLPKTLAGRAADLGAGFGYLSAELLTRCPGITALDVYEAENRALQLARVNLKDFEARTPIDYRWHDVAAGLPDTYDVIVTNPPFHAQRGVDRPDIGRRFIAVAADSLRPGGKLWLVANRHLPYEQVLSESFDSVRTVAQQHGYKIIEAVRAKSARKSDKAAR
STC_00107	AUR_c1.1	119139	120422	-	aminotransferase	-	-	-	-	-	-	Cytoplasmic	-	-	none	none	-	ATGTCCAACCTGACGACTTTAGGCGCCAACGACCTGCGCGCCGTCCACGAAGACATCCGCCGCCGCTACCAGGCTTTTGCCGAGCGCAAGCTGAAATTGAATCTGACCCGTGGCAAACCGTCGTCGAAACAGCTGGACCTGTGCAACGAGCTGCTGAGCCTGCCCGGTGTCGAGTACATGGCCGGTGGTGTGGATACTCGCAACTACGGCGAGCTGCAGGGCTTGCCGGAACTGCGCGCGCAGTTGGCGCCAATTTTCGGTGTCAGCCCGGACCGCGTGATCCTCGGCGACAACGCCAGCCTCTCGCTGATGCACGATGCCGTCGTGTATTCGATGCTGAAGGGTACCGTCGATAGCGAGAAGCCGTGGTCGCGCGAATCCCGCGTTGCTTTCATCTGC…	MSNLTTLGANDLRAVHEDIRRRYQAFAERKLKLNLTRGKPSSKQLDLCNELLSLPGVEYMAGGVDTRNYGELQGLPELRAQLAPIFGVSPDRVILGDNASLSLMHDAVVYSMLKGTVDSEKPWSRESRVAFICPVPGYDRHFSICAQFGIEMIPVPMLETGPDMDAVEKLVAADPQIKGMWCVPKYSNPCGTVYSNETVERLAKMKTAARDFRLFWDNAYAVHHLTAERVEIANIDELCARHGNPNRAFIFGSTSKITFAGAGVALFASSKDNSAWYLKNMSMRTIGGDKVNQLRHIRLFSSNGGVAALMDRHRESLAPKFEQVLDTFEKVLAGSGVAKWTRPKGGYFISLEVLDGCAKRVVQLAKEAGVELTPAGATHPLGKDPHDRFIRIAPSFPEL…
STC_00108	AUR_c1.1	120529	121452	+	2-dehydropantoate 2-reductase	COG1893	K00077	-	-	-	-	Cytoplasmic	-	-	not used	not used	-	ATGACCTCCCTACTCATCGTGGGTGCCGGCTCGGTCGGCGCTCTGTTCGGCTCGGCGCTGGCCCGTCAGGGGGCCCAGGTTTCGGTGGTCTGTCGGTCGGATTACGACGTGGTGTCGCGCGAGGGTTACGACATCGTCAGCCCGCTGCTCGGCAATCATCGGTTCTATCCGCACGCGGTGTTCAAAGAGGTGGCCGAATGCAAAACGCCGCCGGACTACCTCGTTCTGACGGTCAAAGTGCTGGAGGGCGTGGATCGCGCCGCGCTGATCCGCCCGGCCGTCGGCCCCAAGACAGTCATTGTGTTGATCGAGAACGGCGTGGACATCGAGGCGGAAATCGCCGCTGCATTCCCGGAGAACGAGATTCTCAGCGGTCTCGCCCTGGTAGGCGTGGGGCGC…	VSPLLGNHRFYPHAVFKEVAECKTPPDYLVLTVKVLEGVDRAALIRPAVGPKTVIVLIENGVDIEAEIAAAFPENEILSGLALVGVGRSAPGMVNHQSLGQLNLGRYPNGNSAAAERLAALFNGGGIGCKLTENVVSARWQKAVWNATFNPISITGGALDTAIMLGTAESTAFIQRAMEEVCAVAAAAGYPMPPKLIEQLIGATRAIPPYYSSMAQDYKNGRPMEIEAILGNTVRAARKHGVSTPILETLYALTKMIERKMS
STC_00109	AUR_c1.1	121456	121755	-	hypothetical protein	-	-	-	-	-	-	Unknown	-	-	none	none	-	ATGAAGACGGTACGCGGGAAAACCTTTACCGGGCAGCGCGTGGTCCTCGACGGCAAGGCGTTCGTCGACTGCCACTTCAAAGACACCAATCTGATCATCGAGGGCAATGGCCTGTTCGAGATGCAGAATTGCAAGATCGAAGAGGACTGCCGGCTGGCCGTGGAAGGGCCGGGTCAGGTGCTGCTGCACACGTTGAAGATGATGCTGTACTCCGGCGGCTGGATGTCCCGGGTCGCGGACAACGTGCTGCACGCCGTGAAGCAGCCGCCGAAGGCCAAGAGCAAGGCGTCGGGTACCTGA	MKTVRGKTFTGQRVVLDGKAFVDCHFKDTNLIIEGNGLFEMQNCKIEEDCRLAVEGPGQVLLHTLKMMLYSGGWMSRVADNVLHAVKQPPKAKSKASGT
STC_00110	AUR_c1.1	121873	122697	+	2-hydroxyhepta-2,4-diene-1,7-dioate isomerase	COG0179	-	-	-	-	-	Cytoplasmic	-	-	possibly ER	possibly ER	-	ATGCGTCTATGTAGATTCGATACCGACCGGTTGGGCGTGCTTCGCGGCGACATGATCGTCGATGTGAGCTCCGTCCTGAATTCCCTCCCTGCCGAGCGCTGGCCGCTCCCCACTGGGGACCTGTTCATTGCCAGCTTCGACCGGCTGCACAGTGTGATCGAGGAGGCCGCGCTATCCGGCGTGCCGCGCCATCTGGCGGACTGCGCGCTGAAGAGCCCGATCGCCAATCCCAGCAAGGTTCTCGGCGCGCTGAAGAACTACCATGAGCCGGCCGACGACGCGGACTATCCGCTCAGCACGCTGGATCGCGATGGACTGTTCCTGAAGGCCAGCACGTCGGTCGCCGGTCCCTCCGACGGCATCGAGCTGCTGCCCGGCCGGCAACACGATCACGAAGTG…	MRLCRFDTDRLGVLRGDMIVDVSSVLNSLPAERWPLPTGDLFIASFDRLHSVIEEAALSGVPRHLADCALKSPIANPSKVLGALKNYHEPADDADYPLSTLDRDGLFLKASTSVAGPSDGIELLPGRQHDHEVELAVVIGSWCRNVSRERAMDHVMGYTVALDMTVKGTEERSQRKSLEGHTILGPWLITRDEIADPGALGMWLQVNRQPRQRGNTRNLLNDVPRLIEYASSFFTLYPGDIILTGTPPGAGPVVSGDTIDTGIVGIGSMRVEVR
STC_00111	AUR_c1.1	122802	124076	-	hypothetical protein	-	K06996	-	-	-	-	Periplasmic	-	-	none	none	-	ATGGCTGATCAGAGTGTCCGTGGCCGATTCGTCTGGCATGAGCTGGTGACGCCGGACGCCAATGCCGCCCATACGTTCTATGGGAAGGCGATCGGCTGGAAGCCCCAGCCCTGGGAAGAGGATGCTTCTTACGTAATGTTCGCCGCGCAGCGCGGTCCCATCGGCGCCACCGTCGCGCGCAACGGTTCCGCCCCGCACTGGTTGCCATACATTGGCACCGGCGACATCGATGCGACCATCGAGCTGGCGAAGCAAAAGGGCGGCTCGGTGATGAAGGATGTGGACACGCTGTCCAGCGGCAGCCGCTACGCGGTGCTGCAGGATCCGTACGGTGCGAAGTTCGGCGTGTATGAATCTGCCGAGGACTACGGCAAGATCACGCCACCGCAACCGGGCGAG…	MADQSVRGRFVWHELVTPDANAAHTFYGKAIGWKPQPWEEDASYVMFAAQRGPIGATVARNGSAPHWLPYIGTGDIDATIELAKQKGGSVMKDVDTLSSGSRYAVLQDPYGAKFGVYESAEDYGKITPPQPGEHSWHELISTDQDGAFDFYSALFGWENLVEHDMGPMGKYLIYGLGDVPFGGMMTMSGSSPAWLSYVHVKDVNQTAKKVKSAGGKVINGPMEVPGGDWILQAVDPQGAMFAAHATAANMKKSEKKEKKVKPEQLKLDTESPPPVVEPETPAEEQAPPVETPPAAPAEKPAKKRAPAKKAPAKEAPPAEAPAEPAPAKQAPAKRKSPAKKAPAKKAPAKKAPAKKAPAKPAKKSGGKKKSSKKSSKKSAARGAGSKKTAAKKGAKKGAQ…
STC_00112	AUR_c1.1	124323	125057	+	phosphoglycerate mutase	-	K15634	-	-	-	-	Cytoplasmic	-	-	not used	not used	-	ATGATCACCACGCGGCAGGCGCGGCTCAATCGTCGTGCATTCGTGGGCCTCCTCGGCGCATTCGCGATCGTCACATCGCTGCCGTCGACGGCCGATACTCCGTTGCAGATCTGGTTCATCCGGCACGGCGAGAGCGAGCTCAACGTTCCCGGCAATCCGCGCACCGTGCCCGACAGCGGGGTGAGTTATCCATTGACACGGCGGGGCATGGAACAGGCGCGCGCGCTGGCTGCATCGTTGCACGGCGCGCCGATTACGAAGATCTACACCAGCACCCATCTGCGCGCCGTTCAGACTGCAGACGCAGTGGCGCTCGATCACATCCTCCCGCTGTCGCTCGCGCCGGAAGCGGTCGAGTTCGACCTCGGCGTGGCGCCCGAGTCCACTCAGGACGTTCGC…	ELNVPGNPRTVPDSGVSYPLTRRGMEQARALAASLHGAPITKIYTSTHLRAVQTADAVALDHILPLSLAPEAVEFDLGVAPESTQDVRAVYGELTRKWLIEKDLDARNGSGESFADVQRRFLPFVREVMNRHALDSGIVVIVAHSATLGLMVPVLASNVPDDFALRHPLPNTGIIKTELRDSRLFCTDWAGIAASEFDE
STC_00113	AUR_c1.1	125139	127202	+	carbon starvation protein CstA	COG1966	K06200	-	-	gnl|TC-DB|P15078	Carbon starvation protein A - Escherichia coli.	CytoplasmicMembrane	-	-	ER	ER	-	ATGTTGCGCAAAGCGTTTTGGATACTGGTGGCGCTGGTTGGCGCCTGCGCGGTCGGCGGTATCGCACTCCATCGCGGCGAGACCATCAATGCCATGTGGATCGTGGTGGCCGCGCTGTGCATCTACAGCCTGGGCTATCGTTTTTACAGCGCGTGGGTCGCGGCCAAGGTATTGAGCGTCGACCCGACGCGCGCCACGCCAGCACTGCGCCTGAACAACGGGCGCGACTTCGTGCCGACCCATCGCTGGATCGTGTTCGGCCATCACTTCGCCGCGATCGCCGGCCCCGGCCCTTTGATCGGCCCTACTCTCGCGGCCCAGTTCGGTTACTTGCCGGGCACCTTGTGGATCCTGGTCGGCGGCGTGCTCGGCGGTTGTGTTCAGGACATGACCATTCTG…	MLRKAFWILVALVGACAVGGIALHRGETINAMWIVVAALCIYSLGYRFYSAWVAAKVLSVDPTRATPALRLNNGRDFVPTHRWIVFGHHFAAIAGPGPLIGPTLAAQFGYLPGTLWILVGGVLGGCVQDMTILFLSTRRNGRSLGQMARDELGPVGGFAAMLGTLTIMIILIAVLGLVVVNAMKHSPWATSTVFATIPIAVLVGLYLRNIRPGRVLEGSLIGLALLLLAVVGGGWVDSHPTLRELFNLQGKPLAWFVIGYGFIAAVLPVWLLLAPRDYLSTFLKLGTVLLLALAVILMRPEIHMPAVTQFIDGSGPIFGGALFPFVFITIACGAISGFHALVSSGTTPKLIGNEGDVRLIGYGSMMLESVVAVMAMIAATLLQPGVYFAINSAPGVVGA…
STC_00114	AUR_c1.1	127204	127392	+	hypothetical protein	-	-	-	-	-	-	Unknown	-	-	mitochondrial	ER	-	ATGCAACGACTGAGATCCTTCTTCGGCCTGGCCTGGAGCATGATTCGGTCGCTCGCCACGGATGACGCTTACGACAAATATCTCGCTCACCATGCGCACGCGCACGCCGGCTCACCGCCAATGAGCCGACGCGCCTTCTATCTCAAGCAACAGCACTGCAAGTGGACCGGAGTGACGCGCTGCTGCTGA	MQRLRSFFGLAWSMIRSLATDDAYDKYLAHHAHAHAGSPPMSRRAFYLKQQHCKWTGVTRCC
STC_00115	AUR_c1.1	127403	129568	-	aldehyde oxidase	-	K07303	gnl|BL_ORD_ID|46484	isoquinoline 1-oxidoreductase: beta subunit: putative [Pseudomonas putida KT2440]	-	-	CytoplasmicMembrane	-	-	not used	not used	-	ATGGCGACTTCACCTGGTTCGATCCTGGGCGATCTGTCCCGTCGCAGCTTTCTGAAATCGACCGCGACTGCCGCCGGCGGTCTGGTCATTGCCTGTTACTTGCCGGGCTGTAGCAAACCGGAGCAAGTCGCGACGCCGTCCGGGCCGCCGCAGCTCATCAAGGCGAACGCCTGGCTGCAGATCGGCACCGACGGCTCCATCACGATGTTTTGTGACAAATCGGAAATGGGGCAAGGCGTGTACACCGCACTGCCGACCTTGCTCGCCGAAGAGCTGGGCGTCGAGCCCGCGACCATCAAAGTTGAATTCGCGCCGCCTGGCAACGAATACGTGAACAAGCTGCTCGGCGTGCAGGCCACGGGCGGCAGCACGAGTGTTCGCGAGGCTTGGGACAAGATT…	PSGPPQLIKANAWLQIGTDGSITMFCDKSEMGQGVYTALPTLLAEELGVEPATIKVEFAPPGNEYVNKLLGVQATGGSTSVREAWDKIRMAGAEARVRLIAAAAKEWGAPPQSCTVADGYVVFTSRRASFGELAAAAAALPAPEHVQVKGHNDFKYIGKTLPRFDTPSKVDGSAQFGIDMRLPGMLYAALAQPPELGGAVKSFNADKAKAMPGVREVLQTSAGVAVVADTWWQAKTARDALDIQWSPGAAAKLTSAAIYAGLKTASSGKGLDVRKEGDVDAGWQQNRRRVEATYELPLLAHATLEPQNCTVEFRDDGCHVYAPTQVQGMAQAAASQAAGLPPEKVFVHTTFLGGGFGRRLDVDFVPAAVECAKAVNKPVKLLWTREDDTTHDKYRPPAR…
STC_00116	AUR_c1.1	129570	130106	-	(2Fe-2S)-binding protein	COG2080	K07302	gnl|BL_ORD_ID|46483	isoquinoline 1-oxidoreductase: alpha subunit: putative [Pseudomonas putida KT2440]	-	-	Cytoplasmic	-	-	not used	not used	-	ATGATCAAGCTCACGGTTAATGGTCAGCCACGCGATGTGGAGGTGGCGGGGGATACGCCACTGCTCTGGGTGCTCCGGGATTCGTTGGGGTTGACGGGCACCAAGTACGGCTGCGGGATGTCGCTGTGCGGAGCGTGCACCGTTCATGTCGATGGCGCGCCGGCCCGCGCCTGTATCACGCCGGTCGATGCCGTCGTCGGCAAGGCGATAACCACCATCGAAGGCCTGTCGCCGGATCGCAGTCATCCGGTGCAGCAGGCCTGGATGGAAATCGATGTGCCTCAATGCGGCTACTGTCAGTCCGGACAGATTATGTCGGCGGTGGCGCTGCTCAAACACAATCCGAAGCCGGCCGATGCCGATATCGACGCGGCGATGAGCGGCAACATCTGTCGCTGC…	CTVHVDGAPARACITPVDAVVGKAITTIEGLSPDRSHPVQQAWMEIDVPQCGYCQSGQIMSAVALLKHNPKPADADIDAAMSGNICRCGTYPRIRKAIHKAAAILSGLPQDPLSRPTSFTQPAGQAQTAKEGT
STC_00117	AUR_c1.1	130339	130809	+	cell shape determination protein CcmA	COG1664	-	-	-	-	-	Unknown	-	-	none	none	PF04519 6	ATGGCGTTGTGGAAAGATCAGTACGGCCGCGAACAAAACACACCTGATCCCGCCCCGGAGAAGACCGTGGCAACCGTCGCCAGTGTCGAGACGGCCCGTACCTCCGCGCCAGCGGCCCGCTCCGCCGGCGCTGCCGAGAGCAAGGAATCCGTGCTGGCCGCCGGCCTGACCATCGAAGGCAAGATCGAAGGCGCGGGCAACGTCCGCATTGCAGGTAATTTCAAGGGTGACGTGAATGTGCAGGGCAACCTGACCATCGAGCAGGGCGCCAAGATCACGGGCAGCGTCCGCGCCAACACCGTCGTGGTCGGCGGCGAGCTGGAAGGCAATATCGATGCCGCCACCCGCGTCGAGCTGCTGCAGACCGGCGTGCTGAACGGCGACCTGAAGGCTGGCTCG…	MALWKDQYGREQNTPDPAPEKTVATVASVETARTSAPAARSAGAAESKESVLAAGLTIEGKIEGAGNVRIAGNFKGDVNVQGNLTIEQGAKITGSVRANTVVVGGELEGNIDAATRVELLQTGVLNGDLKAGSLTVAAGSRMRGRAEFGWDDKGGK
STC_00118	AUR_c1.1	130815	131174	+	hypothetical protein	-	-	-	-	-	-	Unknown	-	-	none	possibly mitochondrial	-	ATGCCCTCGATAGGTCCGGGACGCGCGGCTGCCTACGGCAAAACGCGCGTCTGTCCGCATTGCAAGTCGACCATTCTCGAAAGCGCGAGCATCTGCCCCGCGTGCAAGCACCACTTGCGCTTCGATCCCAAGGCCGTCGCGGAACGTAAGGCACAGGCCACGTTCTCGGCCTTGCGGGTCGAGGGCGGATTCCGCCATCCGGCCGAAGGCGAGCCTTGGGAATATTCAGTCGTGATCTCGATACGCAACGACCGCGGCGAAGAGGTGGAGCGCAAGGTGGTCAATGTCGGCGCGCTCAGTGCCAATGAGGGCAGAACCGTCACACTATCCGTCGACGTGTATAAGCCGCCAGAGAAATAG	MPSIGPGRAAAYGKTRVCPHCKSTILESASICPACKHHLRFDPKAVAERKAQATFSALRVEGGFRHPAEGEPWEYSVVISIRNDRGEEVERKVVNVGALSANEGRTVTLSVDVYKPPEK
STC_00119	AUR_c1.1	131189	131770	+	phosphoglycerate kinase	-	-	-	-	-	-	Unknown	-	-	possibly mitochondrial	possibly mitochondrial	-	ATGCCACGTTTGTATCTGGTTCGTCACGCCAGACCGGCCGCGTCCTGGGGCGAGGATCCCGATCCTGGCCTCGATGCCACCGGCTTGACTCAAGCCCAGGCCACGGCTGAAGAGCTTGCGCGCTCGCTGTCGCGCCTGCCGCTTTACTCCAGCCCGATGCGCCGTTGCCGGGAGACCGCGCAGCCGCTCGCGCAAATCTGGTTCTGCAATGTCGAGCTGATGCCCGCGGTCGCCGAGATTCCCTCGCCGCCCATCCCCTTCTCCGCACGACGCGACTGGCTGATCGCGGCCATGCGCGGCACGTGGCAGCAGCTGCACGAGAATGCACCGGCGGGTTCGATCGATTACCTGCAATGGCGGCGCGATCTGCTCGAGTCATTGCTCGCCATCAAGCACGAC…	MPRLYLVRHARPAASWGEDPDPGLDATGLTQAQATAEELARSLSRLPLYSSPMRRCRETAQPLAQIWFCNVELMPAVAEIPSPPIPFSARRDWLIAAMRGTWQQLHENAPAGSIDYLQWRRDLLESLLAIKHDCVIYSHFIAINAAVGAAQKTDDVVCFRPDHAAVTVVSNDRKRLRVVELGRQADTLVLARQ
STC_00120	AUR_c1.1	131914	132429	+	putative uncharacterized protein	COG3812	K09983	-	-	-	-	Cytoplasmic	-	-	none	possibly plastid	-	ATGAGCCTGTCACTGTACGACGCCTCGATTCCCACGTTCCTGCATTCGTTGCGCAGCCTGAAAGCCATCCTCGAAAAGGCCGTGGCGCACGCCGAAGCGCGCAAGTTCGATCCCAATGTGTTCGTTTCGATGCGGCTGTACCCGGACATGCTGCCGTTGAGCCGTCAGATTCAGATCGCCAGCGATGCCGCCAAGGGTGCGGCTGCGCGCCTGAGCGGCAGCGAGCCGCCGAAGTTCGAGGACAACGAGGCCACCCTGGCCGAGTTGATCGCGCGCGTGACCAAGACCATCGACTATCTGGAAGGCTTCAAGCCGGAGCAGCTCGAGGGCGATGACAACCGCGTCATTACGATCAAGACGCCGCGCATGACGTTCAACTTCAAGGCGGTGGATTTCGTG…	MSLSLYDASIPTFLHSLRSLKAILEKAVAHAEARKFDPNVFVSMRLYPDMLPLSRQIQIASDAAKGAAARLSGSEPPKFEDNEATLAELIARVTKTIDYLEGFKPEQLEGDDNRVITIKTPRMTFNFKAVDFVRHWALPNVFFHITTAYALLRHGGVEIGKADFLGPVPQV
STC_00121	AUR_c1.1	132485	135382	-	hypothetical protein	-	-	-	-	-	-	OuterMembrane	-	-	ER	possibly ER	-	ATGTCCAACGCGTCTCGTTCCTGCGTGGCCGCGGCCATCGCGGTTGCATTGTTTCAGTCTGCTGCGCCGGCAAGCGCTGGCGATCATGGTAAGGGTCGGGATGAAGACCAGGGCAACCTCAAGCTGAAGCCGCTGGCGACTTACGATGCCGGCGGGGTGGGCTCGGCGGAAATCGTCGCGTTCGATGCCTCGAGCAAGCGTTTGTTTCTGGTGAATGCCGCGACCTCGACGGTCGATGTTCTCGACGTGCGCAATCCGTCGCAGCCGAAGAAGGTTACGACCATCGACACTGGCACCATCGGCTCGCCGAACAGCGTCGCCGTGCGCGACGGCGTGGTCGCTGTCGCCATCGAGAGCCGCCCGAAGACGGATCCCGGTCACGTTGCCTTCTACGACGCC…	MSNASRSCVAAAIAVALFQSAAPASAGDHGKGRDEDQGNLKLKPLATYDAGGVGSAEIVAFDASSKRLFLVNAATSTVDVLDVRNPSQPKKVTTIDTGTIGSPNSVAVRDGVVAVAIESRPKTDPGHVAFYDANGKLIKAVKVGALPDMITFTPDGSSVLTANEGEPSGYGPGHVDPEGSVSIVPVPRNSKQWKQLSDRDVRTVSFTQFNGKEAKLRAQGIRIYGPGASAAQDLEPEYIAVTEDSRTAYVTLQENNAIAEIDIKSASLTNLLPLGYKDYSEQPFTTATYEWNKLPAIGTTVGGQTLYLGGFSGLAFEGTTGDGKLKFITHTDRGPNGEPTGINRPFLLPEFTPRLVRFTLDPYTGGFQLQQQILLQQANGKPLTGLPNAVLSNDTNQPY…
STC_00122	AUR_c2.2	2	691	-	heat shock protein 90, partial	-	K04079	-	-	-	-	Cytoplasmic	-	-	-	-	-	ATGAACGACACGGGCATGCACGAGACCCAGACCCAGACGCTGGGGTTTCAGGCCGAGGTGAAGCAGCTGCTGAAGCTGATGATCCATTCGCTGTACAGCCACAAGGAAATCTTTCTCCGCGAGTTGATCTCCAACGCGTCCGACGCGCTCGACAAGCTGCGTTTCGAGGCGCTTGCCAGGCCCGAGCTGCTGGAAGGGGGCGCTGAGCTCACCATCACCATCGACGCGGATGACAAGGCGCATACCGTCACCATCGTCGACAACGGCATCGGCATGAGCCGTCAGGAAGCCATCGAGCACCTGGGTACCATTGCCAAGTCCGGCACCTCCGACTTCCTCGCCAAGCTCACCGGCGATCAGAAGAAGGATGCACAGCTGATCGGTCAGTTCGGCGTGGGC…	MNDTGMHETQTQTLGFQAEVKQLLKLMIHSLYSHKEIFLRELISNASDALDKLRFEALARPELLEGGAELTITIDADDKAHTVTIVDNGIGMSRQEAIEHLGTIAKSGTSDFLAKLTGDQKKDAQLIGQFGVGFYSSFIVADKVEVFSRRAGLEAGAGVHWTSAADGEFTVSDVELPERGTRIVLHLKEGDHEFADQYRIRSLVRKYSDHIAFPVRMPKPAPXLLYTSPS
STC_00123	AUR_c2.2	893	1123	-	hypothetical protein	-	-	-	-	-	-	CytoplasmicMembrane	-	-	ER	ER	-	ATGGAATTCCTGCTGCTGTGGTGGGACAACCTTGACGATGCCCTGTGTGCCGCCCGCCACAAGGCCGCGAACATTCTCGGTTTCCTGCTGGCTTTCGCCTTGTTCGCGCTCACTGGATTCGCGCTGGTGCTGGCGCCCCAGGCCACGCTCGCCGCGATTGGCCTGATGCTGTCCGCTTCGCTGTATGACTATTGGCGCCGCCGCCGCGCGGCGCTGGCCAACGACGACTGA	MEFLLLWWDNLDDALCAARHKAANILGFLLAFALFALTGFALVLAPQATLAAIGLMLSASLYDYWRRRRAALANDD
STC_00124	AUR_c2.2	1324	2292	+	Cobyrinic acid ac-diamide synthase	-	K03496	-	-	-	-	Unknown	-	-	none	none	-	ATGCAAAAGATCGTCGTATTGAATCCCAAAGGCGGCTCCGGCAAGACCACGATAGCGACCAATCTGGCCAGCTATTTCGCGGTCGAGAAACTGCGCCCGACGCTCATGGACATGGACGCCCAGGGCTCGAGCACGCATTGGCTCAGCAAGCGCAGTCAGGAGCAACCGCTGATCCACGGCATTGCCGCGTACGAACGTAATACAGGAATGACCCGCAGTTTCGCCACCCGTCTGCCGCTGGATACACAGCGCCTGGTGGTGGATACGCCCGCCGCGGTCGAGCCTCAGAAACTTCCCGACATCACCCGCAATGCCACTGCGGTGCTGGTGCCGGTGCTGCCGTCGGACATCGACATTCACGCCGCGGCTAAATGCATATCCAATCTGCTGCTGATTGCC…	MQKIVVLNPKGGSGKTTIATNLASYFAVEKLRPTLMDMDAQGSSTHWLSKRSQEQPLIHGIAAYERNTGMTRSFATRLPLDTQRLVVDTPAAVEPQKLPDITRNATAVLVPVLPSDIDIHAAAKCISNLLLIAKLRRDEQRIAVIANRVKKQTLVYKSLMKFLENLQIPVIATLRDSQAYIRSAETGYGVFEMKPNGVREDLEQWLPLVGWLAQRKPLPIEPGTPAITSALTSAPKTATTSLESIVPPTPPAKPVLAQALAAIPAAPKPVAESSTPPQLSPAAVTNALASPASALTPRGSSGATKIERSESLLPSLLRRVFG
STC_00125	AUR_c2.2	2314	2580	-	hypothetical protein	-	-	-	-	-	-	Unknown	-	-	none	none	-	ATGACCACGACCGAACCGAAGATCGATGAGATGACCGCCACCGGCCGGCATCGCGCTTGGGTGGGCGAGAACTCAGGTGCCATCGTTCGCGCTGGCACGAGCGCGCCGCGTGAGCCGCAGCGAGCCAACTGGCTCGATCGCTCGCCGCCGGCGAGCAACTCGCGTCACGCTGCCATCACGCGCTCGCTGCACACCTGGTCCAACTACAAGAGCTGGACCGACAAGGTGAAGAGCAGCTGGGACAAGGATACGAAGAGCGGCAAGTAA	MTTTEPKIDEMTATGRHRAWVGENSGAIVRAGTSAPREPQRANWLDRSPPASNSRHAAITRSLHTWSNYKSWTDKVKSSWDKDTKSGK
STC_00126	AUR_c2.2	2848	3549	-	PA3018, partial	-	-	-	-	-	-	Unknown	-	-	none	none	-	ATGAGCAAGGTTGCGCTCACCTATCGATTCACTTTGCCGGATTCCCAGGAACGAGTGTTCGAGCTGGAGCTGGATCGCGACACAGCGGAGCTGTCGCCACCGGCCGTCGCCGAGCCGCCGGCATGGACCGCGCTCAGCTTCAATCAATGCACCGGTTGTCCGTTCAACGCCGCCGAGACGCCGCATTGTCCGGCCGCCTTGCAGCTGTCCGGCGTGATCGATGGCTTCACCGACATCGTGTCCTACGACAAGGTGAAAGTGACGGTGGAGAGCGAAGAGCGCCAGGTGGTCGCAACGCTGGCCGCACAGCAGGCACTCGCTTCGCTGATAGGCTTGATCATGGCGTCGAGCGGATGCCCGCGCACTGCGGTGTTTCGCCCGATGGCGCGGTTTCATCTG…	MSKVALTYRFTLPDSQERVFELELDRDTAELSPPAVAEPPAWTALSFNQCTGCPFNAAETPHCPAALQLSGVIDGFTDIVSYDKVKVTVESEERQVVATLAAQQALASLIGLIMASSGCPRTAVFRPMARFHLPFSSESETAYRVASMYLLAQHYSAREGGSADLALDDLERVYRGVHSVNRGMATRLRAASRQDAIVNAVVLLDVFSSLVPAAIHDILDEIKPAFAALLAAK
STC_00127	AUR_c2.2	3546	4964	-	LOG family protein	-	K06966	-	-	-	-	Cytoplasmic	-	-	none	none	-	ATGAAGGCGCCGTCCAATGACGGACGCGCCTCGGCCTCGATAACCCAGGCCGAACCCGAAGGAGTGGTCGATGCCAGAGTCTCGCCGCTGGGCAGCCTGGAAAACCTTTCGCAGCGTGAAGTGCAACAGCTGCTCAGCTCGGGGCAGGGCGGCGTTTACGATCTGTTCCGCCGCTGCGCGCTGGCGGTGCTCACCTCGGGCCTCGAGTCCGACGACGTGCGCGCCATCTTCGATCGCTACAAGGACTTCGAGATCAAGCTCGGCCGCCAGGCCTGGGGCATCAAGCTCGAAGTGAAGAATGCGCCGGCGAGCGCGTTCGTCGACGGCTCGATGATCCGCGGCATCAAGGAGCATCTGTTCGCGGTGCTGCGCGACATCGTCTACATCCACGATGCCATT…	MKAPSNDGRASASITQAEPEGVVDARVSPLGSLENLSQREVQQLLSSGQGGVYDLFRRCALAVLTSGLESDDVRAIFDRYKDFEIKLGRQAWGIKLEVKNAPASAFVDGSMIRGIKEHLFAVLRDIVYIHDAILGSQRFDLNDSASVTNAVYHILRNARILDYKGRPDLVVCWGGHSISSVEYDYTKRVGYELGLRALSVCTGCGPGAMKGPMKGATIGHSKQRIREGRYIGMTEPGIIAAEPPNPIVNQLVIMPDIEKRLEAFVRCAHAIIVFPGGAGTAEEILYLLGILLDPANAEQPLPVIFTGPPSSAEYFGQIDRFIGATLGEAARSRYKIIIGDPPQAAREALKGIEAVREYRRAKSDAYNYNWLLKIPDEFQRPFEPTHEAMARLELRRDLP…
STC_00128	AUR_c2.2	4978	5526	-	ErfK/YbiS/YcfS/YnhG family protein	COG3034	-	-	-	-	-	Unknown	-	-	ER	ER	-	ATGCCGCGAAACATTGCTGCCCTAGTCACCGCTTCGTTGGTTCTTTTCTCCGCCGCCCCGCTGCGGGCGGAAACGCCATTGCAGTCCTCGGCCCTGGTTTCCTCCAGCGTCGAAGCGGCACTGCCGCTGGCGGACAAGATTCTGGTACACAAAGCAGAGCGCAAGTTGTACCTCATGAGTAACGGCGCTGCGTTACGCACGTTCAAGATCGCGCTGGGGCTGCGGCCGGAAGGTCATAAGCAGTTCGAGGGCGACTTCCGCACGCCCGAAGGCGTTTATCGCCTGACGCGTCGGAACCCAAACAGCGAATATTTTCTGTCCATCCTGGTCGACTATCCGAACGACAAGGACGTGAAGCGCGCCCGCGCCCAGGGCCTGCGTCCAGGCGGCGCGATCATG…	MPRNIAALVTASLVLFSAAPLRAETPLQSSALVSSSVEAALPLADKILVHKAERKLYLMSNGAALRTFKIALGLRPEGHKQFEGDFRTPEGVYRLTRRNPNSEYFLSILVDYPNDKDVKRARAQGLRPGGAIMIHGQPNTPKKSRDYYSNVDWTEGCIAVSNSDMVEIWLMTPPDTPIEILP
STC_00129	AUR_c2.2	5681	6064	-	hypothetical protein	-	-	-	-	-	-	Unknown	-	-	not used	not used	-	TTGAAATCATTCCAAGCAACGCTGCTTGCCAGCACCGCGATCCTGGTCAGCGGTTGCATGAGCGCGCAGCTGTATGACGGACCGAAACGCGATCGGGACGAAGTGGCGCGCATCACTGGCGATCCGGTGGTGACCGCCGGCTCGCCGGTCACCGTGATCTTGCGGCAAGTCGATGGTCGCGACATCGGTATGACTCAGACCACCGTCGAGGTGCTGGAAGGCACGCACAATTTGCTGGTCGACTGCCGGATTGCCGAGACCAAGGCCGTTTCCCGCCATGCATTGGAAGTGGAGGTATTTGGCGGCCGCAAATACCGGCTGCGGGCGCAGACCGGCCCGGCGCTGCGCGAATGCACCGGCGTGACGCTGGAATCCCAAAACTGA	LKSFQATLLASTAILVSGCMSAQLYDGPKRDRDEVARITGDPVVTAGSPVTVILRQVDGRDIGMTQTTVEVLEGTHNLLVDCRIAETKAVSRHALEVEVFGGRKYRLRAQTGPALRECTGVTLESQN
STC_00130	AUR_c2.2	6061	8373	-	lytic transglycosylase	-	K08307	-	-	-	-	Unknown	CBM50.hmm	Carbohydrate-Binding Module	not used	not used	-	ATGCTCGGCGAAATATCAGGGAATGTCTTAACTCAGTACCTGTCGCAATTTGCGAACTGCACCGCTGTGCAAGCGCCAAGGTTTTACATAGTCTTGCTCGCCTCGACTCTCCCGTTCACGCGCTCCTTCATGAAGACGACCCCGTATCGCCTCACCCTGCTGTTGTTGCTCGCATCGCTCGCGATGGCGGTGGCTCTGCCCGCGCGTGCCAGCGCCAACCAGAGCGAGCACTTTGTGCGACCGGCGGAGTTGGAGCCCGACATCGCGTTCTGGCGCCGCATCTACACTGAGGTCACGACCGAAGGCGGTCTGCTGCACGATCCCGAAGACCTGCGGGTCGTTTATGAAGTGCTGCGGTTCCCCTCGGATATTGCTCCCAAGACACGCTCCAATCGCATC…	TTPYRLTLLLLLASLAMAVALPARASANQSEHFVRPAELEPDIAFWRRIYTEVTTEGGLLHDPEDLRVVYEVLRFPSDIAPKTRSNRIEDAKKKYSRILERLASGAEDLSAEEQRVQALWPKNTRRSRFEQASEAVRFQLGQADRFREGLVRSGAWHDHIADTFGKMGLPRELASLPHVESSFNTYAYSKVGAAGMWQFMRATGRRFLRIDAVVDERLDPYRSTEAAARFLEQNYIVLGSWPLALTAYNHGPGGMKRAQEQLGTSDITTIVRKYNSRSFGFASRNFYLAFLAALEIDQNPEKFFPGVRRNAADNSLVLKLPQPVPASRIATTLDVDREELRRLNPALLNTVWKGGRSVPKGYEFRVPSHIDLSSVMAKLNSGPAESVEVLLADSQHRVE…
STC_00131	AUR_c2.2	8499	11615	-	TonB-dependent receptor	-	-	-	-	-	-	OuterMembrane	-	-	not used	not used	PF07715 6;PF00593 9	GTGAGTACTCACAAACTGGACGCGGGGCGCGCCGCCCGCAGTAAAGCTCTGACCATTTGCATCGCTGCCGTACTGGGCCACGCGCAGCTTGCGCAGGCTCAGCAGGTGGCGGCGGCCAACGAAAATGCACTGGAGGAAGTGGTCGTCACCGGCTTTCGCCAGAGCCTGGAGAGTTCCACCGGCGCCAAGCGCGACGCGGTCGGCTTCGTCGATGCGATCTTTGCCGAGGATATCGGCAAGTTTCCCGATTCCAACATCGCCGAATCGTTCAACCGCATTCCCGGCATCACCATCAACCGCGAAACTTCCGGCGAAGGCCTGAACATCGCGATCCGCGGTCTTGGCACCAACTTCACCCGTGTGCTGTTGAATGGCGCGCCGGTCGCGGTGGCATCCACC…	VSTHKLDAGRAARSKALTICIAAVLGHAQLAQAQQVAAANENALEEVVVTGFRQSLESSTGAKRDAVGFVDAIFAEDIGKFPDSNIAESFNRIPGITINRETSGEGLNIAIRGLGTNFTRVLLNGAPVAVASTGRTDAQSTNREVDLDLFPTELFSQLTVSKTPNAAMLEGGAAGTVNMRSARPFDNEGGHIAYSIQGMDNSNADSMGGRGSIVASNTWGSFGALVGVSGVHNKVKTTGFETIGWTNPNLTVPNTTTGVTQATAQCRAGTSCNSTGGGNFTIPGVVPSNAGNGLTPGAVINQDLLLALNPGLTLQQIDNAIIPRLGRPAIIEGNRDRYNAIAAFEFRPTDNFHAYLDTMYGKKENDLERIDMNLVGRNGAMIPINMQVDRDNCAQGCVV…
STC_00132	AUR_c2.2	12133	14526	+	glycoside hydrolase	-	K05349	-	-	-	-	Periplasmic	GH3.hmm	Glycoside Hydrolase	not used	not used	-	ATGGTGAGAGCTCGCAGCCTGGCCACGGCCGGCCGGCGGACGCGTAGTCCGGGCGCAAAACTAGGCGTCTTGATCGCCTCGATGTTGCTCGCCGCAGGAGCGTCGGCGCAGTCTCGCAACGATCGTCCCCTCTATAAAGACCCGGCGGCTCCAGTCGAACAGCGCGTGCAGGATCTGCTCTCGCGCATGACTCTGGAAGAAAAGATTGCGCAGATCACCGCGGTCTGGACCAAAAAAAACGAGTTGCTGGACGCTAAAGGGAATTTCGTTCCCAACGCCGCGCAGCGGTTATATCCGGCGGGCATCGGTCATTTCACACGCCCGAGCGATCGTCAGGAGGCCGGCAGTCCGCTGCAGACGCCATTTCGAAACGAACGCGAAACCGTCGAACTGATCAAC…	KDPAAPVEQRVQDLLSRMTLEEKIAQITAVWTKKNELLDAKGNFVPNAAQRLYPAGIGHFTRPSDRQEAGSPLQTPFRNERETVELINAIQRHATRSTRLGIPVLFHEEGLHGHQALGATHFPQAIALASSWDPQLLERIFTVVAREIRARGAHLVLAPVVDVARDPRWGRFEETYGEDPFLVSTMGVAAVRGFQGTTLPLPKDRVFATLKHMTGHGQPESGTNVGPANISERILREVFFPPFQAAVAANAQAVMPSYNEIDGVPSHNNRWLLQDILRGEMGFKGAIVSDYFAIKELIDVHHLTTEPLDAAVYALKTGVSSDLPNGDSYALLPRALAAGRIQQADIDRAVGDMLRLKFLAGLFEQPYADAKYAEKITGNAEARALALEAARKSVVLLKN…
STC_00133	AUR_c2.2	14533	15825	+	membrane protein	-	K08191	-	-	gnl|TC-DB|Q07YH1	Major facilitator superfamily MFS_1 OS=Shewanella frigidimarina (strain NCIMB 400) GN=Sfri_3106 PE=4 SV=1	CytoplasmicMembrane	-	-	none	none	-	ATGGACATGCAGAGCGCGGAAGCTGTCAGCACCAGCAATACCTCCACTTCGACCACCGGCCGCTATCGATGGCGCATCTGCGGCCTGCTGCTCGCCGCCACCACGATCAACTACATCGATCGTCAGGTGCTGGGCGTGCTCGCGCCCGAGCTGCAAAAGACCTTTGCGTGGAGTGAGGTCGAGTACGGCTACATCATCACGTGTTTCCAGGCTGCGTATGCCATTGGCCTGGTCAGTGCGGGTGCGGTGATCGATCGGCTAGGCACGAGATTGGGCTATGCACTCGCGATTGCGGTGTGGAGTCTGGCCGCAATGAGTCACGCACTGGTCGGCAGCGTCGCAGGCTTCGCGATGGCTCGTTTCGCATTGGGACTGGGCGAAGCGGGCAATTTTCCGGCG…	MDMQSAEAVSTSNTSTSTTGRYRWRICGLLLAATTINYIDRQVLGVLAPELQKTFAWSEVEYGYIITCFQAAYAIGLVSAGAVIDRLGTRLGYALAIAVWSLAAMSHALVGSVAGFAMARFALGLGEAGNFPAALKTVAEWFPRRERAFATGIFNSGSNIGAIVAPLTVPIIAVTFGWQAAFLMTGILSVTWLTIWLRTYRPPEQHPKLSASELALIRSDPPDPVERVPWSRLLRYRQTWAFLLGKFMTDPIWWFFLFWLPKYLHSEYGLSLLGLGAPLVAIYVLADIGSIGGGWIAGRFIKMGWSVNRARKTAMLICALCVVPIVFVSHVQNVWVAVLLIGLATAGHQGWSANIFTLPSDMFPKQTVGSVVGIGGFGGAVGGMMIATFTGFLLQTTGS…
STC_00134	AUR_c2.2	15869	18535	-	glucan 1,4-alpha-glucosidase	-	K05349	-	-	-	-	Periplasmic	GH3.hmm	Glycoside Hydrolase	not used	not used	-	ATGCGCTACACCAAGTCATCGAACAAGCTTGCCGTAACCGTGGCCGCACTGCTGGCGGTTTCGCTATCGGCGTCGGCAGAGCAGCCGATATACAAGGATTTGAACAAGTCGTTCGAGGAACGCGCCGCCGACCTGGTGTCACGCATGACCTTGGAAGAGAAGGTCGCGCAGCTGGGCAACAACGCACCGGCCATTGCGCGGCTCGATGTGCCCGAATACGAGTGGTGGAACGAAGCACTGCATGGCGTTGCTCGAGCGGGTGCGGCGACGGTGTTTCCTCAAGCCATCGGTCTCGCGGCCACGTTCGACGACAAGATGATGTTCGAGATCGCCACGGCCATCAGCGACGAGGCGCGCGCCAAACACCATGAGTTCGCCAATCGCGGCTTGCGCAAGCGT…	VSRMTLEEKVAQLGNNAPAIARLDVPEYEWWNEALHGVARAGAATVFPQAIGLAATFDDKMMFEIATAISDEARAKHHEFANRGLRKRYQGLTFWSPNINIFRDPRWGRGQETYGEDPWLTARMGVAFVKGLQGDDPKYRKVDATAKHFAVHSGPEADRHYFDVHPSERDLYETYLPAFQALVQEGKVASVMGAYNRVYGESASASPRLLQQILRKDWGFNGYVVSDCDSIEDIYKHHKIVATAPEAAALGVRYGCELDCGKTYDALVPAVKQNLVSEPEIDAAVRKLMLTRFQLGMFDPPEQVRWAQIPYSVNQSPKHDQLARRAAQSSIVMLKNDGMLPLSRDIKTLAVIGPTADEVMSLLGNYYGTPSAPVTILQGIREAAGKQTNVIYARGADLV…
STC_00135	AUR_c2.2	18538	19794	-	bifunctional D-altronate/D-mannonate dehydratase	COG4948	K08323	-	-	-	-	Cytoplasmic	-	-	none	none	-	ATGAGCGTTGAGCAAGAGCCGCCCGTGGTGGCCGGCTCGAATCGCGATCGCGAGATCGTCGACGCCAAGGTCATCGTCACGTGTCCAGGGCGAAACTTCGTTACGTTGAAAATCGTGACCCGCTCGGGAATCACCGGGCTCGGCGATGCCACGCTCAATGGTCGGGAGCTGGCGGTCGCGGCGTATCTGCAGGAGCACATCGTCCCCAATCTGATCGGCAGGGATGCAGGGCGTATCGAAGACACCTGGCAGTTCTTCTATCGCGGTGCGTATTGGCGTCGCGGTCCCGTGACCATGACTGCGATCGCTGCAGTCGACGTGGCGTTGTGGGACATCGTTGCGAAGCTCGCTGGCCTGCCGCTCTATCAAATGCTCGGTGGTCGTTCGCGCGAGGGTGCG…	MSVEQEPPVVAGSNRDREIVDAKVIVTCPGRNFVTLKIVTRSGITGLGDATLNGRELAVAAYLQEHIVPNLIGRDAGRIEDTWQFFYRGAYWRRGPVTMTAIAAVDVALWDIVAKLAGLPLYQMLGGRSREGALVYAHANGRDIAETSDEVGRYIEMGFRAVRAQCAVPGLAKTYGIASGGNAYEPAETQLPLETLWSTPKYLEVVPQLFEQLRVDHGNDVELLHDGHHRMTPIEAARLARSLEPYRLFWLEDATPAENQQAFELIRHHSVTPLAVGEVFNSIWDCKQLIENQLIDYIRTTIVHAGGITHVRRLADFASLYQVRTGFHGATDLSPVCMGAALHFDTWVPNFGIQEWMHHAQETDEVFPHDYHFRDGRLHCGESPGHGVTIDEQLAAKYP…
STC_00136	AUR_c2.2	19794	21740	-	9-O-acetylesterase	-	K05970	-	-	-	-	Unknown	CE6.hmm	Carbohydrate Esterase	not used	not used	-	ATGTCGAAGTGGCTCCCGGGCGCGATGTTGTCGTTTGGGGCGGTGCTCGCTGCGTCGAGTGCCAACGCGGCGTTGCTGCACGATCTGTTTCAGGATCACGTGGTCCTGCAACGAGGGCAGGCCATCAATGTCTGGGGCCGCGCCGCGCCGGGCGAGTCGCTGACGGTGATGTTGGCGAACTCGAGCGCACAGGCGACAGCGGATTCGACCGGGCTATGGCGATCGAGCCTGCCAAACATGAGTGCGGGCGGTCCCTATGAGCTGTCGGTCACCGCAGCCTCGGGAGCGAAGCAGGTCGTCAACGATGTGATGATCGGCGATGTGTGGTTGTGCTCGGGCCAGTCCAACATGGTCCTGCAAGTCCATCGCGCGCTCGATTCCCGCTCCGAGATCGCCAAC…	GRAAPGESLTVMLANSSAQATADSTGLWRSSLPNMSAGGPYELSVTAASGAKQVVNDVMIGDVWLCSGQSNMVLQVHRALDSRSEIANSTNDSIRMLTVPLANHPDPQYGFVSPVQWLKASPATVPEFSALCLYFAREMQKKDNVPMGLINSAWGGSKIQSWMTASALRSMGGYDRALDALAQSSKDPVAAAAQWASIWEGWWRERTKDKPGQEPWSAKPKGEWKPAPIERGYWENWGVPELAKYDGMLWYRTNVTLTKSQAAQQATFALGRVDESDQVWINGRLVGAAGPGGEKSYPLPPKVLRAGENTVVVSVLDTYASGGLPGPMESRALRFADGSSVVLNKEWRYQLPPSNAAFPLRAPWEAVAGLGVIYNGMIAPLSNLSLRGVLWYQGESNTD…
STC_00137	AUR_c2.2	21758	23950	-	alpha-glucuronidase	COG3661	K01235	gnl|BL_ORD_ID|44207	alpha-glucuronidase [Bacteroides thetaiotaomicron VPI-5482]	-	-	Unknown	GH67.hmm	Glycoside Hydrolase	not used	not used	-	ATGGCACCAGGTCATCGTTCGCTGGGTGGCGGGTGCGCGCCTTTGTTTCGAGCGATTTTGTCTGTTTGGGCGCTGTGCGCGGCGCTTTTCATGCAGCCCGCCGCTGCCGAAGATGGCTATGAGCTGTGGCTGCGCTATCACTCGCTCCCTGCCGATCAGCGCGTCTTATACGTATCTGCCACGGCTCAGTTGGTGATGCCGACGCCGTCGTCGACCCTGGTGGCCGCCAAAGACGAGTTATTGCGCGGATTGAACGGCTTGCTGTCACAGCAGCCCGCTGCTTCGGACCGCGTGTCCGCGCCGGGTTTGTTAGTAGGCACGCCAGGCTCCAATGCGCAGATTGCGCAGCTCGATCTGGGATTGAAGGAGCTGGCGCCGCAAGGCTATGTCATTCGTCAG…	YHSLPADQRVLYVSATAQLVMPTPSSTLVAAKDELLRGLNGLLSQQPAASDRVSAPGLLVGTPGSNAQIAQLDLGLKELAPQGYVIRQRRIDNQQTIVIGANDDVGVLYGVFHFLRLLQTQQPLGNLNITESSRIQLRMLNHWDNLDRTVERGYSGFSLWDWHKLPDYLDPRYTDYARANASIGINATVLTNVNANATMLTASYLEKAAALANVFRPYGIRVFLTARFSAPVEIGGLKTADPTDPGVQQWWQAKAAEVYKVIPDFGGFLVKANSEGQPGPQDYGRTHADGANMLADAVKPYGGMVIWRAFVYSHEQPDDRAKQAYDEFVPLDGKFRDNVLVQVKNGAIDFQPREPFHPLFGAMPKTPLAMEFQITKEYLGFATHLVYLGAFYEEVLRAD…
STC_00138	AUR_c2.2	24086	25168	+	MULTISPECIES: LacI family transcription regulator	COG1609	K02529	-	-	-	-	Cytoplasmic	-	-	none	none	-	ATGCAAAACGCACCTCGCAAGGCCCGAAACTCGGCCACCTCGACCCGCCGTAAAAGCGCCGCCGTCACCATTCACGAGGTGGCTCAGCGCGCCGGCGTATCGCCAATGACCGTGTCCCGAGTGGTCAACGGCAACGCCAATGTGAGAGCCGCGACGCGCGAAGCGGTGATGCGCACGGTGCGCGAGCTCAACTACACACCAAATGCCGCCGCCCGTTCGCTGGCCGCCGCCTCGGGTACGCGAATCGCATTGATCTATACAAACCCGAGCTCCGCCTATTTGAGTGAGCTGCTGGTCGGTGCGCTCGACGGCGCCAGCAAGGCGGCCACTCAACTCGTGCTCGATACTTGGGATCACATGACCCGCGCCACCGAGCGGGCCGCGGCTCGAAAGATCGCG…	MQNAPRKARNSATSTRRKSAAVTIHEVAQRAGVSPMTVSRVVNGNANVRAATREAVMRTVRELNYTPNAAARSLAAASGTRIALIYTNPSSAYLSELLVGALDGASKAATQLVLDTWDHMTRATERAAARKIAQSVAGVILPPPLCESKAVCSELVAAGIPVVAIASGRFQPDISGVRIDDFRAAQEMTEHLLSFGHSRIAFIKGHPNQTASALRYEGFQAAMATAGVPVDPTLVQQGFFTYRSGLEAAEKLLARKKPPTAIFASNDDMAAAAVSVAHRRGMDVPRDISVVGFDDTPTATTVWPELTTIRQPIAAMAASSIDLLLRSIRRRKDGEARVVVDHVVAHVLVKRDSVAAPMPT
STC_00139	AUR_c2.2	25335	26822	+	major facilitator transporter	-	K08138	-	-	gnl|TC-DB|P0AGF4	D-xylose-proton symporter - Escherichia coli.	CytoplasmicMembrane	-	-	possibly ER	possibly ER	-	ATGTCACAGGGGATTCCCAACGCCGAGCTGAATCCCACGCTGGTGCGTGGACTTGCGTTCGTCGCTGCACTCGGCGGACTGCTGTTCGGCTACGACACGGCGGTCATTTCCGGTGCGGTCGGCGCCATCGACCATAACTTCATCGACCCGCGCGGCCTGTCGGAAACCAGCGCAGCCAGCCTGTCCGGCTGGGCCATTTCCTGCGCCCTGCTCGGCTGTGTGATCGGCGCGGCGCTGGCCGGCCCGATGTCACAAAAGCTCGGCCGACGCGGCGGTCTGCTGGTGTCGGCAATTCTGTTCATGTTGTCCGCGGCCGGCTCGGCTTATCCGGAATTCGGCTTCCTGTGGATTGGCGGCGATGGCCCGGAAGCGCTGACCGCCTTCATCCTGTATCGCATC…	MSQGIPNAELNPTLVRGLAFVAALGGLLFGYDTAVISGAVGAIDHNFIDPRGLSETSAASLSGWAISCALLGCVIGAALAGPMSQKLGRRGGLLVSAILFMLSAAGSAYPEFGFLWIGGDGPEALTAFILYRILGGVGIGVASMLSPLYIAEIAPPKQRGQLVTYQQVAIVVGMTLVYFVNWFIASQGDDQWVLSTGWRYMLLSAALPAVLFFALLMLVPETPRWLVMKGRMDEARNVLSRLTNETEARVVLKEIDESLRERTGKLFAFGALVVFVGIMLSIFQQFIGINAVLYYAPLMFQNMGASTDSALLQTIIVGVANIVFTLVALVTVDRWGRKPLLILGGAVMAVSMLTLGFLFNSHNVGTAALIAVVAYIAGFALSWGPVVWVLLAEIFPNAI…
STC_00140	AUR_c2.2	26835	27992	+	Fumarylacetoacetate (FAA) hydrolase family	COG3970	-	-	-	-	-	Unknown	-	-	possibly mitochondrial	possibly mitochondrial	-	ATGAGATTACTTGCTCATCTTCCGGCGGACTGGCGTGAGGCCACCCTCGTTGGCCGCCTCGCCACGGCCGCCGGCCCGACACCGGTCGTCATCACTCGCGGTCGCGTTAGAGACGTATCGCGAGTCGCGCCGACTGTTTCGGATCTGCTCAACAATTGGAGCGGCGCGATCCCAGCCGGCGACGATCTCGGCCCGCTCGAGCAGCTGCCGCTGGCGGCTGCTTTCAACGGCGGCGCGTCTGCAGCGACACGTTTGCTCGCGCCCGTCGACCTGCAATGTGTGAAAGCGTGCGGCGTCACGTTCGCCGTGTCCGCGGTGGAACGTGTGATCGAAGAACGCGCCCGCGGCGACTACGCCAAAGCTCAGGCCATTCGTGATGCATTGGGTGAGCGCGTCGGC…	MRLLAHLPADWREATLVGRLATAAGPTPVVITRGRVRDVSRVAPTVSDLLNNWSGAIPAGDDLGPLEQLPLAAAFNGGASAATRLLAPVDLQCVKACGVTFAVSAVERVIEERARGDYAKAQAIRDALGERVGADIRSVKPGSATAVRLKEALIADGLWSQYLEVAIGPDAEVFTKSPVLSSVGWGDWIGVRKESQWNNPEPEIVLACDAQGRTLGAALGNDVNLRDIEGRSALLLGKAKDNNASCAIGPFIRMFDPTFSIDAVRRTVVSLTVEGEDGYKLEGSSSMSLISRDPLELVAQTLSQHQYPDGFALFLGTMFAPTDDRDVPGRGFTHKVGDLVRVSSPHLGTLENKLTTSDQAPPWSHGIGHLMRNLASRGLLAQRST
STC_00141	AUR_c2.2	28013	28777	+	3-oxoacyl-ACP reductase	COG1028	-	gnl|BL_ORD_ID|3023	2:3-dihydro-2:3-dihydroxybenzoate dehydrogenase	-	-	Cytoplasmic	-	-	none	none	-	ATGTCTCACACTGTCTATCCATCGCTTCGTAACAAGCGCGTCGTCGTCACCGGCGGCGGCTCGGGTATCGGCGCAGCCATCGTCGAATCGTTCGTCCGTCAGGGCGCGCGCGTCGCGTTTCTCGACATCGCCGACGACGACTCCAAACAACTGGAGCGTGAGCTGGAATCCAGCGCCGCGCCGCCTCGCTACTATCGCTGCGATCTGAAGAGCATCGACACGATCCGCGAAACGTTTCCTCGGATTCGCGCCGACCTGGGCGGTGGCATCGACATCCTGGTGAACAACGCGGCCAATGACGATCGTCACGCGCTGCAGGAAATCACCGAGAAGTACTGGGACGAGCGCATCGCCGTGAACCTGCGCCACCTGTTGTTCTGCTCGCAATTGGTGGTCGAT…	MSHTVYPSLRNKRVVVTGGGSGIGAAIVESFVRQGARVAFLDIADDDSKQLERELESSAAPPRYYRCDLKSIDTIRETFPRIRADLGGGIDILVNNAANDDRHALQEITEKYWDERIAVNLRHLLFCSQLVVDDMKAAGGGAIVNLGSISWHLALPDLTIYQTAKAGIEGLTRSLARDLGSFGIRVNCVVPGGVRTPRQMKLWHTPDEEARMLGLQCIKARVEPHDVANMVVFLSSDDARMCTAHEYFVDAGWR
STC_00142	AUR_c2.2	28810	29679	+	gluconolaconase	COG3386	-	-	-	-	-	Unknown	-	-	none	none	-	ATGAACAAGGTCGATTGCGTCTGCGCCGTCGGCGCCCAATTGGGTGAAGGTCCGCTGTGGTCCGCGCCGGAGCAGGCCGTCTGGTTCGTCGATATCAAGGGCCGCCAGATTCATCGCTTCGACACTCGGGGCAGCGTATTGAATTCGTGGGCGGCGCCGGAGGAAGTCGGCTTCGTCGTCAAAGCGCCCCACGGCCGCTTCATCGCCGGCATGAAAAGCGGACTTTATTCCTTCGATCCGGTCAGCGGCGGCTTCAACTCGATCGCCCGCGTGGACTCCGACAAGCCACGCAATCGACTCAACGATGGTTACGTCGACAGCGCCGGTCGCTTGTGGTTCGGCTCCATGGACAACGCCGAGTCGCAGCCGACCGGCTCGTTGTATCGTTTCGACAAGCGC…	MNKVDCVCAVGAQLGEGPLWSAPEQAVWFVDIKGRQIHRFDTRGSVLNSWAAPEEVGFVVKAPHGRFIAGMKSGLYSFDPVSGGFNSIARVDSDKPRNRLNDGYVDSAGRLWFGSMDNAESQPTGSLYRFDKRGLRRCDEQYVITNGPTASPDGRTLYHVDTLERVIYAFDLHDGELSNRRIFTRIEKPDAYPDGPAVDAEGCVWIGLFGGWAVQRFAPTGELLQTIEMPVANCTKVAFGGNDLRTLYITTAWKGLSKEQLATQPLAGGLFATRVGTPGVAPNEVRYDG
STC_00143	AUR_c2.2	29669	31441	+	dihydroxy-acid dehydratase	COG0129	K01687	-	-	-	-	Cytoplasmic	-	-	not used	not used	-	ATGACGGCTAAGCGCCGCTTCCGTTCCCAGGATTGGTTCGACGCTCGCGATCACATCGACATGATGGCGCTGTATCTGGAGCGCTTCATGAACTACGGGCTGACGCCGAAGGAGCTGACCAGCGGCAAGCCCATCATCGGTATCGCGCAGAGTGGTAGCGATCTCACGCCGTGCAATCGCATCCACGTCGATCTGGCCACGCGAGTGAAAGAAGGCATCCGCGATGCTGGCGGCATTCCGATGGAATTCCCCACGCATCCGATCTTCGAGAACTGCCGCCGCCCGACCGCGGCACTGGATCGCAATCTCGCCTATCTCGGACTCGTTGAAATCCTGCACGGTTATCCGCTCGACGCGGTCGTGCTGACGACTGGCTGCGACAAGACCACGCCGGCCGCG…	IGIAQSGSDLTPCNRIHVDLATRVKEGIRDAGGIPMEFPTHPIFENCRRPTAALDRNLAYLGLVEILHGYPLDAVVLTTGCDKTTPAAVMAASTVDIPAIVLSGGPMLDGWFEDELVGSGTVIWKSRRRLAAGQITEQEFLDAAAASAPSPGHCNSMGTASTMNAVAETLGLSLPGCSAIPAPYRERGQMAYETGRRAVEMAFDDLRPSKILTRESFLNAITAIAALGGSTNAQPHLTAMARHAGVELHPQDWTRYGHEIPLLLNMQPAGKYLGERFHRAGGVPAVLHELIEAGKLHADTMTVTGRTLRENVKGRASRDREMITTYDKPLRERAGFVVLSGNLFDFAILKASVITDDFRRRYLGESGHDNVFEGRAVVFDGSDDYRARINDPALNIDER…
STC_00144	AUR_c2.2	31575	33236	+	type I phosphodiesterase/nucleotide pyrophosphatase	-	-	-	-	-	-	Unknown	-	-	ER	possibly ER	-	ATGAATTCACCGTCCCGCTCGGCAATCGCGCGTTGCCTGTCCGCCAGCGTATTCGTCGGATCGCTCCTCGCAGCTCCGCTGCACGCAGCCGAAGCACCGCATCCCAAGCTCGTCGTCACCATCGCGGTCGACCAGTTCTCCGCCGATGTGTTCACCGAATACCGTCCGCTGTATCAAGCTGGGTTGAAGCGGCTGGCCACCGGCGCGGTGTTCCCCAAGGGACACCAGAGCCACGCATCCACTGAAACCTGTCCCGGTCACTCCACCATCCTGACCGGCATGCGCCCGGCACGGACCGGCATCATCGCGAACGACTGGCAGGACCCGCTGCTGCCGCGGACCATCAACGGCAAAGAAACGTTTGCGGTCTATTGCGTCGATAAACCCGGCCCGGCGGGG…	MNSPSRSAIARCLSASVFVGSLLAAPLHAAEAPHPKLVVTIAVDQFSADVFTEYRPLYQAGLKRLATGAVFPKGHQSHASTETCPGHSTILTGMRPARTGIIANDWQDPLLPRTINGKETFAVYCVDKPGPAGGSADKQVISPDSLLVPTLGDRMKARDPATQVVSIAGKDRSAVMLGGHHADLTLWWTPAGFVTYPDRASNIPKEIATTVNANVVRSYGQPSVLKLPPACAPKSRETKVTDEISIGTLKNLPAHSKRWRATPAMDAFTVDAALAAVKSFNLGGKHSTDLLAVSFSGTDYAGHYYGTEGAEMCTQQLALDQSIGRLLAGLDKTGIPYVVAMTADHGGIDTTERNKQRGVTEAARLDTNLLAANVSNAIQKHFPSLPKPVLLGGLEFAND…
STC_00145	AUR_c2.2	33237	34625	-	Peptidase C13 family	-	-	-	-	-	-	CytoplasmicMembrane	-	-	none	none	-	ATGCTTCCCGAAACAGAATCTCCGCCGCTGTCCGACACCTCACCTGGCTCGGCCGCAACTGCGCGCCAGCCGTCGTGGTTGCGCGAGTCCCTTCGTCTGCTGACATTGCGGCCTGCGGACGGCACAGTTCTTACAGGCAGCGCCGCTTCGATTGCCTTTCCGGCGCTCGTTGCGTTCGCGTTATGGGCCGGATTCGATTGGCTGAACAACCTGCCGAACGCACGATTCTTTCCCTACGACTTACCGTCCGTTACTTGGTACGTGCTGGCAGCCTTGCTGGTGGCGGTCGCGTTGGCGCTGATCTCACGTCCAGCGGTATCCGTAGCGCGCGCGTGCTCGCTGCTGGCGCTGCTTGCGCCAGTAATCGTGATTGCAGAATTCGTTATCGAGCGCTTTGTG…	MLPETESPPLSDTSPGSAATARQPSWLRESLRLLTLRPADGTVLTGSAASIAFPALVAFALWAGFDWLNNLPNARFFPYDLPSVTWYVLAALLVAVALALISRPAVSVARACSLLALLAPVIVIAEFVIERFVPERWVLLALLGVALYAAVYCLIGLRSIAGSRQFFATMAGAGVAVLAVWLGDALYVNPMLWTSGDDPEGEYADQGNWDAAEPILFQQSARIDASVAKLVRPAGDAPVGFFVGFAGYGQQKVFAEEIQFAAERFAKRYDTTLRTLLLINDRRSLEKYPLASGTALTYALKGVASKMHLDRDVLFLALSSHGSEDPLLSVMNGSLPLRDLTGEMLAEALRESGIKWRVIVISACHAGAFIEPLKSENTILITAAAPDRSSFGCADDRDL…
STC_00146	AUR_c2.2	34699	35367	+	outer membrane lipoprotein	-	-	-	-	-	-	Unknown	-	-	ER	ER	-	ATGACCTTTACCGTTCGCCAACTGATGTCGTTGCTTGCCACGGCGCTGCTGGCAGGCATGCTCTCGGGCTGCGCTGCCAACGAAGCCTGCTACGAGCCGGCCACGCCGGGCGATTCTTTGCACACGGTGTATGTGGTCAAGCGCGCCTGGCATACCGGCGTCGCGGTCGCCGCTGCAGATTGGCCGAATCGCGACTGGTCCGTGCTCGCCGACTTTCCCCATACCCGCTATCTCGAGTTCGGTTGGGGCGATGCTCGCTTCTATCAGTCGCAGGCGGAGGAACAAACAGGATGGTCGGCACTGCGCGCAGCACTCTTCTCGACGGCCAGCGTGGTCCACGTCATCGGCTTCGACCAGCCCACGCCAGACGCGCTACTCGCCGATGAGATCATCGAGGTG…	MTFTVRQLMSLLATALLAGMLSGCAANEACYEPATPGDSLHTVYVVKRAWHTGVAVAAADWPNRDWSVLADFPHTRYLEFGWGDARFYQSQAEEQTGWSALRAALFSTASVVHVIGFDQPTPDALLADEIIEVRLSAQGLRNLTASIEAEFKDAAPRSIGVPLRGTPEPNKFYYAKRRFFFPRMCNWWTAQRLHDGGCPIAAWTVVSPNRVVREAKGFAGAP
STC_00147	AUR_c2.2	35371	35934	-	transporter	COG2823	-	-	-	-	-	Periplasmic	-	-	ER	ER	-	ATGCGTCACCTGCGAGAGTTCGTTTTTATCGTATTCGTGTTATCCATCTTCCCATTCGCTGCCGCAGCCGGTGCCGAATCTCAAGCTGTAAGTGACAGTGCCCTGACTGCGAAGGTGAAGTCAGCACTGACTACCGCTCGTGGCGCGGAGATGCGCAATATCCAAGTCGAGACGCGCAATGGCGTCGTCCAACTGAGCGGTTTCGTTGGGTCCGAAGATGCGAGATCCGCGGCGCTGATGCGTGCTCGCTCGGTCGCGGGCGTTGCTGAGGTTCGCAATGACCTGACCGTTCGCAATGACGCTCGGCTGGCGCCCCAGCAGCCGGCGCCCGACACGGTGATCGCAGCTCGAGTCCGCAGCAGCCTGAGCAATGCTCGGCTCGATGGCGAAAGCGATGTG…	MRHLREFVFIVFVLSIFPFAAAAGAESQAVSDSALTAKVKSALTTARGAEMRNIQVETRNGVVQLSGFVGSEDARSAALMRARSVAGVAEVRNDLTVRNDARLAPQQPAPDTVIAARVRSSLSNARLDGESDVNVEVSAGVVQLSGFVTSVEEKVRAGDAASAVPGVRDVENNIALTKEHERRLPPE
STC_00148	AUR_c2.2	36052	37431	-	MFS transporter	-	-	-	-	gnl|TC-DB|P0AGF4	D-xylose-proton symporter - Escherichia coli.	CytoplasmicMembrane	-	-	none	none	-	ATGACAAACACGCTCAACGGTACCTTGATCCGCACGGTCTGCGTAGCCGCGCTCGGCGGCTCGTTGCTCGGCTTCGACACGGCCGTGATCGCCGGATCAACGCAAGGACTGACCAAGGTATTCGGTTTGTCGCCGACTGCATTGGGCCTCACGGTCTCGGCCGCGCTCTGGGGAACGGTGCTGGGCGCCATGGCGGCAGGCTGGCTGGGCCGAGTGCTCGGCGGTCGTACGAGTCTGTTGATTCTCGCCTCGTGTTATCTCATCTCCGCGCTGGGCTGCGCGCTCTCACCGTCCTGGACCTGGCTGTTGATCTTTCGCTTCATTGGCGGCCTCGGCATGGGCGGCTCATCCGTGATCGCGCCGGTCTACATCGCTGAGATCGCGCCTGCTGCGTGGCGT…	MTNTLNGTLIRTVCVAALGGSLLGFDTAVIAGSTQGLTKVFGLSPTALGLTVSAALWGTVLGAMAAGWLGRVLGGRTSLLILASCYLISALGCALSPSWTWLLIFRFIGGLGMGGSSVIAPVYIAEIAPAAWRGRLVGAFQINIIGGILLAYLSNYVIGMFVFGDLEWRWQLGVAAAPAALFLLMLVGIPQSPRWLVAQDRFSEAEQVLHKLGSEQPLAELENIRMSLKADASPSADRLFQWRYRRPIMLALVLAMFNQLIGINAVLYYLNDIFQMAGFDRTSQNAQAVAVGATMLIATIIALSLIDRFGRRTLLLVGSVGLAICLAAIATIFQIKQYQQTLLVFLVGYVAFFAFSQGAVIWVYLSEIFPDRVRAQGQSLGSSTHWIMNAIVSAAFPVV…
STC_00149	AUR_c2.2	37428	38606	-	hypothetical protein	-	-	-	-	-	-	Cytoplasmic	-	-	none	none	-	ATGACATTCGAGTCCTCCGTCAAGATTCAAGGTCAGGACTCATTCCTGCTGGGGACGCGGGAGGTTGAGCTGGCGGTGACGCGCACCGGTGGCATGCTGGGGCCGGTGATTTTCTTTCCGAGGGACGAAGAGCCGATCCGGCCCTATGCGGTTGCGCCGTGGGCAGAAGAATCATTGCCCTCGGACGTGCCGCCTATGCTTCGAGCACTGCGTGGCGATTGGTTCTGCTCGGCGTTTGGTGAGAATGGCGAGCCGTATCGAGGTCAGCGGTTGCCGCCGCATGGCGAGACTGCGAATCGCGATTGGCGTGAAATCGATTGCCAGGAAACAAATGAGGGTTGTTGGCTGCGGCTGGGCGTCGACATGCCGCTGCAAGGAGACCAATGCCAGGCAACCACC…	MTFESSVKIQGQDSFLLGTREVELAVTRTGGMLGPVIFFPRDEEPIRPYAVAPWAEESLPSDVPPMLRALRGDWFCSAFGENGEPYRGQRLPPHGETANRDWREIDCQETNEGCWLRLGVDMPLQGDQCQATTALLTNQSIVYQRHDLSGLTGPINPGHHATLAFPAGNGAARLSFSSLIHARTYVEPTARPEERGYSWLKTDEEIVDLHAAPCIDGSTTDLCRYPARRGFEDLAILCADPAQEFAWSAVTFPEQRYVWFALRDPKQLASTLLWFSNGGRHFPPWNGRHVNVMGIEDITAYFHAGLAASSRDNPLNARGIPTCLRPDAHGRLSIFYLQGVARIPADFDCVADIEGHWRDNSIVLRAESGAAVAVHCHLDFLRSGTLPGLAIQ
STC_00150	AUR_c2.2	38618	39289	-	putative uncharacterized protein	COG3822	K09988	-	-	-	-	Cytoplasmic	-	-	none	none	-	ATGAAACGGTCCGAGATCAACGCGCTGATCGACAGCGCGATCGCGCTGCTGCACGAGCATCAGATCCGCCTGCCGCCGTTCGCCTACTGGAGCCCCAGCGAGTGGGCGGCGAAGGGTGAGGAATGCGACGAGATCCGCCAGTGCAAGCTCGGCTGGGATATCACCGATTTCGGCTCAGGGGATTTCGACAGAGTCGGTCTGGTCGTTTTCACCGTGCGCAACGGGCATCACAAAGTCGTTCCCTACAACAAGAAGCCCTATGCCGAGAAGATCCTGGTGATCCGGGAGAATCAGCATACGCCGATGCATCACCACGTCCTCAAGTCCGAGGACATCATCTGCAAGTCAGGCGGCAATCTGCTGATTCGTCTGTTCAACCGCGGCGCTGAAGGCAAGCTT…	MKRSEINALIDSAIALLHEHQIRLPPFAYWSPSEWAAKGEECDEIRQCKLGWDITDFGSGDFDRVGLVVFTVRNGHHKVVPYNKKPYAEKILVIRENQHTPMHHHVLKSEDIICKSGGNLLIRLFNRGAEGKLADSDVEVSLDGVRHRVKAGHTFRLQPGDSITLTPYLYHEFWAEEGTGTSIVGEVSSVNDDETDNSFYAQIGRFPTIDEDVPVTHKLCTEY
STC_00151	AUR_c2.2	39326	41290	-	short-chain dehydrogenase/reductase SDR	COG3347	-	-	-	-	-	Cytoplasmic	-	-	none	none	-	ATGAACAGTTTGTGGGACGATCAGGACGCGGCCCGCTTCCAGGGACTGTTGGGGCAACGGGTGTACAGCTCGCGCCTGCTGGGTAGCGATCCGTCGCTGGTGCTCCATGGCGGCGGCAACACATCGGTGAAGCTACTCGAGCCAAACGTCTTCGGCGAGTCCGACGACGTACTCTACGTCAAAGGACGCGGCGCGAATCTGGCCACGATCGATGCAGCGGGCTTCTCGCCGTGTCGCCTGCGGCGGCTGTTGCGACTGGTGAGTCTCCCCGAGTTGTCAGACGAACACCTGGAGAGCGAGCTGAAGCTGTCGTTGACGCGCGCCTCCGCGCCGGCGCCATCAGTGGAAACATTGCTGCACGCTCTGCTGCCACAGAAGTTCGTCGATCACACGCATGCC…	MNSLWDDQDAARFQGLLGQRVYSSRLLGSDPSLVLHGGGNTSVKLLEPNVFGESDDVLYVKGRGANLATIDAAGFSPCRLRRLLRLVSLPELSDEHLESELKLSLTRASAPAPSVETLLHALLPQKFVDHTHADALIAVMNSRNGFERLQEIYGTQVVIIPYAMPGFRLVRLCREILSKEATRETIGVVLMHHGLFTFGDTAKVSYERMIDLVSRAERYLETHGAGRVEWPAQTVKSVPRVEVAALRREVSRAAGMPMVMAVRTDAQALGFARRPDVTELSQRGGVTPDHVIRTKRVPMVGRDVAAYAASYQDYMRAYSGGRQLAVVDPAPRVILDPELGMAVLGRSAEDASIAEDIYRHTIDIIMGAEHLGGWKALPARDFFDVEFWDLERAKLAKPD…
STC_00152	AUR_c2.2	41287	41988	-	ribulose-phosphate 3-epimerase	COG0036	K01783	gnl|BL_ORD_ID|2295	phosphoribosyl transferase PRTase II	-	-	Cytoplasmic	-	-	not used	not used	-	ATGGCTCGAGCACCTCTCGTTGATCGATTGCGCGCGTCGGCGCCTCAGATCAGCGTTGGTGTGCTCACGGCGGACTGGATGACGCTGGGCTCGCAGCTGCGACTCATCGAAGGTGCAGGGGTCGACCTGCTGCATTTCGATGTGATGGACGGCGTGTTCTGCCCCATGTTGACCATGGGCCCGCCGGTCGTTGCTGGCCTCAAGACACGTCTGCTCAAAGACGTGCACCTGATGATCGAAGACCCACTGAGCAAGCTGGACGCGTTCGTCGCTGCCGGTGCCGACATCATCACAGTCCATGCTGAGTCCACTCGTCACAGCCATCGCGTGCTGCAGGCTTTGGGCAGGATGACGAATGCGAACGACCCCCATCGCGGCATCGTGCGTGGCATCGCTTTG…	FDVMDGVFCPMLTMGPPVVAGLKTRLLKDVHLMIEDPLSKLDAFVAAGADIITVHAESTRHSHRVLQALGRMTNANDPHRGIVRGIALNPGTPLEVLEPLAGEFDMVLVLAVNPGWSGQKFIASTCERVKRLRESLGDTALICVDGGVTRDNIGNIARLGADIIVTGSAVFDGKTPLENAKAMQGALR
STC_00153	AUR_c2.2	41990	42883	-	aldolase	COG1830	K08321	-	-	-	-	Cytoplasmic	-	-	not used	not used	-	ATGGCTGATACAGAAGCACTCAGAGAAGCGAAGAATTTCCACGAGGACGTGCCGATGCGCACGCCTGGGTTCTTTCTGCGCGGTGCCGGCTCGCTCGATTGGGGTATGAAGAATCGCCTGGCGCGCATCTTCAATCCCGAAACGGCACGCACGGTCATGCTGGCCATCGATCATGGCTATTTCCAAGGACCGACCACCGGCCTGGAGCGCGTGGATCTGAACATTGTCCCGCTCATGCCCATGGCCGATGCGTTGATGCTCACGCGCGGCATTCTGCGAACCACCGTGCCGCCGGCGATCAACAAGCCGATCGTCATGCGTTGTAGCGGTGGCCCGAGCATTCTGAAGGAGCTGTCGAACGAAGAACTGGCGGTCGACATCGAAGACGCCATTCGAATG…	PETARTVMLAIDHGYFQGPTTGLERVDLNIVPLMPMADALMLTRGILRTTVPPAINKPIVMRCSGGPSILKELSNEELAVDIEDAIRMNVSALTTQVFIGGQFETHSVHNMTRLVDMGLRYSIPTMAVTAVGKELTRDAQYLRLACRICAELGAQIVKTYYCAEGFETVTASCPVPIVMAGGKKLPEFEALTMAYNAIQRGAAGVDMGRNIFQSDAPRAMMQAIHKVVHNGLKPKDAHELFLTLRSEESKVH
STC_00154	AUR_c2.2	42876	44891	-	pyruvate dehydrogenase	-	K11381	-	-	-	-	Cytoplasmic	-	-	not used	not used	PF00676 4;PF02780 5;PF02779 5	ATGTCAGGCTACGACCGCAAATTCCTGCTGGATATGTATGAGCGGATGGTGCTGATCCGCGAGTTCGAGGATACGGTCAAATTCCTGTTCCTCGAAGGCACCATGCCCGGGACGATTCATCAGTGTCAGGGCCAGGAGGCGACTGCTGTCGGTGTATGCGCGGCGCTGGCGCCCGACGACTGGATCACTTCGACGTTTCGCGGTCATGGTCACGCGCTGGCGAAGGGGCTGGCGCCACAAGAGCTGATGGATGAACTGTTCGGTGCCGAGACCGGCTGCTGCAAAGGCCGCGGCGGCTCGATGCACGTCGGCAACATGAACAAGGGGATGGTCCCCGGGATCGCCATCGTGGCAGGTGGCATTCCGCTGGCCGCTGGCATGGCGCTGTCATTCAAGTTG…	EATAVGVCAALAPDDWITSTFRGHGHALAKGLAPQELMDELFGAETGCCKGRGGSMHVGNMNKGMVPGIAIVAGGIPLAAGMALSFKLENKPQVVASFFGDGAIAEGAFHEGVNMAAIWNLPIILVCENNLYGASTHVDLVMKNSRISDRAKSYGFRGETVDGNDVLAVYEAAQKAVADCRAGKGPVLLELLTYRRTGHSRRDPCHYQPKDEREAWAQRDPIERFAARIQLTSEEHELIATRIQKSLAEAVERAKVAPHPSASGLTEYVFAEASPRSFALSEQVNPVVSAGGSTRRLGIAEALREGITEEMAADPRVFCIGEDIGVPGGWGGAFTVTLGLEKQFPERMINTPIAELGFFGLATGAAMMGLRPIADVQYGDFLFLASDQIINNAAKLRYM…
STC_00155	AUR_c2.2	44891	45133	-	biotin attachment protein	-	-	-	-	-	-	Unknown	-	-	none	none	-	ATGGACGTGAACATGAAGATGCCGGATCTCGCCACCAACGAAGGCGTGGAGCTGGGCATCACCCGTTGGCTCGCCAACGTAGGCGACGCCGTTAAGCGCGGCCAGGCACTGCTCGAGATCGAGACCGACAAAGCGGTCCAGGAAGTGGAGTGCATCGCCAACGGCACGCTCACCACCATTCATGTGCAGTCGGGACAGAAGGTGGCCGTCGGCACTGTCATCGCGACCATCAAGGTGAGCTGA	MDVNMKMPDLATNEGVELGITRWLANVGDAVKRGQALLEIETDKAVQEVECIANGTLTTIHVQSGQKVAVGTVIATIKVS
STC_00156	AUR_c2.2	45136	46089	-	sugar kinase	COG0524	-	-	-	-	-	Cytoplasmic	-	-	none	none	-	ATGCCGGATGTGGGCTGTGCAGGGCTGCTGGTCGAAGACACATTCTGTGGTCCGCTCGCGGCGTTGCCGCCGGAAGGCGCGTTGCTGGCACTGGATGACATGCCGGTGCGGGCGGGCGGATGTGCGGCCAATGTGGCCATCGATCTTGCCAAGCAGGGCATCGCCGTCGATCTCGCGGGCTGCGTGGGGCGCGACGGATCCGGCGACGCCTTGCTGAAAACCTTCGCCAGGCACGACATCGGTTGCTCGCGAGTGGTACGTGCCGAGCAGCAGCCAACCAGCCGCACCCTCATTCTGTTGATCGAAGGGCAGGATCGTCGTTATCTGCATGTGATTGGCGCCAACAGTGCGTTCACCATCGATCAGATCTCCTATCAATGGTTGACGTCGCTGAAGGTG…	MPDVGCAGLLVEDTFCGPLAALPPEGALLALDDMPVRAGGCAANVAIDLAKQGIAVDLAGCVGRDGSGDALLKTFARHDIGCSRVVRAEQQPTSRTLILLIEGQDRRYLHVIGANSAFTIDQISYQWLTSLKVFYLGGLFALPGIDFSKLAALLAFCREAQIKTVVDVVVPHGQAGLAQLKPLLPLIDVFLPNDDEARAFTGLADPFDQLRALTDAGANTVIVTRGGGGSVAARDGKLWTCGAYSMDVIDPSGSGDAFTSGVIRSLLQGWDLPQTLRYASAVGASATRAAGTTDSVFTAAEAEAFVFEHPLTVTEGR
STC_00157	AUR_c2.2	46093	46953	-	fructose/tagatose bisphosphate aldolase	COG0191	K01624	-	-	-	-	Cytoplasmic	-	-	not used	not used	-	ATGTCGCTCGAATCGATTCCTCGCCTGATGCAACACGCACGTCACCACGACTATGCGCTCGGCTATTTCGAAAGCTGGAGTCTGGAGTCCGTGCAGGGGGTGATCGATGCGGCCGAGGCAACCCGTTCGCCCGTCATCATCGGTTTCAATGGCGAATGGCTGGCGGAACGGCAGAACGCCTCGGCTCAGGAACTGCGTTTATATGCCGCGCTGGGCCGGGCGGCAGCCACCGAGGCCAATGTGCCGGTCGGCTTCATCTTCAATGAATGTCCGAACGATGCCTGGGTGGAGCAGGCGATCGGGGCAGGCTTCAACCTGGTCATGCCCGCCGATCCGCATGCGCCGCTGGAGGACTACACCCGTCGGGTGAAGCGGCTTACCGCGCTGGCCCACAGCCGT…	IIGFNGEWLAERQNASAQELRLYAALGRAAATEANVPVGFIFNECPNDAWVEQAIGAGFNLVMPADPHAPLEDYTRRVKRLTALAHSRQVAVEADFEADELDSVAYAEGAAKFVADTGVDLLAISVGNEEIKLEGRSPLDLSRLEAVGRRLDVPLVLHGGTGIEDDSIKAAIHLGVRKINYGTYMKQKYLRVIREALATAEPNPHALLGDGSHTDLMVIGRHVVKDAVLERIELLGCCGRA
STC_00158	AUR_c2.2	47168	47992	+	putative HTH-type transcriptional regulator YbbH	COG1737	-	gnl|BL_ORD_ID|48293	putative transcriptional regulator [Salmonella enterica subsp. enterica serovar Typhi str. Ty2]	-	-	Cytoplasmic	-	-	not used	not used	-	TTGCTGACCTATATCAAAGGCAGCCTCGCGTCCCTCAATCCGACAGACCGGTTGATTGCAGACTGTGTGCTCGCCGATCCGGAACGGGTCATCACCTCGTCGATCGCACAGTTGAAAGACGACTGTGGCGCCAGTGTCGGCGCCATCGTGGCGTTCTGTCGTCGCGTCGGTGTAACGGGCTTTACCGAATTCAAGATCGCACTGGCCCGGGACCTGGCGCAGTCGGGCTTGCCGGCCGGACAGGCGCCGGAAAGCGGCTCGACCCTGGAGAAAGTGTTTCAGGTGCATGCCCAGAGCCTGACCGAGACGCTGCAGATCAATCCGACCGCGCAGTTCGAAAAGATCGCGCAAGTGATCGACAGGAGCCGGCGCGTGGAGCTGTTCTCCATCGGCCTGTCC…	LLTYIKGSLASLNPTDRLIADCVLADPERVITSSIAQLKDDCGASVGAIVAFCRRVGVTGFTEFKIALARDLAQSGLPAGQAPESGSTLEKVFQVHAQSLTETLQINPTAQFEKIAQVIDRSRRVELFSIGLSYPVAHTAYCKFLLLGLQASAHFDSHIQLIAATQLQKGDVAIGISLSGTTRETVECLEVAKAKGATTIGLTNAMKSPITTHSDYCLYATPSEIKYFQAPLASRVTQLALIDALFVFLALKHKSRTAARLQSSGEELIKRRVE
STC_00159	AUR_c2.2	47998	48621	-	membrane protein	COG2860	-	-	-	gnl|TC-DB|A0M015	Membrane protein: UPF0126 OS=Gramella forsetii (strain KT0803) GN=GFO_0986 PE=4 SV=1	CytoplasmicMembrane	-	-	ER	ER	-	ATGAAGACCCTGATTCTGGTGCTCGATCTCGCCGGCACCTTCGTGTTTGCGCTCGCTGGCGCGACGGCGGGGGCGCGGCGGCAGTTGGATATCTTCGGCATCCTCGTGCTGGCGTTCGCGGCGGCGTGCTCTGGTGGCATCGCGCGTGATGTTTTGATGGGTGCCACACCGCCGGCGGCAATCACTGATTGGCGGTATCTTGCTACGTCGGTGGTGGCCGGCATCATCGCATTCCGATGGCACGCGGCCATCGAGCGCATGGCGAATCCAGTTCGCATGTTCGACGCTGCGGGTCTGGCTCTGTTCGCGGTGACAGGCGCTCAGAAAGCGCTGGCGTTCGAGCTCAATCCAGTGATGGCGGCGTTGTTCGGCATGCTGACCGGCATCGGTGGTGGCGTC…	MKTLILVLDLAGTFVFALAGATAGARRQLDIFGILVLAFAAACSGGIARDVLMGATPPAAITDWRYLATSVVAGIIAFRWHAAIERMANPVRMFDAAGLALFAVTGAQKALAFELNPVMAALFGMLTGIGGGVVRDLLLAQIPLVLRAELYAVAALGGATVVVLGDQLGVPPLPTALGGAAFCFVVRVLAIKRGWQLPKAFQQPPQK
STC_00160	AUR_c2.2	48703	49434	-	hypothetical protein ACD_40C00295G0004	-	-	-	-	-	-	Unknown	-	-	not used	not used	-	ATGCCGCTGAAGTTACTGACCCTGAATATCGAGCACGATCGGCACCTCGATCGAGTGGCGCAGACGATTGGCACGCACCTGCCTGACGTAGTCTGTTTACAGGAAGTATTCGAAAAGGACTGCGCGAAACTCGCGGCAGTCGGCAGCTATCAGGTGAAGTACGCCATCAGCACGCTCATGCCCGAGGGAGAGGCGGGCAATACCAGCCCACGCAGCTGGGGAGTGGCCGTCCTGACCAGGGTCCCGGTGCTCAACCAAACCGTCATCTACTACGCCGACGACCCGCGTATCCGCATCTTCAATGAGCCGAATGACCCGCGACGCATGCTGGTCATGACGGAGTTGCAGCATGACGGGCGGCTCTATCGATTCGGTACCACCCATTTCACCTGGTCGATG…	AVGSYQVKYAISTLMPEGEAGNTSPRSWGVAVLTRVPVLNQTVIYYADDPRIRIFNEPNDPRRMLVMTELQHDGRLYRFGTTHFTWSMAGATTDEQLADFARLKQALRSYSDYLLCGDFNAPRGGELFSKFTDELGLVDHLPADVTTTIDPKFHYAGALELAVDTIFSTPEYAVTEVQVLEGISDHKGILAQVARRGP
STC_00161	AUR_c2.2	49521	52073	-	metallophosphoesterase	-	-	-	-	-	-	Cytoplasmic	-	-	not used	not used	-	GTGGAAATAAAGATCCCAGAACTCGCGCTGGTCGTGTTGGTCGGCGTGTCCGGCGCCGGCAAGTCCAGTTTTGCCCGCAAGCATTTCAAGCCGACGGAAATCCTTTCGTCGGACTACTGCCGCGGCCTCGTGTCGGACGATGAAAATGATCAGGCCGCGACCAAAGACGCGTTTGAGGTTCTGCAGTTCATCGCGAGTAAGCGGCTGAGTGCAGGCAAGCTCACAGTCGTGGACGCGACCAACGTCCAGCCTGAGGCGCGCAAACCACTCATTGCTCTGGCTCGCCAGTATCACTGCCTACCCGTGGTGCTCGTGCTCGACATGCCGGAGCGGCTGTGTCGCGACCGCAATGCCGGCCGTGCTGATCGTGCGTTCGGCGAACACGTTATCCGCAATCAG…	DDENDQAATKDAFEVLQFIASKRLSAGKLTVVDATNVQPEARKPLIALARQYHCLPVVLVLDMPERLCRDRNAGRADRAFGEHVIRNQASQLRKSIRGLEREGFRHVHVFRSPEELDGLTIRREPLWNNKKTETGPFDIIGDIHGCLSETLELLGVLGYQVTTQDGRYSISHPQGRKVVFVGDLVDRGPDSPGVVRLASDAVKSGAAFCVAGNHDVKLARALRGRDVKISHGLAESLEQLKSEPEEFRRFAAEFLDGLVSHYVFDGGKLVVAHAGLREEMHGRGSGAVRQFAMYGETTGETDEYGLPVRYNWAADYRGRAMVVYGHTPVPEAAWLNNTICLDTGCVFGGKLTALRYPERELVSVPAKKMYYEPIRPLQPVVPATLTAQQAQDDLLDLED…
STC_00162	AUR_c2.2	52076	53482	-	type 12 methyltransferase	-	-	-	-	-	-	Cytoplasmic	-	-	none	none	-	ATGCTGCTGACTATTTCGACAACCGCCCATCCGGCGACCGACCTGGGTTATCTCCTCCACAAGAACCCAGCTCGCGTCCACCGCTTCGAGCAGAGCTTCGGCCACGCGATAGTTTTCTATCCCGAGGCGACGGCTGAGCGGTGCACCGTCTGCCTCCTTGTCGATGTCGATCCCGTGGGATTGGTGCGGAGACGTTCTGGACCCGCCGGTGACGCCGGACAACTGGGCCAGTACGTGAGCGATCGCCCGTACGTCGCCTCATCGTTCATCAGCGTTGCTCTTGCGGATGTATTCGGCACAGCAATGACTGGCCGATCGAAGGATCGTCCCGAGCTCGCGGCCAGCGTCATCCCGCTCGAAGTGAAGCTCCCGGTCCTCCCCAGTCGCGGTGGTGAGGCG…	MLLTISTTAHPATDLGYLLHKNPARVHRFEQSFGHAIVFYPEATAERCTVCLLVDVDPVGLVRRRSGPAGDAGQLGQYVSDRPYVASSFISVALADVFGTAMTGRSKDRPELAASVIPLEVKLPVLPSRGGEALIRELFEPLGYIVATERWSLDERFPNWGESRYFSVTLSGTLRLQELLNHLYVLIPVLDDEKHYWVGDDEVEKLLRRGADWLPNHPAKEQIARRYLKYRKSLARAAMERLTPLEADTDDVPVAGKPTGREDVLEASLSLNQQRINTVVAAVVEAGAKSVVDLGCGEGKLLRELLRQRQLDRIVGVDVSLRALEFAEERLELARLGPAIRDKIKLLHGSLMYRDRRLQGFDAATIIEVVEHLDAPRLLAFERVVFGSAKPATVILTTP…
STC_00163	AUR_c2.2	53606	54322	-	NrdJb	-	-	-	-	-	-	Cytoplasmic	-	-	none	none	-	ATGAGCTCCAAGATCGACAAGAAAATCATCAAGTACCGGGTCGAGAAGCCCGAGGACCGGGCGGCAGCCGAAAAGGCCGCTGCCGAAGCCGCGCAGGTCAAGGAACGCAAGGAAGAATCGAACGTCGTCTGGATGCACGAGAAAGTCGAGCGTCCCGATGTGCTGATCGGCTCGACCTACAAGATCAAGACGCCGGTGTCGGATCACGCCATGTACGTGACCATCAACGACATCATCCTGAACGAAGGCACCCGCCACGAGCAGCGCCGGCCGTTCGAGATCTTCATCAACTCCAAGAACCTGGATCATTTCCAGTGGATCGTGGCGTTGACGCGCATTCTCTCGGCCGTGTTCCGCAAGGGCGGCGACGTGACGTTCCTGGTCGAAGAGATGAAAGCC…	MSSKIDKKIIKYRVEKPEDRAAAEKAAAEAAQVKERKEESNVVWMHEKVERPDVLIGSTYKIKTPVSDHAMYVTINDIILNEGTRHEQRRPFEIFINSKNLDHFQWIVALTRILSAVFRKGGDVTFLVEEMKAVFDPRGGYWQSGGKFMPSIIAELGYVVEKHLQTIGLLKKPEMEEERKKLIEEKKAEYEARNKQVDAFAKSHFPEGAQLCSKCSTTAVVLMDGCMTCLNCGDSKCG
STC_00164	AUR_c2.2	54388	56532	-	NrdJa	-	K00525	-	-	-	-	Cytoplasmic	-	-	not used	not used	-	ATGAAGACCGCAATCAAACTTGAGCCCATGGATGTCAACAGCATTCCGTTCCAGGAAGCCTCGCTGGATATCTGGGACAAAAAATACCGCCTCTCCGCGAAAGACGGCACGCCCGTCGATCGCTCCATGGACGACACCTATAAACGGGTCGCCCGTGCGCTCGCCGATGTCGAAAAAGAAGACGTGCGCGACACCTGGTACGAGCAGTTTCTGTGGGCCCTGCGCAAGGGCGCGATTCCGGCGGGCCGCGTCACCTCGAACGCCGGCGCGTTGGAGCACAAGCCGGCCACTTCCACCATCAACTGCACCGTGTCGGGCACCATTCTGGATTCGATGGATGACATTCTCGCGAAAGTCCACGAAGCAGGGCTGACGCTGAAGGCCGGCTGCGGCATCGGC…	TYKRVARALADVEKEDVRDTWYEQFLWALRKGAIPAGRVTSNAGALEHKPATSTINCTVSGTILDSMDDILAKVHEAGLTLKAGCGIGYEFSTMRPKGAYVSGAGAYTSGPLSFMDIYDKMCFTVSSAGGRRGAQMGTFDIGHPDAMDFIRAKREAGRLRQFNLSLLITDDFVEAVKKDQDWQLAFPVSQRELEGGEDLQDPTQYLWREWPTKEGYVVNETGLVCCKIYKTLPAKRMWDVIMSSTYDFAEPGFVLIDKVNEMNNNWWCENIRATNPCGEQPLPPYGSCLLGSINLTRFVLDPFTEDARFDWEEFRKCVKVFTRMLDNVVEINGLPLGQQRDEIMRKRRHGMGFLGLGSAITMQCMKYGSKKSVAFTQNVSREMALAGWEAGLELAREKG…
STC_00165	AUR_c2.2	57125	58474	+	serine endoprotease DegQ	COG0265	K04772	gnl|BL_ORD_ID|2830	subfamily S1C unassigned peptidase: has signal peptide	-	-	Periplasmic	-	-	not used	not used	-	ATGAGACAGGTTTACGCGCTGGCCGCGACGGCTCTGCTCTTCAACGTGGCTGTCGCCGCCCAGCTGCCGGAGAAAGTCGGCGATACGCCGATGCCGTCGCTGGCGCCCATCGTCAAGAAGGCTTCTCCCGCGGTGGTGAACATCGCCACGCGCGGCACCGTGCGGGAACAGCGGCCGCGCAATCCGTTGCTGGAAGATCCGTTCTTCCGCCGCTTCTTCGATGCTCCAGATGTGGGGCCGCGCGAGCGGCAATTCCAGAGTGCCGGCTCGGGCGTCATCGTCGATGCCAAGAATGGCTACATCATCACCAACGCGCACGTGATCGAGAACGCCAATGAGATCACCGTGACGCTGCTGGATGACCGGCAGGTCAAGGCCGAGATCGTCGGTCGCGACAAA…	VNIATRGTVREQRPRNPLLEDPFFRRFFDAPDVGPRERQFQSAGSGVIVDAKNGYIITNAHVIENANEITVTLLDDRQVKAEIVGRDKASDVAVLKVPTKNLTEMPLADSSKAEVGDFVLAIGNPFALSHTVTSGIISALGRSDNNPESYQDFIQTDAPINPGNSGGALVDLKGQLVGVNTAIFSGSGGNIGIGFAIPSNMVKAVMAQLIQYGEVKRGMLGVQLSNNFTPGIAENLGLENARGALVSQVIEGSPADKAGIKAGDVITSINGRNVANAGELRNTIGLLRIGEKVELGLVREGKPRRVSAVIGERDGADAEGSAQIHPALQGAALTNAANNAGVLVENVVDGSPAQQAGLRANDVILAIGRVRISSVEQLRQAVNGATAFALTIRRGNSTL…
STC_00166	AUR_c2.2	58625	59080	+	MerR family transcriptional regulator	COG0789	-	-	-	-	-	Cytoplasmic	-	-	none	none	-	ATGCCTGCAGTCAAAGCGCGAGCGGAATTGTCGGAAGCCAAAGATCGGGGTTACTACAGCATCGGCAAGGCCGCCGAGCTGTCGGGGATCACTCCGAAAATGATCCGTCATTACGAATCATTGGAACTGATTCCCAAGGCCGCCCGTACGGCCGGCGACTACCGCGTGTACTCGACAGCGGACATCCACACGTTGCGCTTCATCCGCCGCGCACGCGGCCTTGGATTCTCGATTGAAGAGATCGGGATGCTGCTCGGCTTGTGGCGCAATCAGCGTCGCGCGAGCGAGCAAGTAAAGCGGCTTGCGATCAAACACATTACAGACCTCGATCACAAAATTGCCGAGCTGCAATCCATGCGCGCGGCGTTGGCCGAACTGGCCGAGCATTGTCACGGCGAT…	MPAVKARAELSEAKDRGYYSIGKAAELSGITPKMIRHYESLELIPKAARTAGDYRVYSTADIHTLRFIRRARGLGFSIEEIGMLLGLWRNQRRASEQVKRLAIKHITDLDHKIAELQSMRAALAELAEHCHGDARPECPILADLAGLPPAE
STC_00167	AUR_c2.2	59282	61390	+	Copper-transporting P-type ATPase	COG2217	K17686	-	-	gnl|TC-DB|Q9ZHC7	Putative cation transporting P-type ATPase (EC 3.6.3.-) - Salmonella typhimurium.	CytoplasmicMembrane	-	-	not used	not used	-	ATGCCTGCAGGCACGATCTACACCTGCCCCATGCATCCTGAAAATCGGCAGGTCGGCCCGGGCAGTTGCCCTAAGTGCGGCATGGCCCTCGAGCCTGAACTGCCAAGCGAAGACGTCGACGACAGTGAGCTGCGCAGTGTCCGGCGCAAGTTCTGGATCGCGCTCGCGCTGAGCGTTCCGGTCGTCATCCTCGCGATGGCACCGCACATGCTCGACCTGGCGCTCTCACATTCGACCGCTCGCCTGCTGCGCACGATCGAGATGCTCCTCAGCGTGCCCGTCGTTCTCTGGGCCGCGGCCGACTATTACAAGCGCGGTTGGATGGGCGTCGTACATCGCGCGCCAAACATGTACACGCTGATCGGTCTTGGCGTTTGTATCGCTTTTGGTTACAGCCTG…	SVRRKFWIALALSVPVVILAMAPHMLDLALSHSTARLLRTIEMLLSVPVVLWAAADYYKRGWMGVVHRAPNMYTLIGLGVCIAFGYSLVATFLPHIFPAELRDGHGMVGVYYEVASSIVTLVLLGEWLELRARGRTSAAIRQLLGLAPKTARRIEADGTEHDVPLGHVHAGDKLRVRPGEKIPVDGVVVEGNSSVDESMLTGEPMPVDKSAGDSVTGATINQTGSLIVEAQRVGAESLLSQIVTMVAQAQRSRAPLQRLADQVAAWFVPAVIVIAIATFVVWWFVGPEPKLAYALVNAVAVLIIACPCALGLATPISIMVASGRGAQQGVLFRDAQAIENLRNVDTLVLDKTGTITVGRPTLDRVIALNGYSESQVLGWAAGLDRPSEHPLARAIVVGA…
STC_00168	AUR_c2.2	61406	62704	-	Acyltransferase family protein	-	-	-	-	-	-	CytoplasmicMembrane	-	-	none	none	-	ATGGATGGTTCTCCAGCGGTTCAGGCCGACGCCGCGAAGAAACGCGATTCGCGAGGCACGAGTGCGTCCGCGACGGCGTTTCTGGACCTGCTGCGCTTCACTGCGGCCAACCTGGTGATGCTGTCGCATATCCTCGTGGTCTTCTTCGATAACCAGATGACCTACAAAGGCCGCGGCGTGGCCGTCATCATCCTGTTCGTGCTGTCGGGGTTCCTGATTACGCGCTCATTGATGTATCGAGCGAAGAAGCCTGGCGAGCACATGCCGGCGTTCCTGGCGGATCGCGTCGCGCGCATCATGACTCCGTTCGTTCCGGTGCTGCTGATGATTGCGTTGCTGAACGCGACCGTCATTCACACCAACTGGAGTCTCGATGGCTTGAGCACGGGGTTCTTCGCG…	MDGSPAVQADAAKKRDSRGTSASATAFLDLLRFTAANLVMLSHILVVFFDNQMTYKGRGVAVIILFVLSGFLITRSLMYRAKKPGEHMPAFLADRVARIMTPFVPVLLMIALLNATVIHTNWSLDGLSTGFFALLGNLFLLFDYPLFQLLDIAHIDVWWRIRPYNTAEPFWTVAIEFWIYIAMSLLFFCAIKRERIRTGWMVLLALISVPVILWNAADGAGKALTLTWLVGGMAGFLVVFMGADSAAARSKLLAWIIVACGVASLGARIFKLGFDPYDLQTNFLMTIIFFGIFLRLNQATTAWKIPTALAKFGASYSYSLYLVHNTVLVIVFENTQSWPKPYAIAFGVVLAHLVALLVYHSFEKHHRAVGTYLRPIFARALLRSSAQAPQSQAVSPAAA…
STC_00169	AUR_c2.2	62704	63453	-	platelet-activating factor acetylhydrolase IB subunit gamma	-	-	-	-	-	-	Unknown	-	-	ER	ER	-	ATGCGGTTATGGGTGCGGGCAATGGTGGCCCTGATTTGCACCGGCTTGGTGAGCGGCGCGGTTGCGCAGGCAAATATTGCAAAGTCCGCGCCGTCCCCGTATCCGGAGACTGCGAAGGATTGGCCGGGCGAAGGCGTGATTCGCGTCTTCGGGTGGATGAAGCAGAACCGCGAGAGCTTCTGGAAACAGCGCGAGCGTAAGCAGGGCGCCTGGGTGTTGGCGGGTGACTCGTTGCTGGGCAACTGGAAGACGTCCGAGCGCGATCTTGCACCAACAGCGACCGCGAATCGGGCCATCGGCGGCGACGTGAGCCGCGGGCTGTTGTTTCGTTTTCAGGAAGATGTGCTGGAGCTGAATCCCAGCGGCATCGTCGTGCTCATTGGCGGCAACGATCTGAGC…	MRLWVRAMVALICTGLVSGAVAQANIAKSAPSPYPETAKDWPGEGVIRVFGWMKQNRESFWKQRERKQGAWVLAGDSLLGNWKTSERDLAPTATANRAIGGDVSRGLLFRFQEDVLELNPSGIVVLIGGNDLSALQKTDQTARNIERMLQAIRAQKADLPVILCTLPPRNSDKAPIKPSELTNLNASIRELAKKYDNVELLDLFPLFATPDGQPQLNLLAADRLHIGPGGYEVLGRVLKQKIAATEGGR
STC_00170	AUR_c2.2	63625	64698	-	putative aminopeptidase	COG4324	-	-	-	-	-	OuterMembrane	-	-	ER	ER	-	ATGCCCGGAACGGACCACACTTCGAGCTGCATCTGGCGCCTCGGCAGGATCGCGATCCTGCTGACGGCGTCGCTGTCGGCTGGCGGTTGCTATTTGCTGCAGGCGGCTGGCGGTCAGATGGAGCTCACCTCCAAGCGCCAGCCCATCGCCAAGTTGCTGACCGACGAGCGCACGCCTGAGGAGTTGCGCGCCCGCCTCGAATATGTGGCTGCCGCTCGGACCTTCGCCTCACAGGAGCTGGGGCTGCCGGACAACGAAAGCTATCGCAGCTATGCGGATGTCGGACGCCCTTATGTCGTGTGGAATGTGTTCGCGACCGACGAGTTCTCGGTGCAGCCGAAGCGCTGGTGTTTTCCGATCGCCGGGTGCGTTGTGTATCGCGGTTATTTCAACGAGGAC…	MPGTDHTSSCIWRLGRIAILLTASLSAGGCYLLQAAGGQMELTSKRQPIAKLLTDERTPEELRARLEYVAAARTFASQELGLPDNESYRSYADVGRPYVVWNVFATDEFSVQPKRWCFPIAGCVVYRGYFNEDSAKTYARRLRLSGSDTAVGGVAAYSTLGHFKDPVLNTMLGWSDVQLASTLFHELAHQVVYVPGDSEFNEAFATVVEEAGLQRWLAARGRLQDLDAWNEQRERNAQFVKLLLQTRDRLDVLYHSDLPDDEKRERKQYEFGVLKLQYSQLKADQWQGYRGYDAWFSRTLNNAHLVSAATYYGCVPGLRRLLQSVNGDLPAFYEKARELAKETKEARAAAVCSESVE
STC_00171	AUR_c2.2	64788	66059	+	MULTISPECIES: 2', 3'-cyclic nucleotide 2'-phosphodiesterase	COG0617	K00974	-	-	-	-	Cytoplasmic	-	-	not used	not used	-	ATGAAGATTTATCTAGTCGGCGGCGCGGTACGGGATGAGCTGCTGGGCCTGGACGTGCGCGAGCGCGACTGGGTCGTGGTGGGCGCGCGCCCGGAAGAATTGCTGGCGCAGGGCTTCAAGCCGGTGGGCAAGGACTTCCCGGTATTCCTGCATCCGCAGAGTGGCGAGGAGTACGCGCTGGCGCGCACCGAACGCAAGACGGGGCCGGGCTATCGCGGCTTCGACACCATGTTCTCGCCCGACGTGACGCTGGAGCAGGATCTCGAACGCCGAGACCTGACGATCAACGCCATCGCGCGCGAGGCGACCGGCGAGCTCGTCGATCCGTTCCACGGTCAACGCGATCTGCAAGAGCGTTGGCTTCGGCATGTGTCCCCAGCGTTCATCGAAGACCCGGTA…	FPVFLHPQSGEEYALARTERKTGPGYRGFDTMFSPDVTLEQDLERRDLTINAIAREATGELVDPFHGQRDLQERWLRHVSPAFIEDPVRVLRLARFAARFAPLGFRVAPETLDLVREIAARGELDALVPERVWQETQRALEMPAPGQFFEVLREGNALRVIFPEIEALFGIPQPEQWHPEIDTGVHTMMVLDQATQLSADPVVRFAALTHDLGKATTPAHELPRHIAHEERGVGIVQELCDRLRIPNAYRELGVLVSRYHLHMHKIMELRPKTILELLEGLDSFRRPARFEQFLLACEADARGRKGLEQRDYPQPEYLRRAREVAVGVTLSEEERTGLQGFEIAKRLHDKRVRALKDFKRQYAADGEEIKETPPDPER
STC_00172	AUR_c2.2	66028	67206	-	protein containing DUF185	COG1565	-	-	-	-	-	Cytoplasmic	-	-	not used	not used	-	TTGAACGTCTCGCTCCCATTGCCGGCGCTGTCGCCGGAGGAATCTGCGCACAGCGAGCAACTGGTCCAGCGCATTTGCGCCGCGATCGAGGCCGCCGGCGGCTGGATCAGCTTCGAGCGCTTCATGGAAATGGCGCTCTACGAACCGGGTCTCGGTTACTACAGCGCGGGCTCGACCAAGCTGGGCAGCGAAGGTGACTTCGTCACCGCGCCGGAAATCTCTCCATTGTTCAGCCGCTGTCTCGCCAATCAATGCGTTCAGGTGCTCGACACGATCGCTGGCGGTCACATTCTGGAACTGGGTGCGGGTTCCGGCGTGATGGCTGCCGACGTGTTGAGCGAGCTCGACCGACAGCAGAAAACGCCGGAGCGATATCTCATTCTCGAGGTCAGTGCCGAT…	LNVSLPLPALSPEESAHSEQLVQRICAAIEAAGGWISFERFMEMALYEPGLGYYSAGSTKLGSEGDFVTAPEISPLFSRCLANQCVQVLDTIAGGHILELGAGSGVMAADVLSELDRQQKTPERYLILEVSADLRERQRALLQRRLPHLMDRIEWLDRLPEDFRGVLIANEVLDALPIQRFRIRGLQVNQLGVTWQFGRLDWSEVHADAALEATVREIEFNLGEPFADGYTSEINLRLQPWIAGIAAAMKEGAAFFIDYGLPRRQYYAASRSAGTMLCHFRHRFHDDPLINVGVQDIGAWVDFTAVAEAAVSAGMSVAGYTTQAHFLIGAGIEQFLAPKDDDELASRLQMARQAMLLTLPGEMGERFKVIGLTKGVELPLRGFSVRDLAASL
STC_00173	AUR_c2.2	67269	68021	+	pteridine reductase	COG1028	K03793	-	-	-	-	Cytoplasmic	-	-	not used	not used	-	ATGGACACTTCTAATGCACTCGCCCGACGCTCGGTGCTGATCACCGGCGCGGCCCGCCGCATCGGTGCGGCACTGGCCCGCGGCTTCCACGCCGAGGGCGCCAACGTCTGCATTCATTTTCACCATTCGGCCGGCGAAGCGGAACAGCTGCGTGACGAGCTCAATGCCGCCCGCGCCGACTCGGCCATCTGCGCCGCCGCCGATCTGCTCGATACCGAAGCGCTGCCTACCCTCGTGGAGCGCACGACTCGTGCGTTCGGCCGGCTCGATGTGCTGATCAACAACGCCTCGACCTTTTATCCCACCCCGCTCGGCACTGTCACGGCCAGGCAATGGGATGACCTGATGGGCACCAACCTGCGTGCGCCGCTGTTCCTGTCGCAAGCGGCCGCGCCCGCG…	EAEQLRDELNAARADSAICAAADLLDTEALPTLVERTTRAFGRLDVLINNASTFYPTPLGTVTARQWDDLMGTNLRAPLFLSQAAAPALKDARGLIINMIDIHAQRPLPQHPVYSSAKAGLVMLTRSLARELGPEVRVNGIAPGPILWPEGGMDDEVKQEIVDKTLLKRSGSPPDIVRAALFFAKDAPFVTGQILAIDGGRSVGW
STC_00174	AUR_c2.2	67972	68511	-	2-amino-4-hydroxy-6-hydroxymethyldihydropteridine pyrophosphokinase	COG0801	K00950	-	-	-	-	Cytoplasmic	-	-	not used	not used	-	ATGACGCATGTCTACGTCGCGGCTGGAAGCAACGTCGAGCCCGAGCGCTATCTGACGGTGGCGTTGCGCGCGTTGGCGACGGCGTATGGTCCGCTGACATTGTCGCCGGCGTATCGAAACAAAGCGGTGGGGTTCGAAGGCGCGGACTTCATCAATCTCGTCGTCGGCTTCAGCACTGAAGATTCCGTTGCCGCAGTTCGCCAGCAGCTGCAGAAAATCGAAGCCGCCTGCGATCGCCCGCCCGACGCACCGAAGTGGGCGCCGCGCACCATGGATCTCGACATTCTGTTATTCGGCGACCTGGTGTGTCAGCAGCCAGGCTTGGTAATTCCGCGGCCCGATCTGGTGAAGCGGCCTTACATGCTCAAGCCGATGGCCGACATCGCGCCCGACGTGCGG…	EGADFINLVVGFSTEDSVAAVRQQLQKIEAACDRPPDAPKWAPRTMDLDILLFGDLVCQQPGLVIPRPDLVKRPYMLKPMADIAPDVRHPTLDKTMRELWESFPGGEHAMVEVPLGGAPTSPHSDRHRSPESGR
STC_00175	AUR_c2.2	68508	68894	-	dihydroneopterin aldolase	COG1539	K01633	-	-	-	-	Cytoplasmic	-	-	not used	not used	-	ATGGACAAGATCTTTCTCTCCCAGCTCAGTGTCGAATGCATCGTCGGCATTTGGGACTGGGAACGGCGCGTCAAGCAGACCGTCATCATCGACGTCGAACTGGCGGCCGACATTCGCAAGGCGGCGGCGACCGATCACATCGACGACACCATCGACTACAAGCGCGTTGCCAAGCGTTTGCTCGCGTTCGTGGGCGAGTCTCAGTACCAGCTGGTCGAGACGCTGACCGAGGCGATCGCAAGGGTGATCGTTACCGAGTTCGGAGTGTCGTGGGTGAAGGTGCGGCTGAACAAGCGTGGCGCGATTCGGGGCGCGCGCGATGTGGGCATCGAGATCGAGCGGCGTGCAGAGGATTACGCAGGCGTGGCGCAGCAGACTCAGTCATGA	HIDDTIDYKRVAKRLLAFVGESQYQLVETLTEAIARVIVTEFGVSWVKVRLNKRGAIRGARDVGIEIERRAEDYAGVAQQTQS
STC_00176	AUR_c2.2	68927	70102	-	UGMP family protein	COG0533	K01409	-	-	-	-	Extracellular	-	-	not used	not used	-	TTGAGAGCGCGGCAGTCTAATGACGTGCGCGAGGAAAAGCAAAAATTCGCGGGGGAAACGGCGTCCGACTACACGATCCGGCCCGCTTTTGCCGATTGGGGGTTAAGCTTCGCGCCCCAAAAATTGGCTTTTGGCCCTTTTCCTACGCAACCCGTGAAAGTTCTCGGTATCGAAACCTCCTGCGACGAGACCGCCGCCGCCATCTATGACGGTGAGGGCGGCCTGCTGTCCCATGCTTTGTATAGCCAGGTGCAGCTGCACGCTGTTTACGGCGGCGTGGTCCCCGAGCTGGCCTCGCGCGACCATGTGAAGAAGCTGCTGCCGCTGGTCCAGCAGGCGCTGGCGGAGGCAAAAATCCAAGCGGATCAGTTGGATGGCGTCGCTTACACCGCCGGGCCG…	PFPTQPVKVLGIETSCDETAAAIYDGEGGLLSHALYSQVQLHAVYGGVVPELASRDHVKKLLPLVQQALAEAKIQADQLDGVAYTAGPGLVGALLVGASVARSLAFAWGKPAVGVHHLEGHLLAPMLETAAPEFPFLALLVSGGHTLLAEVRGLGEYQIIGSSLDDAAGEAFDKTAKMLGLPYPGGPALAKLADSGKPGGFDFPRPMLDRPGLDFSFSGLKTAVVVAIRGRQLDDQMRADVAYEFQQAVVETLVAKCARAAKQTGLRTLVVAGGVGANRCLRAELQALGEKRGLRVLYPRPEFCTDNAAMIAYAGYRRLVAGEQDDLKIRATARWPLNTLQAPAAV
STC_00177	AUR_c2.2	70211	70441	+	30S ribosomal subunit protein S21	-	K02970	-	-	-	-	Cytoplasmic	-	-	none	none	-	ATGCCGAGCGTTCGCGTCCGAGAAAACGAGTACTTCGATGCCGCCTTGCGGCGCTTCAAGCGCGCCTGCGAAAAAAAGGCCGGGGTCCTGACGGAACTGCGCCGCCGGGAATTCTACGAGAAGCCCACTCAGGAACGTAAACGCAAGAAGGCCGCCGCCGTGAAGCGCCACATGAAGCGCGTCACCCGCGACGGCAGCAGCCGCGGCCCCGCCCGCGCCCGCGCTTACTGA	MPSVRVRENEYFDAALRRFKRACEKKAGVLTELRRREFYEKPTQERKRKKAAAVKRHMKRVTRDGSSRGPARARAY
STC_00178	AUR_c2.2	70517	70966	+	glutamyl-tRNA amidotransferase	COG1610	K09117	-	-	-	-	Cytoplasmic	-	-	none	none	-	ATGTCCGCACTCAAAGACCGCATCACCGAAGACATGAAGACGGCGATGAAGGCCAAGGACAGCGAGCGCCTCGGCACCATTCGCATGATTACCGCTGCCATCAAGCAGCGCGAAGTGGACGAGCGCATTCAGCTCGACGACACCCAGGTGCTGGCGGTGGTCGAGAAGATGATCAAGATGCGCAAGGAATCGATCGCCCAGTTCCAGAGCGGCGGTCGCGACGACCTGGCTGCCAAGGAACAGAAGGAAATCGACGTGCTGCAGGTCTATATGCCGCAGCAGCTCGGCGAGGCCGAAGTCGACGCCCTGATCGCCGACGCGATTGCCGAATCCGGCGCCACTTCCATCAAGGAAATGGGCAAGGCCATGGCGTTGCTCAAGCAGAAAGCGCAGGGCCGC…	MSALKDRITEDMKTAMKAKDSERLGTIRMITAAIKQREVDERIQLDDTQVLAVVEKMIKMRKESIAQFQSGGRDDLAAKEQKEIDVLQVYMPQQLGEAEVDALIADAIAESGATSIKEMGKAMALLKQKAQGRTDMASASAKLKAKLGG
STC_00179	AUR_c2.2	71016	72776	+	DNA primase	COG0358	K02316	-	-	-	-	Cytoplasmic	-	-	not used	not used	-	GTGTCCGGCCTCATCCCCAAACATTTCATCGAAGAGCTGATCTCCCGGGTCGACCTGGTCGAGCTGATCGGCAGCCGCGTGCCGCTGAAAAAGCACGGCAAGGAGTACAAGGGCTGTTGCCCGTTCCACGGCGAGAAGACGCCGTCGTTCACGGTGGTGCCGGACAAGAACTTCTATCACTGCTTCGGTTGCGGCGAGCACGGCAACGCGCTCGGCTTCCTGATGAAGCACGACAATCTCGGCTTCGTCGACGCGGTCGAGGAACTGGCGGATCGGGTCGGGGTCGAGGTGCCGCGCGAGCAAACTCCGGGCCAACGGCCACCACCGTCGGATGTGTTGTTCGCAACACTGGAAAAAGCCGCGAATTTTTATCGCAGCGAGTTGATGAACGGCGCGCGC…	KTPSFTVVPDKNFYHCFGCGEHGNALGFLMKHDNLGFVDAVEELADRVGVEVPREQTPGQRPPPSDVLFATLEKAANFYRSELMNGARGKDYFKARGLTGETANIFGLGYAPDAWDSVLRLLGSSEAERSRLLQVGLIIERDNRSGHYDRFRDRVMFPIRDARGRTIGFGGRVLDKGEPKYMNSPETELFHKGRELYGLYEARQASRTLTRLLIVEGYMDVVRLHQAGITYAVATLGTATTPEHLARVFRICNEVTFCFDGDRAGRAAAWKALENSLSQVREGRQIRFLFLPEGHDPDTLVGEEGRAAFESRIQQAMPLSEYFINQLSAQVDIRSIDGRAQLGAMARPLLERIPAGIFRDLLADEVAKTVGLKRDRLSSMLGEATEQPAAPEPTRRLVK…
STC_00180	AUR_c2.2	72866	74758	+	RNA polymerase sigma factor RpoD	-	K03086	-	-	-	-	Cytoplasmic	-	-	not used	not used	-	TTGAGCAAAACCTTGGCAGCAAAGAAGGAACCGGCGCAGATCGCCGATGAGCGTCAATCGCAACTGAAGCTGCTGATTGCCCGTGGCAAGGAGCAGGGTTACCTGACCTATGTCGAGGTCAATGACCACCTGCCCAGCGAAATCGTCGATCCGGAACAGATCGAAGATATCGTCAACATGATTAACGACATGGGCATCACGGTGTACGAGAAGGCACCGGAGTCCGAAGCCCTGTTGTTGGCCGAGCCCGTGGTCGCCGATGAGGAGGCCGCTGAAGAGGCCGCCGCCGCGCTCGCCACGGTCGACGCCGAATTCGGCCGCACGACCGACCCGGTTCGCATGTACATGCGCGAGATGGGCACCGTCGAGCTGCTGACCCGCGAAGGCGAAATCCGTATC…	LSKTLAAKKEPAQIADERQSQLKLLIARGKEQGYLTYVEVNDHLPSEIVDPEQIEDIVNMINDMGITVYEKAPESEALLLAEPVVADEEAAEEAAAALATVDAEFGRTTDPVRMYMREMGTVELLTREGEIRIAKRIEEGLDTVRAALSSYPLTYNYMLNQYEQVKAGQGRLVDIITGFIDPNAPDEIAAPVNPKLAAAAAPQEEENEDEEGDSGNGEDEETLETGPDPEEAARRFLSISKQHQQVLKAMAEDKTGKDPKSVKLRKKVAGEFMELKLSPKMFDSLIVQLRDNVAEIRNLEKQIMILCVRDAGMPRKDFISTFPKNETNTKWLDKHIRAKRKHSAALARLREEIEKQQKKLMSLEERVHLTIAEVKEINREVAVGEAKARRAKKEMVEAN…
STC_00181	AUR_c2.2	75001	76212	-	putative cytoplasmic protein	COG3214	K09927	gnl|BL_ORD_ID|48818	putative cytoplasmic protein [Salmonella enterica subsp. enterica serovar Typhimurium str. LT2]	-	-	Cytoplasmic	-	-	none	none	-	ATGGGCGCTGCGAAGAATTCACTCTCGATTGGTGAAGCGCGACGGCTGGCGTTGGAGGCACAGCAGTTCCTCGAGGCGGGCGCGCCGCCGAGGAGTGGCAAGGCGCTGGCAGACATCGTGCGACGCTTGGGTGTCGTGCAGATGGACTCCGTCAACGTTCTGGTTCGTTCGCACTATCTGCCCGTTTTCTCGCGTCGCGGTTCATATAAAAGCGCGCTGCTCGAACGCGCGGCCTACGACGAGCGCTTGCTGTTCGAATATTGGGGCCACGAGGCCTCGCTGCTGCCGGTCGAAGCGTATCCGTTGCTCCGCTGGCGCATGGATGATGCGCGCAAAGGCGTCGGCACCTGGGGTCGTCTCAAGCGCTATGCGACCAGTCATCGGGATCTCGTCGATGCC…	MGAAKNSLSIGEARRLALEAQQFLEAGAPPRSGKALADIVRRLGVVQMDSVNVLVRSHYLPVFSRRGSYKSALLERAAYDERLLFEYWGHEASLLPVEAYPLLRWRMDDARKGVGTWGRLKRYATSHRDLVDAALEQLRERGPLGASELTDAGKSKGSWWGWSQGKEILEWLFWIGDVTTARRRNFERLYDLPERVLPESVRKTPVPAREHAQRELMMIGARAMGVATARDLRDYFRLPAKEAATRLSELVEEGRLVPVSVEGWKQQGYLHHEAKIPRASKVADVAALLSPFDSLIWERQRTERLFDFHFRLEIYTPMHKRVHGYYVLPLLLGDRVVARVDLKSERQSGVLQVKGGSVEPGVAPDRVIEPLAKQLSELAAWLGLGNYTVTSRKGELMRA…
STC_00182	AUR_c2.2	76297	77361	-	hydrolase	COG2220	-	gnl|BL_ORD_ID|49202	outer membrane protein [Xylella fastidiosa 9a5c]	-	-	Unknown	-	-	none	none	-	ATGAGCGCAGCGTGTGGCCATCGGCCGGTGCATCAATCGCCTCAGTTTCGCGATGGTCAATTTCACAACGCCGCGCCGCGCAAGCAGCCGGGCGGTTGGAAGTCGCTGAAATTGGGATGGCAGTTCCTATTCAAGGATACGAGCCGGTCCGTGCCGCCTGATGCCTTATCTGTGTCGCCGCTGTCGGGCGATCAGCTGCAACAGGCTGCCGAAGGCTCGATCTGGCGGCTCGGTCATTCCACCGTACTGATGAAGTTGAACGGCAAGTTCTGGATCACCGATCCGGTATTCGCCGAGCGCGCCTCGCCGGTGCAATGGGCCGGCCCGAAACGCTTCACCCCGACGCCGATCACGCTCGAAGAATTGCCCCCGCTGGCCGCGGTGGTGCTGTCGCATGAT…	MSAACGHRPVHQSPQFRDGQFHNAAPRKQPGGWKSLKLGWQFLFKDTSRSVPPDALSVSPLSGDQLQQAAEGSIWRLGHSTVLMKLNGKFWITDPVFAERASPVQWAGPKRFTPTPITLEELPPLAAVVLSHDHFDHLDRDSVVQLAAKTKMFLTPLGVGDLLIGWGIPGNKIQQLDWWQTAEVEGIQFTATPAQHFSGRSLFAQNPTLWASWSIYTGTHRIFFSGDTGYFDGFAEIGRRHGPFDLTLLEAGAYDQLWEGIHMLPEQVMQAHRDLRGDWLLPIHNATFDLAFHAWDEPMEKMLSLSAQQGVRLTMPRIGEAVRLDHYQAAQAWWRSKQSQQPANVAVTATSHAM
STC_00183	AUR_c2.2	77488	79323	-	TrkA-C domain protein	-	-	-	-	gnl|TC-DB|Q9HMC9	Arsenite transport protein - Halobacterium sp. (strain NRC-1 / ATCC 700922 / JCM 11081).	CytoplasmicMembrane	-	-	ER	ER	-	ATGACACCGATCCCTCTGCCCGACCCCCACGCGATCGCTGTCATGCTCCTGACGCTGGGCGCGCTCTACCTTTTCTCGCGCAATTCCATTCCCATCGAGACCTCCAGCCTGCTGGTCGTGGCGATACTGGCCATCGGCTTCAGTCTGTTTCCCTATCGGGGGCCGGAGGGTGAGCTCGATCCCATCCGCTTTTTTGCGGGCTTCGGCAACGAGGCTTTGATTTCGATCTGTGCGCTGGTGATGGCCAGCCAGGGGCTGGTCGCGACGGGCGCGCTCGCGCCGATCGGGCGCATCGTGCATCGGGTGTGGCAGTTCAGTCCGCTGCTGGCGATGGGCGTCGTGATCATCGTGACGGCGGTCATCAGCGCGTTCATGAACAACACCCCCCAAGTAGTGTTG…	MTPIPLPDPHAIAVMLLTLGALYLFSRNSIPIETSSLLVVAILAIGFSLFPYRGPEGELDPIRFFAGFGNEALISICALVMASQGLVATGALAPIGRIVHRVWQFSPLLAMGVVIIVTAVISAFMNNTPQVVLMIPILTAVAMRSSMSPSKLLMPMTFASQIGGMGTPIGTSLNLLVIGSAASLGVERFHMFDFIAPASLAAIPGLLFLWLVAPRLLPAKQPPLGNTSPRIFDAQLHITETSPVVGKTLADAKKLTQGEMSVASVRRSEELVITPLPDVVLRAGDQLVVRDTSEQLMEYARVLGATLFSGNVRVDAEHPLTAPDQQTAELVLTPASPLRDRTLDQANFDWHYQLIPLAVHRPGEEQPLSQSTPLRDVRLGVGDVLLVQGPAEQIEALKR…
STC_00184	AUR_c2.2	79533	79802	+	hypothetical protein	-	-	-	-	-	-	Unknown	-	-	none	none	-	ATGAACCCGATCGCGGAGATCTCCATCGATCTCACGGCCCAGGAGTTGATGGATCCCTCGACCATCGCCCCCCATGAGATCGAGGTCGATGACATCTGCGAATTCGACCCGCTGCTCAAGCCCCTGCCGGCGGCCAACAACGACGGAGCGGTGCTCTCCCCCGCCGACCCGATGCCGGATCCGGCGCTCGACGACGACACGATCGAAGTCGAGATCGAGCTGAACGCCGAGCAGATGGACGCGATGCTGAGCGGGTTGCCGATCCGCTGA	MNPIAEISIDLTAQELMDPSTIAPHEIEVDDICEFDPLLKPLPAANNDGAVLSPADPMPDPALDDDTIEVEIELNAEQMDAMLSGLPIR
STC_00185	AUR_c2.2	79807	80397	-	lipoprotein	-	-	-	-	-	-	Unknown	-	-	ER	ER	-	ATGTCCTGCAAACCCTATTTCACCAGGGTGGCGGCTGCGTTCGCGCTGACCGCGGCCCTGTTTGCGGCCGGCTGCGCCACCACCAGCGGCCCCAAGACCCGGATCGACTATGACAAGGCGGCGGACTTCAGCGTCTATCGCACCTATGGATTTCCGAAAGAAACCGGCACCGATCGTGGCGGCTATTCGACGCTGGTCACCAGCTATCTGAAGAGCTCCATGTCCTCCCAGATGGAAGCGCGCGGTTACAAATACAGCGAGGATCATCCGGACTTGCTGGTGAACTTTTTCATGAACACCCGTGAGCGCACCGAGCTGCGCCCGGGGCCGACCGCGTCGTTGGGCTATGGCTATTACGGCTATCGTTACGGGCTGTACAGCGCCTGGCCGCTGTATGAC…	MSCKPYFTRVAAAFALTAALFAAGCATTSGPKTRIDYDKAADFSVYRTYGFPKETGTDRGGYSTLVTSYLKSSMSSQMEARGYKYSEDHPDLLVNFFMNTRERTELRPGPTASLGYGYYGYRYGLYSAWPLYDEDRTVTYKVGTLNIDIVDAEKKQLVWEGVAEGRVSEDELQNPKVAINGVVTELMRQYPGRPNM
STC_00186	AUR_c2.2	80526	81068	-	cysteine methyltransferase	COG0350	K00567	-	-	-	-	Cytoplasmic	-	-	not used	not used	-	GTGAACGACGTCGTCAGCTCCGAGCCGCTCCGTTACATCGACTGGTACGAATCGCCGGTCGGCCCGCTGATTGCTCGTGCCACCGACCAGGCGCTGTGTGGCTTGTCGTTCTGCGATCCCGATCGGCTGCAGCAGCGATTGCAGACCCTGCGGGAGCAGCACGCGGCGACGCTGCAGCCGGGCAGCAATGAGTTGCTGAACGACCTGAGGCTGCAGCTGGCGGAATATTTCGCGAATCAGCGACGGGTTTTCACGGTGCCGTTGCGTGGTTCCGGCACGCCGTTTCAGGAGCGCGTTTGGGCGGCGCTGTGCGAGATTCCTTATGGCGAGACCTGGTCATATTTGCAGCTCGCCGTGCGCATTGGCGATGCGCTGGCGACGCGGGCGGTCGGCTATGCG…	RLQTLREQHAATLQPGSNELLNDLRLQLAEYFANQRRVFTVPLRGSGTPFQERVWAALCEIPYGETWSYLQLAVRIGDALATRAVGYANGANPIAIVIPCHRVINADGGEGGYGGGLWRKRILLDLERGQGSLPL
STC_00187	AUR_c2.2	81099	81596	-	MULTISPECIES: membrane protein	COG1285	K07507	-	-	gnl|TC-DB|Q55026	SRPB PROTEIN - Synechococcus sp. (strain PCC 7942) (Anacystis nidulans R2).	CytoplasmicMembrane	-	-	none	possibly plastid	-	ATGGACCTGTTTGTCACACTGGGCGGGCACCACACGGTCTTACCCTCGCTCGAGACGGCGCTGCGCGTGCTGTTTGCGGTCCTGGCCGGCACCGTGGTCGGGCTGAATCGCGAGCTGCGCAACAAGCCGGCCGGTCTGCGCACGCATATTTTGATTGCGCTGGCCTCGGCGTTGTTCACTTTGATCGCTTTCGAAATACACATGCAGTTTGCCAGCGGGCAGGGCATGAAGACGGCCGATCCGGTTCGTATCATCGATGCGGTGACCGCCGGCGTCGCGTTTTTGGCCGCGGGCGCCATCATCCGAGGTCGCGGCGGCGTGCATGGCCTGACCACTGGCGCCAACATGTGGCTGGCGGGTGCACTCGGCCTGGCGTGCGGCGCCGGTTACTACTTCATC…	MDLFVTLGGHHTVLPSLETALRVLFAVLAGTVVGLNRELRNKPAGLRTHILIALASALFTLIAFEIHMQFASGQGMKTADPVRIIDAVTAGVAFLAAGAIIRGRGGVHGLTTGANMWLAGALGLACGAGYYFIAFIGSVFALIVLIVLGKLEAWMETKHDKDVSS
STC_00188	AUR_c2.2	81711	83702	+	lytic transglycosylase, catalytic	-	K08309	-	-	-	-	Periplasmic	GH23.hmm	Glycoside Hydrolase	not used	not used	-	ATGAATCGATGTCGACCCCTGAAATCGTCGCTGCTCGCTCTGACTGTGCTGTCGCTGACTGGCGGCATGGCGCACGCTGCCAAGGACCCATTCAAGAACACACGGGAAGTTTTCAAAGAAGCGTATACGCAGGCGAGTACGCAGCAGGCCGATGAAAAGAAGGATAGCGAGGCGCTGCGCAGTTACCCGCTGTATCCGTACTTGCAGGCGGCGCGCATCAAGCGCGCCCTGACGCAGCAGACGACCAACGAGCTCGGCCCGGTCGATCAGAGCGCCGAAACATTCGTTTCCTACTATGAACGCGAGCCCGTCGGACGCGACGTGCGCGGCGCATGGTTGTCGAGCCTTGCGGTCCGGCAGCAATGGCAACCCTTTCTGCAACATTACAAGGATGCGTCG…	STQQADEKKDSEALRSYPLYPYLQAARIKRALTQQTTNELGPVDQSAETFVSYYEREPVGRDVRGAWLSSLAVRQQWQPFLQHYKDASASDSLRCQSFTARIALGQTQDLSLDIARQWLTPVSLPDCEQAFAWMRAQNALTPALIEQRVRRALENNNPSFAKQIATGLPADRAAPLLRWAALLENPQKQIDALIASPALEIDPKAQLAGWSRYARIDRDGAMRRYENFVRARKLTAETASPYALALALGLSWDRRSEALDYFKRVQPKDFDDVAREWHARAALWAGDWKLVSNIIAAMPDQQRALARWRYWAARASEKNGDSQLARQLYESVLVDDNFYSIMAGARLDRPVAPHLEKLPLDQAQVERMEQLPPMVRARELVLSDLRNQANSEWSFGFEQ…
STC_00189	AUR_c2.2	83718	85502	-	membrane protein	-	-	-	-	-	-	CytoplasmicMembrane	-	-	not used	not used	-	GTGCCGCAGAATCCGCTACCCGCACGCTTGAATGGTTCGTGGGTCACCTTGCTCACGCTCGTGCTGGTCGTTGTCATTTTATACACGGGCAAACAAGTGCTGTTGCCGATGGCGCTGGGCGTCGTGCTCGCCTTCGTGCTCACGCCGCTGGTTCGTCAGTTCGATCGCATGCATCTGCCGCGCTTTGCAGGAGTGGCGCTCACGATGGTGTTGGCGCTGAGCGCAGTGGGCGGCATGGGCTACGTCGTGTATGACCAGTTCGCTCAGCTGTCGAGCGAGATCAGCCAGTACACCACGTCCATGCGTCGCAAGGTCAGTCAGTTGCGTATGGGGAATGACGCTGCCATCCAGCAGTTCACGCGCACACTGGATCGCGTCGCCGATCAGTTCTACGACGAT…	VPQNPLPARLNGSWVTLLTLVLVVVILYTGKQVLLPMALGVVLAFVLTPLVRQFDRMHLPRFAGVALTMVLALSAVGGMGYVVYDQFAQLSSEISQYTTSMRRKVSQLRMGNDAAIQQFTRTLDRVADQFYDDPDQRNAQPVRVVPPKLPPTQRLRESFGGIFEPVASAFIVIVLVAFLLGQREDLRDRFIRLIGAGSVTMTTRLMNEAAYRVSQFLVWQTLINLTFGVLVGLGLYWIGVPYAALWGGITALLRFVPYVGTVLSALMPASLAFATFPGWSETVETLSLYLVLDLITAYFVEPVVFGYRTGVSSFALLISALFWIWVWGPVGLLLATPLTVCVAVLGRHVRSLRFLAIIFADEPALQPHVRFYQRLLARDEDEASVLVNRKLHEQGAIAV…
STC_00190	AUR_c2.2	85580	88165	-	diguanylate cyclase/phosphodiesterase (GGDEF & EAL domains) with PAS/PAC sensor(s)	-	-	-	-	-	-	CytoplasmicMembrane	-	-	ER	ER	-	ATGGCCTTGCGTGTGGCAATCGGTTTCGCGGCGGTCGGCTTCACTGTCATTGTCGCCAACATTTCTACGCAGCAGAGCGCCCGCGAAGCACGGGAAAAGGTTCGTGAGCTGCTGGTGCAGCACGAGCCGCTGGTGCGTGCGACGGAATCCCTCGCCGCCGCAGTTTCAATCTATGAGCGCGCGGTGATCGATCAAAGCGAGACCAGCGCTATCGCACAACAACCGGTCAAAGCCGCAGCCCAGCGCATGACCGAAGCCGCCGACGAATATCGAGAAGCGGCCTCGCGTTTTGCCGAGATGGATCGTCCTGCTCCCGCGTTCGCGGAGCAGCTCAACAGCTTTCTCAAAGCAGGTGACGATCTTCTGCGTAGCAGTGTGGCGCGCCGCTCGCGGATGCGG…	MALRVAIGFAAVGFTVIVANISTQQSAREAREKVRELLVQHEPLVRATESLAAAVSIYERAVIDQSETSAIAQQPVKAAAQRMTEAADEYREAASRFAEMDRPAPAFAEQLNSFLKAGDDLLRSSVARRSRMRDYWSRFDTLETSLNAPQAKAVRFAGAVFASEKLMDLSRTLSGVREQVSAAASMSSPRSAQLIIASENAFRNRLQQHSAELATLHGQAWLEQVKANFNSVVAGRRAAFESIDTFNEQSVMFRDHAAEISGMVVTKLVAPARRALADADRLAVQASDRADRQLGWASGLAMLLLIGIAIATVTGVTAPVRRLTEATRRLAGGAVRTRVVRGGVRELDTLAEAFNEMAEQLQQAQNAVRVHQLELEARVDERTRELNHLAHHDPLTDLP…
STC_00191	AUR_c2.2	88398	89174	+	glutathione S-transferase	-	K00799	-	-	-	-	Unknown	-	-	not used	not used	-	ATGAGCGATTGCTGTGGAACGATCGCTCGCCGCAAAGCCTTAATCACCATGGTGTATGAGCTCTATTACTGGCCCGGCATCCAGGGCCGCGGCGAGTTTGTCCGACTGGCGCTGGAAGAAGGCGCTGCGAAGTACATCGACATCGCCCTGAAACCCGAGAATCGCGGCGGCGGCGTGCCCGCCCTGATCAAATTCCTGGAAGGCCCGCGCGTGCCGCATCCGCCTTTTGCACCGCCCTTCCTCAAGGTGGGCAAACAGCTCATTGGCCAGACTTCGAACATCCTGCTGTATCTCGGCGGGCAGCTAAAGCTCGCGCCGCGCGATGAAGCGGGCAAGCTTTGGGTGCAGCAATTACAGCTGACCGTCGCCGACCTCGTCGTGGAAGCGCACGATGCGCAC…	IDIALKPENRGGGVPALIKFLEGPRVPHPPFAPPFLKVGKQLIGQTSNILLYLGGQLKLAPRDEAGKLWVQQLQLTVADLVVEAHDAHHPIAAGLYYKDQKAAAKRRAEDFRDNRMPEFFNYFEKVLTRNRTAGPWLVGGRVTYADLSLAQVVAGIRYAFPKASAKALRKRPRLMKLHDAVFERPRIKRYAESGRRLAFNNDDLFRHYPELDG
STC_00192	AUR_c2.2	89176	89751	-	polysaccharide deacetylase	COG0726	-	gnl|BL_ORD_ID|15639	polysaccharide deacetylase [Bacteroides thetaiotaomicron VPI-5482]	-	-	Cytoplasmic	CE4.hmm	Carbohydrate Esterase	none	none	-	ATGTGCGCCAATCGTGTCTATCTCACGTTCGACGACGGGCCGGATCCCGAGTGGACGCCGCGTGTGCTCGATGCGCTCGAGCAGGCGAGCGTGCAGGCAACATTCTTCGCGATCGGACAACAGGCGCAGCGCTCACCCGAGCTGATGCGCCGAGTTCACGACGCGGGGCACACGATCGGCAATCACACGTTCAGTCATCGACATCCCTGGTTCATGTCGCAACGAACCGCGCGGGCGCAGGTGCGTGATGGTGCAAATGCAATCAGCGATGTGCTCGGCGCGGAGCCCCGGTTTTATCGGCCGCCGCATGGACGCGAACGCGCTTGCATGAGCGATGAGGCGCATCGTTGTGGCGAGCAAGTCGTGCTCTGGAACGTCAGCGCCGTCGATTGGGGGCCG…	MCANRVYLTFDDGPDPEWTPRVLDALEQASVQATFFAIGQQAQRSPELMRRVHDAGHTIGNHTFSHRHPWFMSQRTARAQVRDGANAISDVLGAEPRFYRPPHGRERACMSDEAHRCGEQVVLWNVSAVDWGPLGSADGIEKRLDAVKGGDIVLMHDGQNRHNRPDQLLQILPLFLRKLSDRGLRPALLPA
STC_00193	AUR_c2.2	89754	90308	-	putative polysaccharide deacetylase	-	-	-	-	-	-	Unknown	-	-	possibly ER	none	-	ATGAAAGTGATGCATCGGCTCGCACAGGGCGTGCTTGGCTCGATCGACGCCTGGTACTACCGGCGCCACAAACTGAAAACGCTCGGGCCGGTGCTGTTCGTCGGTCGAGCGCACTATCGCGGACCCGAGTTGAAGTTCGACGACGGCACGCTGCTGCGTGACAACGACGTGATCGGTCGCTTGCACTTCAACAACGCAAGCATTGCGGCGCTCGGCGAAGGATCGATGCATCGAGTCGGATTTCGCTTTGCCAGGCTGATGCGCGAATCGCTGCGCAAGCTGGCGGATGCCGCCCATAACGATCCTGCATTCGCCGATGTGCGAGTTTTTCAGGGCACGACCTGGATTCCGGCGCATGGCGAGGTCGTGGGGTTCGTCAGCACGCCCATGCCCAAGACC…	MKVMHRLAQGVLGSIDAWYYRRHKLKTLGPVLFVGRAHYRGPELKFDDGTLLRDNDVIGRLHFNNASIAALGEGSMHRVGFRFARLMRESLRKLADAAHNDPAFADVRVFQGTTWIPAHGEVVGFVSTPMPKTWRTRLLSAHFKVLMWVFAPASQIRNREQAEPRLYWLTRAALARNLGKLKVG
STC_00194	AUR_c2.2	90305	91717	-	galactosyldiacylglycerol synthase	-	K03429	-	-	-	-	Unknown	GT28.hmm	GlycosylTransferase	none	none	-	ATGCGCGTCGACCTTCCCACCTCAGGATTGCAGCCCGCTCGCGAAGCATTCGTATTTTCTGACAACGATGAGCCGATATTGCACGACGGGCCGCCGCTTCGAGTGCTGCTGCTCACGTCGGGTCTGGGGCTGGGGCATGTCCGTGCAGCTCAGGCTGTCTCGGCGGCATTGCAGGATCAGGCCGAGGTCGCCACTGTCGATTTCTGGTCGTTGATGAACGCAGGCGCGGCGCGCGCCATTCACGCCACGTATCTCGACCTCGTGCAAAACCATTCCGATCTGTACGAGCGTCTATATCACCTGGAAGCCGGGACGTGGCGCCAGGTGCTGGAAAGCCGTTCCGGTCCGCCCCGTGCAGTGCTAGAAGTGCTTCAGCTGATCGCTTCGGTTGCCTCGAAG…	MRVDLPTSGLQPAREAFVFSDNDEPILHDGPPLRVLLLTSGLGLGHVRAAQAVSAALQDQAEVATVDFWSLMNAGAARAIHATYLDLVQNHSDLYERLYHLEAGTWRQVLESRSGPPRAVLEVLQLIASVASKEGQSFPRGGRYGSDKLLYSLLCASMPYDGDSLAGNGVRARLALWKFTYLRLIRRLDPAIRKFAPDVIISTQMIPAAMTSYLKQRGKVQASMIGVLTDFGVHDFWKQRGVDRYCVAHPSILEGDGASTTSRAVVTGVPLMPDFAFPLSQTEARRALGLPEEAQVVLVLGGGLGLSVDAAAMSLLRRPASTHVIVMPGTNNKARAALDRLAVQHPQRLKVCDWTDRMDIYLRACDVVVGKPGGITVAEALACGRPLLATRSLGGQEGF…
STC_00195	AUR_c2.2	91844	92443	-	RNA methyltransferase	-	-	-	-	-	-	Cytoplasmic	-	-	not used	not used	-	TTGCGCACACCAAACCAGACGTCGCACCGTGCACGCGCGCTATTGGGGCTAATACTGCTGGCGCTGTGCCAGCTCGCCGTCGGTTCCGAAGTCGAGCCGACCAAGCCCAAACGCAAGCTCGACGTCTGGTACGTCGCCACGCCGCATGAAGTGGTCGACCGGATGCTCTACGAGGCCAAGATCCGTCCGATCGACATAGTCTACGACCTCGGTTGCGGCGACGGCCGCATGGTCATCGCCGCCGCCAAGCAGTTCGGCACGCGCGGCGTGGGGGTCGATCTGGATCCTGCCCGGATCAAAGAAGCACGGGCGAATGCCAAAGCTGCGGGCGTCGAGCAGCTGGTCACATTCCGAGTCGGCGACATGTTCGAGACCGATTTGCGCGAAGCGACGGTGGTG…	LRTPNQTSHRARALLGLILLALCQLAVGSEVEPTKPKRKLDVWYVATPHEVVDRMLYEAKIRPIDIVYDLGCGDGRMVIAAAKQFGTRGVGVDLDPARIKEARANAKAAGVEQLVTFRVGDMFETDLREATVVMLYLLPELNRRLKPKLFAELPAGARVVSHDFDMGKEWPPDRSIKLGSDGIYVWTMPPLAERPAAKQ
STC_00196	AUR_c2.2	93014	94105	-	nucleotide-binding protein	-	-	-	-	-	-	Unknown	-	-	not used	not used	-	GTGGGACTGTACTTTAGAAAATCGGTCTCCGTCGGACCGTTCCGTTTCAACCTGTCAAAGGGTGGCGTGGGTGTCTCGGTGGGTGTGCCCGGTTTCCGCGTTGGTACAAGCCCACGTGGCAATTACATTCACGTCGGACGTGCAGGGCTTTACTACCGCGCGACTGTTCCAGGAAGACAAAGCACGGCCGTGCCGACGAAGCTCACGACTTCTGCATCTGCTGCCGAAGTCGTGATGCATGAGATCGATAGCGCTGAGGCGTCGACGATCGTCGATACTGATTCGGCTGAACTCGTTGCGGAGATGCATGCCAAGAGTCGCAGGCTCCGTCTATGGCCGTGGGTGTTCGCTCTAGGCGTTGGCGGGTACGCCGGAATTGTTCACCGTTGGCCGAACATT…	VGLYFRKSVSVGPFRFNLSKGGVGVSVGVPGFRVGTSPRGNYIHVGRAGLYYRATVPGRQSTAVPTKLTTSASAAEVVMHEIDSAEASTIVDTDSAELVAEMHAKSRRLRLWPWVFALGVGGYAGIVHRWPNISALVTIGFAVFAVVATLGAMLFDRVRKTTVLMYDFEPGAERSFEQLHAAFDALESSGRRWHISAQGQVHDRKYHAGASRLVNRTAITVGKRSPPFVKTNIDVPFVPVGKQTLYFFPDVLLIFEPEGVGAVSYSKLSVNNIDSRFIEEEGVPRDAKVVDRTWRYVNKSGGPDRRFKDNRELPIALYGRITLESDSGLNEVIQVSRLGVAERIVGALKELDRVNRARSKGRA
STC_00197	AUR_c2.2	94438	94722	+	putative DNA-binding protein	COG4453	-	-	-	-	-	Unknown	-	-	none	none	-	ATGAGTAACGAATCAGCAGCGCGCAAAGACGACCTGATTCAGATCAGGGCCTCTGCCGCCACCAAGGCCATCCTGAACCGCGCAGCGGCCATGCGCGGGCAAAAGCTATCCGAGTTCATGCTCGATAGCGCCCGCGCACGAGCCGAGGAGACCATCCTAGACCAGCGCCTGTTTGCGCTGGATGATGAGAACTACAAGGCATTTCTTGCGATGCTCGACGCCCCGTCCAAACCGGACAAGGCACTGCGAGCGAGAATGAAGCGCAAGCCGGCCTGGGAACGCTGA	MSNESAARKDDLIQIRASAATKAILNRAAAMRGQKLSEFMLDSARARAEETILDQRLFALDDENYKAFLAMLDAPSKPDKALRARMKRKPAWER
STC_00198	AUR_c2.2	94723	95247	+	GCN5 family acetyltransferase	-	-	gnl|BL_ORD_ID|48497	hypothetical protein t4359 [Salmonella enterica subsp. enterica serovar Typhi str. Ty2]	-	-	Unknown	-	-	not used	not used	-	GTGCCCAAGCTCCCGGCGATAGGTGTACAGCCACCCGAGCGTCTTGGCGCGCACCACGACCTCACACACTTCAAGAGCGGCAAGCATGAATCGCTGGATTTCTGGCTGCGCACCCGAGCGCTGGCGAGCGAAGGCCTGTCAGCGCGCACATATGTCATCTGTTCTAGCGAGCCTCATGACCGCGTAGTCGGCTACTACGCCATATCCACCGCAATGGCGCATCGTTCCGGACTGCCTACAGCAAAACTCCGCCGCGGCATGCCCGACGAGGTGCCATTGCTGCTCCTCGGAAGATTGGCAATCGATGCCGGGTTTCAAAAGCGCGGACTGGGCACCGACTTACTGATCGATGCGCTGCGCCGCTGCCTCATTGCCGCCGACACAGCCGGCGCGAGCGCT…	VPKLPAIGVQPPERLGAHHDLTHFKSGKHESLDFWLRTRALASEGLSARTYVICSSEPHDRVVGYYAISTAMAHRSGLPTAKLRRGMPDEVPLLLLGRLAIDAGFQKRGLGTDLLIDALRRCLIAADTAGASAVITHAIDNDALAFYERHGFIPCPLGERTLVMPMETIRALVG
STC_00199	AUR_c2.2	95236	96990	-	membrane protein	-	-	-	-	-	-	CytoplasmicMembrane	-	-	none	possibly plastid	-	ATGGGAGCGCCAATTCTGACGGGGTGGCTGGCGGGGGATACGTCGGCGGGGCTGATGGCTTCGATCGGCGGATTCACCGCGCTGTATGGCAGCGGTCGTCCTTATTTCAGTCGCGCATTACAGCTCGCGGTAATCGTGTCGGCGTTCGCGCTCAGTGTGGGCGTTGGAATTTGGGTTGCGCCAATCAGTTGGGCTGTGGTCGTCGCAGTCGCAGCGCTGGCGATGATCGCGACGTGGCTGAGCAACGCGCTGCAGATTGGCCCGCCGGGTGCGTACATGTTCACGCTTGCGTGTGCGGCGGGCACAGCGATGCCAGCCGCACACATCGGGCCGGTTGGTGCAGCAGTGTTGGTGCTCGGCGGTGGCACATTTGCGTGGGCGGTTCACATGGCCGGCGCG…	MGAPILTGWLAGDTSAGLMASIGGFTALYGSGRPYFSRALQLAVIVSAFALSVGVGIWVAPISWAVVVAVAALAMIATWLSNALQIGPPGAYMFTLACAAGTAMPAAHIGPVGAAVLVLGGGTFAWAVHMAGALISYRGPERSAVTSAGRAVIGYIKSIGTAEESAARYRAAFALHRAWTTLVNDQPSQVPADGPVARFRALNRELHLRFAEAMSDASRHQTPRPQLVEDLHKLIEQARDPQSLPSLSGNTTPLGHPSSGAAMLEALQPGSNPMRVIVRVGVAAALAGALTAIFHFERAYWAVAATVLMLHQGFDWLRTLQRSTERLLGTWVGLLLAGAILILHPQGVWLALTVMALQFTIEMLVIRNYALAAVFITGVALTIAAGGHPVEDAGSYLWA…
STC_00200	AUR_c2.2	97186	97962	-	DUF159 family protein	COG2135	-	-	-	-	-	Unknown	-	-	none	none	-	ATGTGTGGTCGCTATGTCTCTCCCGAAGAAGCCGCGATCGAACGTGCGGTGGAAATCCAGCGTCGCAGCTGGTCGTCGCGCTTTCGCTCGCAAGGTCTGTTCGGCATCCGCTACAACGTGTCGCCGACCGATCCTGTGCCGGTCGTGCGGGTGGTGCGCGAATTGGATGGGCAGCGGGAAGGCACGCATCTGCGCTGGGGATTGATCCCGCACTGGGCCCGCGGCAAACCCATGGGCAACACGATCAACGCGCGCATCGAGACGCTGCGGACCAATTCGTCTTTTCGAGATGCGTGGCAGCGAGGGCAGCGATGCCTGGTGGCGCTGTCCGGTTTCTATGAGTGGCAGGCGCAACCGCCAGACTGGCAGGTCGCCGTGCCTTACTACATCACCGTCGTC…	MCGRYVSPEEAAIERAVEIQRRSWSSRFRSQGLFGIRYNVSPTDPVPVVRVVRELDGQREGTHLRWGLIPHWARGKPMGNTINARIETLRTNSSFRDAWQRGQRCLVALSGFYEWQAQPPDWQVAVPYYITVVDQDPFFLAGLWDRTVTESGEVIESCTVITMPANELLADIHNSKKTAGKRVLLAPEERRMPAILAQEDHEAWLTGTPAEAFATLKQFPSGLMFAYPVSNRVNSNRNDGPDLIKPRGEEGGQSDLFG
STC_00201	AUR_c2.2	98068	98637	+	membrane protein	-	K03098	-	-	-	-	OuterMembrane	-	-	ER	ER	-	ATGAAGAGAATTGTCTACGTGCTGGTTCAGTGCGCGCTGCTGGGCAGCTTCCTGTCGCTGGCCGCGTGCCAGACGACGCCGGCGAAGCCGCCGCTGCGGCCGGTGGCGAAAGTGGATCTGCCACGCTTCATGGGCAATTGGTATGTCATCGCGCACATCCCGACCTTCCGCGAGAAAGGTGCGTACAACGCCGTCGAGTCGTATCGGCTGCGATCCGACGGCACCATCATGACGACGTTCACGTTCAATCAGGATGCGCCAGACGGGCCGCGCAAGACATACCAACCCAGGGGCTTCGTGCGTGACCCTGGTAGCAACGCCGAGTGGGGCATGCGATTCATCTGGCCGATGGAGACCAACTACGTCATCGTCCATCTCGATCAGCAGTATCAACAAACC…	MKRIVYVLVQCALLGSFLSLAACQTTPAKPPLRPVAKVDLPRFMGNWYVIAHIPTFREKGAYNAVESYRLRSDGTIMTTFTFNQDAPDGPRKTYQPRGFVRDPGSNAEWGMRFIWPMETNYVIVHLDQQYQQTIIAREQRDYVWIMARTPHIPPAEFDALSERVRAMGYDMTLLRRVPQTDSTLTGSFP
STC_00202	AUR_c2.2	98634	99182	+	MULTISPECIES: NADPH-dependent FMN reductase family protein	COG0431	-	-	-	-	-	Cytoplasmic	-	-	mitochondrial	mitochondrial	-	ATGATCAACGTCGGCTACATCGTCGGCAGCCTGCGCAAAGGCGCGTACACCCGCATGCTCTCGCGTGCGCTCCCCGACATCGCGCCGTCGTCGTTCAAGCTCACCGAGATCGGCATCGGCGAACTGCCGCTGTACAACCAGGATTTGGAAACGGACACGCCGCCGCCCGCGTGGACCACGTTTCGCAATCAAGTGAAGAGCAGCGACGCCCTCCTATTCATTACGCCCGAATACAACCGCGGCATGCCCGCTGCCGTGAAGAATGCCATCGATGTCGGCTCGCGCCCGCCGAAGCAAGGCGTCTGGCGCGGCAAACCTGCTGCGGTGATATCGCTGACTCCCGGCAGGCTCGGCGCGATGGCCGCGCATCAGCAGCTGCGCTTGTCGCTGTCCGTCAGC…	MINVGYIVGSLRKGAYTRMLSRALPDIAPSSFKLTEIGIGELPLYNQDLETDTPPPAWTTFRNQVKSSDALLFITPEYNRGMPAAVKNAIDVGSRPPKQGVWRGKPAAVISLTPGRLGAMAAHQQLRLSLSVSGVPVMPAPEIYLGEAAKLFDSNGKLVSEDTIKLLTSMLSDFETWIGRFK
STC_00203	AUR_c2.2	99270	99827	+	hypothetical protein	-	-	-	-	-	-	CytoplasmicMembrane	-	-	ER	ER	-	ATGATCAGTACCATCGCGGCCTACGCGCTCGGCATCGCGGGCGTCGGCTGCTTGTACGGCTCGTGGAAAGATCGGCTGGCCGCGCAACTGCGGCCGACGCTGCTCGGCTGGCTGCTGCTGATCGGCTCCGGTTACCTGGCGATCCAAGCCAGCGGCGCCGAATTCGGCACCACGGTGATCTTCACTGCGCCGGCGCTGGTCGCCTGGTTGCTGGTCGCCGTCAATCTGGAACTGCGTCAGAGCAAGGTCCGTAAGCGCAAAGTCGCCGAGCCAACGGAGCAGGTCGAGACCGACGGCACGCGCAGCCTGTCGCGTCATCTGTTGTTGTTTGTAATGACGGTGCCAGTGAGCGCAGCCGCCGCGGTTTTTGTCAGCGTCGCACTCGCACGAGCCCTGCCC…	MISTIAAYALGIAGVGCLYGSWKDRLAAQLRPTLLGWLLLIGSGYLAIQASGAEFGTTVIFTAPALVAWLLVAVNLELRQSKVRKRKVAEPTEQVETDGTRSLSRHLLLFVMTVPVSAAAAVFVSVALARALPFSYLSHIAFAVLFMPFVWGCAAYWVIADSKPARPAITIIVLGLIGVATAGLK
STC_00204	AUR_c2.2	99824	101287	+	PepSY-associated TM helix family protein	-	-	-	-	-	-	CytoplasmicMembrane	-	-	possibly mitochondrial	none	-	ATGAACCTCATTCCTTCCGCGAGCCTGGTCAAACAATCGCTGTCGAGCCATTCGTGGCTCGGCCTGATGGTCGGCGCGTTGATGTATCTGGTGTGCCTGTCCGGCACGCTGGCGGTGTTCTATCCGGAATTGGAGCGCTGGGAACAGCCGCAGATCCAGGAAGTGCAGGACTACGACCCGGCAGCGCTGGAGCGTGCGTACCACGAGCTCGTCGCGAGTGGCGTCGAAGTCACGGAGCACATGTACATCAGTCTGCCGTCGCCCGAGGCGCCGCGCGCCAGCATTTCGAGCGAGCAGGAAGGCTGGTTCATCAATCCCGACGGCTCACGCGGCGAGCGAGTGAACCATGACTGGACCCACCTGCTGATCAATCTGCATTTGTATCTGCACCTGCCGGAA…	MNLIPSASLVKQSLSSHSWLGLMVGALMYLVCLSGTLAVFYPELERWEQPQIQEVQDYDPAALERAYHELVASGVEVTEHMYISLPSPEAPRASISSEQEGWFINPDGSRGERVNHDWTHLLINLHLYLHLPESFGMYIVSALGAILCGLIVSGLIAHPRIFKDAFVLRLGGSKRLEQADIHNRLSVWSSPFQLMIAITGAYFGFAQMMALVFAGIYTNGDTLKLFEQVYGEEPKLEQTLTPIALSKAIQQTRAMAPGTTPLYVTIEEAGKPDQFMLVGTQLPDRLIYVEQYRFDTAGNFIDKIGYSDGPPGRQIVFSTYRIHFGHFGGFGVKVLYFILGLAMSVVSVTGFNIWLAKRKRRDFLNTAWAGLVWGTVPALALSAIALVLLGIPGTLVFWI…
STC_00205	AUR_c2.2	101247	101852	-	hypothetical protein	-	-	-	-	-	-	Unknown	-	-	ER	ER	-	ATGATCAATTCACCGCGGGTGGCTAGGGTTCTCGTGGCGCTTGCGGTAGCTGGCGCACTTACAGCGTGTAGCAAGACCCAGCCGGTGGCCGCCCCGCCCGCGCCGAGCCCGATCAAACTGACCGCCGGCATTCAGGACATCATGAAGGACATGATCGATCCGGCCGCGGATTTCCTGTGGGAATCGGTCAGCACGACGGAAACGGCCGAAGGTGTTGAAGAGAAGCAGCCGCGCACGGATGAGGAATGGGCGGAGGTGCGCAGGCAGGCGCTCATCCTGGCCGAGTCTGCGAACTTGCTGCTACTCGACGGGCGGCATGTCGCACGTGAAGGCAAGCAACTCGAGGACCACGGCACACCGGGCAATCTCACGGCCACCGAGTCGGAGCAAGCCATCGCA…	MINSPRVARVLVALAVAGALTACSKTQPVAAPPAPSPIKLTAGIQDIMKDMIDPAADFLWESVSTTETAEGVEEKQPRTDEEWAEVRRQALILAESANLLLLDGRHVAREGKQLEDHGTPGNLTATESEQAIAADRAAFVGFGQALHDVGVQFLKAAEERSPQGIMDAGETMDQVCEGCHLKFWYPGQVIPPLPDQAPEEK
STC_00206	AUR_c2.2	101982	103526	+	sodium:proton antiporter	COG0025	K03316	-	-	-	-	CytoplasmicMembrane	-	-	ER	ER	-	ATGACCTTCTTCGAGACTTTGCTGATGCTCCTGTTCGTCGCCATCCTGCTGTTGCAGGTGACCCGACGCTTCGCCATCCCCTACCCGACCATGCTGGCGGCCGCTGGCGTCATCATCGCGATGCTGCCGTGGGCGCCCCATATCGTCATTCAGCCCGAGCTCGCGCTGGCGCTGTTCATCGCGCCGGCCTTGCTCGATTCTGCGTTCGACTTGCCACCGCGGGAGTTGCGACGGCATTGGCGACCACTGGTTGCGCTGGCGGGAATCGCGGTGATTCTGACGACCGCAGCAGTCGCGTGGACTGCCGTTGCACTCCATGGATTTCCGCTCGCTGCCGCGGTCGCCTTGGGCGCCATCGTCGCTCCGCCCGATGCACAGGCTGCTGCAGCCATGCTTGCG…	MTFFETLLMLLFVAILLLQVTRRFAIPYPTMLAAAGVIIAMLPWAPHIVIQPELALALFIAPALLDSAFDLPPRELRRHWRPLVALAGIAVILTTAAVAWTAVALHGFPLAAAVALGAIVAPPDAQAAAAMLARAEIPRRMVSVLKGESLLNDAVALLIFAAAVSIATSNKPATHLIPELAFAVPGGVLLGIAIGTTLAWMMRWMYGTLSATLLGFIATFGAWIVAERMHLSAILCVVAFGMTIAHILPARTPPRERVHTYAVWEAIVFLLNVLAFLLMGLQASGIIRRLNPAEIWEACGFAATVFGVVVLVRFAWVMLYMRTYAFVAAKRGRKSASNSWAHAVLVSWCGMRGLVTLATAMSLPSTFPQRDLIVLSAFAVVLGTLVVQGLTLRPLIRLL…
STC_00207	AUR_c2.2	103690	104448	-	PF05988 family protein	COG4312	-	-	-	-	-	Cytoplasmic	-	-	none	none	PF05988 5	ATGAAGAATAACCCAATCGTGTCCCGAGACGAGTGGCTGGCCGCCCGCAAGCAGCTCCTGCAGAAAGAGAAGGAATTGACCCGCTTGCGAGATGAGCTCAGCGCCGCCCGGCGCGAGCTTCCCTGGGTACGCATCGACAAGCCGTATGTGTTCGAAGGCCCGCACGGACGCCGGACGCTGGCCGATCTGTTCGACGGCAGCAGTCAGTTGATGACATACCATTTCATGCTGGGACCAGACTGGCCGGCGGGATGTCCGAGCTGCTCATTCCTTGCCGACCACATCGACGGCGCGCTCGTCCATCTGCAACAGCGCGACGTGAAAGTGATGGCTGTGTCGCGCGCACCGTACTCGCAGATCGCCCCGTTCAGGCGGCGCATGGGCTGGCAGTTCGATTGG…	MKNNPIVSRDEWLAARKQLLQKEKELTRLRDELSAARRELPWVRIDKPYVFEGPHGRRTLADLFDGSSQLMTYHFMLGPDWPAGCPSCSFLADHIDGALVHLQQRDVKVMAVSRAPYSQIAPFRRRMGWQFDWVSSHGTDFNYDFQASHTPQDISNNTAYYNYELLEYPAEETHGISVFYKDPAGNVFHTYSSYARGCEMLANTYNFLDLAPKGRDEGALEFPMAWVRHHDRYGADPVEASVTHDLRDQETA
STC_00208	AUR_c2.2	104533	105120	+	Protein containing DUF1130	-	-	-	-	-	-	Cytoplasmic	-	-	none	none	-	ATGATCCATACCGTCGGCCATTCCAACCATCCCATCGCGCACTTCCTGAAGCTGCTGCAGGGCCAGGGCGTGACCCTGCTGGCCGACGTGCGATCAACGCCTTACAGCCGGTTCAACCCGCAGTACCGGCGCGACGCGCTGCTCGAAGAGCTTTCACGGCAGGGCATCGAATATCTGTTCCTCGGGGAGGAACTGGGCGCCCGGAGCAAGGATCCGTCGTGCTACGAGCAAGGGCGCGTGAGCTATCGAAGGCTCGCGGCGACGGAACTTTTCCGACAAGGCATTGATCGCCTGCTGGCGGCCGCGAAGTCACATACGGTCGCCATCATGTGCGCGGAAAAGGATCCACTTGATTGTCATCGCACCATTCTGGTCGCGCGGGAGTTGGTGAAGCGCGGC…	MIHTVGHSNHPIAHFLKLLQGQGVTLLADVRSTPYSRFNPQYRRDALLEELSRQGIEYLFLGEELGARSKDPSCYEQGRVSYRRLAATELFRQGIDRLLAAAKSHTVAIMCAEKDPLDCHRTILVARELVKRGEDVAHILANGAVESHDQAMQRLREKLKIEPTDLFGGDTNEQAYEVRGQQIAYVDPKAARASK
STC_00209	AUR_c2.2	105121	106383	-	RNA polymerase ECF-type sigma factor	COG4941	K03088	-	-	-	-	Cytoplasmic	-	-	not used	not used	-	GTGAGCGACCTGAGTTGGATCGATGCAGCGATCACCGGCGCGCGGCCCCAGGCGGTCGCCGCGCTGCTGCGCTACTTCCGCAATCTCGAGACCGCCGAAGAGGCGTTTCAGGAAGCGTGCCTGCGCGCCTTGCAGAAGTGGCCGGTCAACGGTCCACCCCGGGATCCGGCGGCCTGGCTGATTCTGGTCGGGCGCAATTTCGCGCTCGACGAGGCGCGTAAGCGCAGCAAACAGCAGGCGTTGCCCGATGAGGAAGTGCTTTCCGATACAGGCGACGCCGAGACTGCCATGGCCGACCGGCTCGACAGCGAAGACTATCGCGACGACGTGCTCAGGCTGTTGTTCGTGTGCTGCCATCCGGACTTGCCTGCGACTCAGCAGATCGCGCTGGCTTTGCGC…	VSDLSWIDAAITGARPQAVAALLRYFRNLETAEEAFQEACLRALQKWPVNGPPRDPAAWLILVGRNFALDEARKRSKQQALPDEEVLSDTGDAETAMADRLDSEDYRDDVLRLLFVCCHPDLPATQQIALALRIVSGLSVPEIARAFLVGEAAMEQRITRAKRRISQADVPFETPGAVERAERLSTVAAMIYLLFNEGYSASGGELHIREPLCEEAIRLSRLLLRLFRGDPEILGLNALLLLQHARAPARLDAEQNIVLMDDQDRRLWRRELIAEAFALLDKAVRLQQPGPYQIQAAIAAVHARAPRSEDTNWNEIDRLYALLETIQPSPVVTLNRAVAVMKCEGPEAALAMVEPLESALSSYFHFHGLRGGLLMQLNRNDEARVAFDKAISLANTAAE…
STC_00210	AUR_c2.2	106391	106765	-	RNA polymerase sigma-70 factor, ECF subfamily	COG3795	-	-	-	-	-	Unknown	-	-	none	none	-	ATGCTGTATGCGGTCATCTGTTACAACTCCGAAGCGGTCGTCGGCGCGTGGTCGAAGGAAAAGGACGACGCGGTGATGGCGCACCATCAGGGAGTGCTCGCCAAATTTGCCGCCAAGGGCAAGCTCGGCCCGGTCGCGCGCCTCATGCCGACCACCACGGCCACGTCGGTGCGTAGCGGCCGCGAGAAGATGGTGCTCGACGGGCCTTTCGCCGAGACCAAGGAGCAAATGCTCGGTTTCTACCTGTTCGATTGCGACACGCTGGACGAAGTCATCGCCGCCGCGCGTGAGCTCGTGCACGAGCCCGGCTGCATGGAAATTCGCCCGGTGCAATTCTTCGAGCCAGGGGTGCTGAAGAGCGCTGCTGGTAAGTGA	MLYAVICYNSEAVVGAWSKEKDDAVMAHHQGVLAKFAAKGKLGPVARLMPTTTATSVRSGREKMVLDGPFAETKEQMLGFYLFDCDTLDEVIAAARELVHEPGCMEIRPVQFFEPGVLKSAAGK
STC_00211	AUR_c2.2	106858	107115	-	hypothetical protein	-	-	-	-	-	-	Unknown	-	-	none	none	-	ATGCAAGTCGGCAATGCTGCAGCTCTGCGGCTCAAAGCGGTGGTGGAAGCGGATCCAGGTGCACTGGTTCGCGTCCTGCAATTCTTCCAGGCGCGTAACCTCATCCCGCGCACGGTCGCGAGCGAACGGCTCGGCGACGAATACCTGCAGATTCAGATCGAGCTCGATCCGGCCGAGCTGGCCGCCGACGGCTTTCGCATCGTCGTCTCCAAGATCAACGAGTTGCCCCTGGTTCTGGCTGCGGTTGCCTGCGACTGA	MQVGNAAALRLKAVVEADPGALVRVLQFFQARNLIPRTVASERLGDEYLQIQIELDPAELAADGFRIVVSKINELPLVLAAVACD
STC_00212	AUR_c2.2	107258	107518	-	cell division topological specificity factor	COG0851	K03608	-	-	-	-	Cytoplasmic	-	-	possibly mitochondrial	mitochondrial	-	ATGGGATTGCTCGCATTCTTTCGCCGCTCCTCCCCGCCGACTGCCAACGTGGCGAAAGAGCGGTTGCGCATCATCGTTGCCCAGGAGCGTACTGCGCTGGGCGGTCCGGACTACTTGCCGACCCTGCGGCGTGAGCTGCTCGAAGTCATCCGCAAGTACGTCAATGTCGATCCGGACGCCGTGCAGATGAACCTGGACAAGGAAGACGGCCACGAGGTGCTGGAGTTCACAGTGGCGCTGCCGGAGAAGGGCAAGGCATAG	MGLLAFFRRSSPPTANVAKERLRIIVAQERTALGGPDYLPTLRRELLEVIRKYVNVDPDAVQMNLDKEDGHEVLEFTVALPEKGKA
STC_00213	AUR_c2.2	107521	108333	-	cell division inhibitor MinD	COG2894	K03609	gnl|BL_ORD_ID|2558	possible pump for toxic or radical ions	-	-	Cytoplasmic	-	-	not used	not used	-	TTGACTGAAATCATCGTTGTAACTTCCGGCAAGGGGGGTGTCGGCAAGACGACCACGTCCGCCAGCGTCGCTTGCGGCCTGGCACGCCGGGGCAAGCGCGTCGCCGTGATCGACTTCGATATCGGTCTGCGCAACCTCGACCTCATCATGGGCTGCGAGCGCCGCGTCGTTTACGATTTCGTCAACGTCATCCAGGGCGACTGCACGCTCAAGCAGGCGTTGATCAAGGACAAGCGCATCGAGACCCTGTTCGTGCTGGCTGCCTCGCAGACGCGCGACAAAGACGCGCTGTCGCTCGAAGGCGTGCGCAAGGTGTTCGATGAGATGATCGAAGACGGCTTCGACTACATCATCTGCGACTCGCCTGCCGGCATCGAAAAGGGCGCGCACCTGGCGATG…	LTEIIVVTSGKGGVGKTTTSASVACGLARRGKRVAVIDFDIGLRNLDLIMGCERRVVYDFVNVIQGDCTLKQALIKDKRIETLFVLAASQTRDKDALSLEGVRKVFDEMIEDGFDYIICDSPAGIEKGAHLAMYYADRAVVVVNPEVSSVRDSDRILGLLSSKTQRAEKGEEKIKEHLLLTRYSPRRVATGEMMSVADVKEILGLDVIGVIPESPDVLSASNAGTPVILNEQSDVSKAYEDAVARLLGDTLPLRFLEEPKKGFLARMFGG
STC_00214	AUR_c2.2	108402	109154	-	septum formation inhibitor	COG0850	K03610	-	-	-	-	Cytoplasmic	-	-	none	none	-	ATGAATAAACCTCTCGAAGCTGTGCAAGAACCAGCCGTCGAAATCCGTTTTGGCCAGGTCGGTCTGGCGCAGGTGCGTATTCGCACTACCGACGCCGGGGTCATTCTCGATGAGTTGACCGGTCGCGTGGCCTCGGCGCCGCAGTTTTTCGAGCGGACCGCGGTGTGCCTGGACCTGAGCGCACTGGAAAAAGAGCCCACGACGAGTGACATGCGCGCTGTGTTCGATGCTGTGCGGCGTGCCGGCATGCTCACGGTCGGATTGGCGCATGGAACCCAGGCCGTCGACACGCTGGCTCGTGCGCTCGATGTTCCGGTGCTCACGCAATTTCGCGTGCAGGGCAAGGCTTCGCCGGTGCAGCCGGTAGTCAAAGAGGCGCCCAAGGCCGCGCCGCCGCCC…	MNKPLEAVQEPAVEIRFGQVGLAQVRIRTTDAGVILDELTGRVASAPQFFERTAVCLDLSALEKEPTTSDMRAVFDAVRRAGMLTVGLAHGTQAVDTLARALDVPVLTQFRVQGKASPVQPVVKEAPKAAPPPSEPPVLHPPSLMQHQPVRSGQRVYARNSDLVVTSTVGAGAEVIADGCVHIYGTLRGRAVAGARGEVTARVFCQEFHAELISIAGVFRVFETLPPELAGKPVQAWLDGDDLRFARIGG
STC_00215	AUR_c2.2	109356	110159	+	putative uncharacterized protein	-	-	-	-	-	-	Cytoplasmic	-	-	none	none	-	ATGGCAACGACGCCACTACTATGGACGGGAGGATGGGACTCCACCTTCCGGTTGCTGACTCTGCTGCTGCGTGAGCAGCGCCAGGTGCAGCCTTACTACATCGTCGACAGCTTGCACTATCGGCCGGCCGTGCCTGCCGAGCGCGAAGCGATGCGGCTGATCCGCCAGGCGCTGCTGAAACGCCGGCCCGAGGCGGCTGTCAGGTTGGCCGACACCGTCGAATGCCGACTCGCCGATATCGACGCCGATCGCGAGACCCAGCATTACTACGAACGTTGCCTCGCCATCGGCTTCATCGGCGGTCAGTACGAATGGCTGGCGCGCTACTGCCGCCAGCACGACATCGACGGCATGGAGCTGTCCATTCACCGGGACGACAAAGCCCGCGAGCTGCTCGTT…	MATTPLLWTGGWDSTFRLLTLLLREQRQVQPYYIVDSLHYRPAVPAEREAMRLIRQALLKRRPEAAVRLADTVECRLADIDADRETQHYYERCLAIGFIGGQYEWLARYCRQHDIDGMELSIHRDDKARELLVELIGPSRDRLAPRFAGDCRYELFKSFRFPLFDTTKRQMQSEARAGGFDELMKLTWFCHRPRRGQPCGTCNPCIYTIEEGLGERVPPSGRLRYHLRVAPRLRHWLTRHPDLYMRVRSLYRRLRSSSVAPPRTSAT
STC_00216	AUR_c2.2	110243	111067	+	2-methylisocitrate lyase	COG2513	-	-	-	-	-	Unknown	-	-	none	none	-	ATGTCCGCCACCCAAAAAGATAAAGCCGCCGCATTCCGAGCGCTGCACGACCAACCTCGCCCGTTTGTTATCGCCAACGCGTGGGACGCCGGTTCTGCGATGCTGTTTGCAGGGATGGGTTTTCCGGCAATCGCGACCTCGAGCGCGGCCTTCGCCAATACGCTGGGCCGACAAGACGGCAAAATCAGCCGCGACGAAGCGCTTGCGCACGCGAAAGCGCTGGTTGAAGCGGTGGATGTGCCAGTGTCGGCCGATCTCGAGAACGGGTTTGGACACGCACCGAGCTTCGTCGCCGAAACAATCCGCCTCGCGGCCCAGACGGGCCTGGCGGGCGGCTCGATCGAAGACCACACCGGCGAGGCGACCAAACCGATTTATGACTTCGAGCAGGCGGTCGAG…	MSATQKDKAAAFRALHDQPRPFVIANAWDAGSAMLFAGMGFPAIATSSAAFANTLGRQDGKISRDEALAHAKALVEAVDVPVSADLENGFGHAPSFVAETIRLAAQTGLAGGSIEDHTGEATKPIYDFEQAVERVTAAVEAVKSLGTPFILTARCENFLHGHPDLDDTIQRLQAFEKAGADVLFAPGLPDLKAVRAVCSSLSKPVNFMVGIPGRSFSVPELQEAGVRRISLATSLHRAAMSGAYHAAREVLEKGTFEFLNGLVSPKELGKHLRG
STC_00217	AUR_c2.2	111185	111511	-	hypothetical protein	-	-	-	-	-	-	Unknown	-	-	none	none	-	ATGCCCTTCTGTTTCATAGCGCGCACGCGCTTCCAGTCGGTCTTGGATGCTTTTGAAGAGGATCGCTTCTTCATTGCGGGTTGCTCGGCGAAAAGAGATGACGTGAATACGTTCGGTAGTCTCGGTGTGAACGATCGAAACGGCGATGCCGCCGAGAAATCCGAGCGATACCAAGCGCTGTTCCCCGTAGTCGAACCGATCGTCTTCAAACGTGAAGGTAGGTCCCTCGAACACTCGTGGCGTGTCGACAAAGTCGAAGCCATGAGCCTTCCAGGTTTCATCCCACGTGAAACGCATAGGCGGAGCGTATATACAGCCATCCAATAG	MPFCFIARTRFQSVLDAFEEDRFFIAGCSAKRDDVNTFGSLGVNDRNGDAAEKSERYQALFPVVEPIVFKREGRSLEHSWRVDKVEAMSLPGFIPRETHRRSVYTAIQ
STC_00218	AUR_c2.2	111543	111836	+	hypothetical protein	-	-	-	-	-	-	Unknown	-	-	possibly mitochondrial	possibly mitochondrial	-	ATGCAGCATATCGTTCGCGGCATTGTTCGTCGCGGACTGCAGCCAGTGTCACCAAAAGCGTCCATCGCCCTGCGGGTAGATGCGGATGTCCTCGCCTGGTTCAAGGCGCAAGGCCCCGGTTATCAAACCCGCATCAATGCCGTGTTGCGGGCATTCAAGGATGCCTCGCTCCAACCAACGCCAATATCGTTGGTGACTCCGATGAAGAAGCGCTACGATTTCTCGAAATCCGTAAAGAATCCGTACCTGCGCAAGCCTAAGAAGCAACGACGGAGTTCGTACGTCGCGCACTGA	MQHIVRGIVRRGLQPVSPKASIALRVDADVLAWFKAQGPGYQTRINAVLRAFKDASLQPTPISLVTPMKKRYDFSKSVKNPYLRKPKKQRRSSYVAH
STC_00219	AUR_c2.2	111862	112128	+	hypothetical protein	-	-	-	-	-	-	CytoplasmicMembrane	-	-	ER	ER	-	ATGCTGGGCAAACCACGCGCGTTCGTTCATTTCTTCGTTTTCGTGGCCATCCTCGGCCTCATATTGGCGATTGGATCGCGCACGCTCAATTCTGCAATTGCATTCATTGGCCTCGGGTTCTTCTTGGTTGGCTCTATCGTTGCAGTCCGCAGAATCTGGAAGGAACGCGGCAATCAACCAGCGAATACATTCCCATCCCAGATATCTGTACTGCCGAAGAAGTGGCAGAAATGGGTTCTCGGAGAAGACGACGACGGCAAGGGCTAG	MLGKPRAFVHFFVFVAILGLILAIGSRTLNSAIAFIGLGFFLVGSIVAVRRIWKERGNQPANTFPSQISVLPKKWQKWVLGEDDDGKG
STC_00220	AUR_c2.2	112210	112581	+	MULTISPECIES: isoprenylcysteine carboxyl methyltransferase	-	-	-	-	-	-	CytoplasmicMembrane	-	-	ER	ER	-	ATGTGGCTCACGGATCGAGCGCTCCACTGGCCGTATGGCCTCGCACTGATCGCACTCGGCACCTTCGGTCTGCTGTGGTGTGTCCGAGACTTCTACGTATCAGGCAAAGGTACGCTCGCCCCGTGGGCACCTCCGCAATCGCTAGTGATCGTCGGCCTGTACCGCTACAGCCGCAATCCCATGTATGTGTGCGTGTTCACTGTCCTGGTGGGCTGGTCTATTTCGTTCAGTTCGATTGGCTTATTAGCCTACGCACTCGCGATCGGGGTCGCCTTCCACCTGCGCGTGGTGCTCGGCGAGGAACCTTGGCTGGCGCGCACGCACGGCGTCGCCTGGCAGCAGTACACTCGACAAGTCAGACGTTGGCTCTAA	MWLTDRALHWPYGLALIALGTFGLLWCVRDFYVSGKGTLAPWAPPQSLVIVGLYRYSRNPMYVCVFTVLVGWSISFSSIGLLAYALAIGVAFHLRVVLGEEPWLARTHGVAWQQYTRQVRRWL
STC_00221	AUR_c2.2	112622	112981	+	putative integron gene cassette protein	-	-	-	-	-	-	Unknown	-	-	none	none	-	ATGAAGACATCCAAATTTGAAAAGCTGGAGCTAGAACTGGCGGCCGAAGAGGAGAAGCTCAAGCAGCACCTTCTGCGCGTTCTGCCGGAGGCCGCTGAGAGCGGATCTAATGTTTTCACGAACACGGAGTTCAACCCATCAAATCTGCCATCTCATCTTTTCGGCTCGGACGCTGAGATTCTGCTCAATGGTGCTCGGGAGTGCCTCAGACTGCGACGGGCTGTTGGATTGGACTCAAAAGGATCGGTTGGCGCCATCTTCCTGGAAGCTTGCCAAGAGCATGCGAGCAGAGATCCGCAGGCTCGCGGTCCCAGGAAGTTGGCCTCGTCGGTGCTTCGAGCGCTAGGCGATGGCACATAA	MKTSKFEKLELELAAEEEKLKQHLLRVLPEAAESGSNVFTNTEFNPSNLPSHLFGSDAEILLNGARECLRLRRAVGLDSKGSVGAIFLEACQEHASRDPQARGPRKLASSVLRALGDGT
STC_00222	AUR_c2.2	112971	113585	+	NUDIX hydrolase	-	-	-	-	-	-	Cytoplasmic	-	-	none	none	-	ATGGCACATAACAAACCGCTGCTACAGGCTCACACCGGAATGCGCAGCGCCATACGAGAGGAAGTTGCCTCCATAGAACCGTTCGACGCGCTGGAGCGCGCGCATTGCGAAGATGCGCTTGCCTGGATCGACTCCGGCGTCGAGCTGTGCCGAACTCAGAAGCCGGCGACACCGCCGAAGCACCTGATCTCGTACTTTGCACTGGTGGATCACGACTATGTGCTGCTCGTGGATCACAAGAATGCACGACTTTGGTTGCCAAGCGGTGGCCACGTTGAGCCGGGCGAACATCCGCGAGCCACTGTAGCTCGGGAGTTGCAGGAGGAGCTGGGACTCAGTCTTAGCGATGCTCCCGAGGCGCCGCTGATGCTGACTATTTCAGAAACCGTGGGCATTACC…	MAHNKPLLQAHTGMRSAIREEVASIEPFDALERAHCEDALAWIDSGVELCRTQKPATPPKHLISYFALVDHDYVLLVDHKNARLWLPSGGHVEPGEHPRATVARELQEELGLSLSDAPEAPLMLTISETVGITAGHTDVSLWYVIHADRRLALEFDREEFHSVRWFHFNEAPLPRSDPHLGRFLGKLALVSRSPRVRATTRVPG
STC_00223	AUR_c2.2	113819	114304	+	leucyl-tRNA synthetase	-	-	-	-	-	-	Unknown	-	-	none	none	-	ATGGGCCGAGCCATTGGCGGCTGCAGCGACTCGAGGAATCAGTCGTGGTTGCTCTCGTCCGATGAGGGCGCACTATCAAGAAAGGCAGAAACCGTGATTCATCTAGACACCAAGCAGTACAACAAATCTCAAGCGGCCAGCGATCGGCTAATCTGTGAGCTGCTGGCACAAGAGATCGAGCGCGGGTTGCCTGAGGCAGAAAACAAGGTGTGGCACGCACATCCAGTGTGGTTCCTGGACGGCAATCCAATCGTTGGCTACAGCAAACTGAAAGACTGCGTGCGCTTGCTTTTCTGGAGCGGTCAGTCTTTCGCCACCCCTGGCCTGAAGCAGGAGGGTAAATTCAAGGCGGCAGAAGCTCGGTACACATCTGCCGATCAGGTTGCAACAGGCCCCTTG…	MGRAIGGCSDSRNQSWLLSSDEGALSRKAETVIHLDTKQYNKSQAASDRLICELLAQEIERGLPEAENKVWHAHPVWFLDGNPIVGYSKLKDCVRLLFWSGQSFATPGLKQEGKFKAAEARYTSADQVATGPLRKWLSESREIQWDYKNLVRRKGKLERLK
STC_00224	AUR_c2.2	114385	114969	-	cell shape determination protein CcmA	COG1664	-	-	-	-	-	Unknown	-	-	none	none	PF04519 6	ATGCGCAGCTTCGGATTCGATCAAAAGCAGGAACCGACCACGGACACGGTGCGTGTGCCGTCCTTGTCGTCCATGCCTCTGTCTCAAACGTCTCCTCAGTCATCTCAGTCTCAGGCGCCCGCGGTTGAGCCGCCGTCGAAGGCCGCTGCCGCACCGGATCGCAAGATTGCCGTGCTCGGGCCGACGTTACGGTTCAAAGGTGAGCTGAGCGCGGAAGAGGATTTCATTCTGCAGGGCCGGATCGAGGGCTCGATCAACCACACGCAGAGCGTGACCATCGGAACTGACGGTTCCGTGGTTGGAAACATTTATGCGCGCGTGGTTGTGGTGGATGGCAGCGTCGAAGGGGATCTGCACGGCGTCGAGTCGGTGGTCGTCCATGAAACGGGACGCGTCTCT…	MRSFGFDQKQEPTTDTVRVPSLSSMPLSQTSPQSSQSQAPAVEPPSKAAAAPDRKIAVLGPTLRFKGELSAEEDFILQGRIEGSINHTQSVTIGTDGSVVGNIYARVVVVDGSVEGDLHGVESVVVHETGRVSGNIFAPRVGLVDGAVFNGRIDMSGTNVAQSAPAAKKRVDSPTISPGQPLSAEETEKVLGGK
STC_00225	AUR_c2.2	115035	115412	-	Polymer-forming cytoskeletal	COG1664	-	-	-	-	-	Cytoplasmic	-	-	none	none	PF04519 6	ATGAGCAATCCGTACGATACAGCTGGCGAGCGGATGTCCATCCTGCCGCCGACGTTGCGTTTCAAGGGCGAGCTTTCGGCCGATGAGGACTTGCTGATCCAGGGTCAGATCGAAGGCACGATCAAACATACCCAGCGCGTGACCGTGGGCAAGGAAGGCAAGGTCAAGGCCAGCATCAGCGCGCAGACCATCAAGATCGAAGGCACCGTCGAAGGCGATCTACACGCCGAGCGCTCGGTGTATGTGGAAGATTCCGGCAACCTGCGAGGGAACATTCATGCGCCCTCGGTGTGTCTGGTGGAAGGCTCGAAATTCAACGGCGCAGTCGACATGGATGTGAAGAAGTCGGCGCAAGTGCGAGGTAAGACGGGCACGTAA	MSNPYDTAGERMSILPPTLRFKGELSADEDLLIQGQIEGTIKHTQRVTVGKEGKVKASISAQTIKIEGTVEGDLHAERSVYVEDSGNLRGNIHAPSVCLVEGSKFNGAVDMDVKKSAQVRGKTGT
STC_00226	AUR_c2.2	115634	116101	-	hypothetical protein	-	-	-	-	-	-	Unknown	-	-	possibly ER	possibly ER	-	ATGACGCGCGCACGCAAGCCAGGGCGTGTCGACGCGAGCACCATCGCGTCTCTCGTCATTACCGTGGAAGGTTGCAAGGCGATCAAGGACGCCGATCTTGCCCGCTTGCTTGGCCTCAGCCTGCCGATTTTTTATAAGCGCATCGGTGGCAAGCTGTGGGCCCTGAAATCGCCGGCGTACTTCAAGCTCGATCAACGCTACTCTCGCGGCCGGCTCGACCGTCGGCCCGCGCTCGCATTCACGCAGTCGGGCGTCGCGATGGTCGCCAGCATTCTCGGCAACGACGCCGCGCTGGAGATCGGCATGGACGTTATCTATGCATTGAGGAATCGCCGTCGCGATTCCGCTCATAAAAAGCGGCCCGTGCGACGTAACAACGATGCAGAGAAGGCTGCGCGT…	MTRARKPGRVDASTIASLVITVEGCKAIKDADLARLLGLSLPIFYKRIGGKLWALKSPAYFKLDQRYSRGRLDRRPALAFTQSGVAMVASILGNDAALEIGMDVIYALRNRRRDSAHKKRPVRRNNDAEKAARYYEAMARMMQGRLHELLKKMRH
STC_00227	AUR_c2.2	116130	116492	-	transcriptional regulator	-	-	-	-	-	-	Cytoplasmic	-	-	not used	not used	-	GTGATCAAGCACGAAAGCCGCGCATATTTCAAAGCTCTCGGGGCGCACGTCGCGATGTTGCGCAAATCCAGGGGCATGACCCAGGCGGAACTGGCACGCGCCATTGGGGTATCACAACAGGCAGTCTTTGCCTACGAGCTCGGCGAGCGCCGGGTGTCGGTGCTCATCCTGACCAAGATCGCGAAAGTGTTTACTGTCTCGGTCGAGGAAATGGCGGGCTTGTCCAAGCCTCCGCGCATTCCGAAGGGGCGCTTGTCGCCCCGGGCGATGCGTCACGCGGAGCGATTGCAGGCGCTGAGCAAGACGCAGCAGCGCTTCATCATTCGTATTCTCGACGTGCTCGAACAAAGCAACGCACGTTAG	VIKHESRAYFKALGAHVAMLRKSRGMTQAELARAIGVSQQAVFAYELGERRVSVLILTKIAKVFTVSVEEMAGLSKPPRIPKGRLSPRAMRHAERLQALSKTQQRFIIRILDVLEQSNAR
STC_00228	AUR_c2.2	116885	117304	+	hypothetical protein	-	-	-	-	-	-	CytoplasmicMembrane	-	-	not used	not used	-	GTGAACGATTTGAGCTTCAGCGGGTTTCTGGTGCGGGTAGCACTGTCGTTGATACTCGTGCTGCTGACCTTCAACCCGAGCGGCTATTCGTATGTACACATGGTCGCTGACGGTTTTCCGAGCATCTCGCCGGTCGAAGCGGTGCTCGGCATCCTGCTGCTGATCGGCTGGATCGTATTTCTGGGCGCGACGCTGAAGTCCATCGGCCTGTTCGGGATGGTGCTGGCACTGGCACTGTGCGCCGCACTGATCTGGCTGGTCGCGTCGTGGGGCTGGGTGAGCCTGGACAACACCAACGCACTGACCTGGATCGGTCTGGTGGTGCTGGCGCTGATCATGGCCATCGGCATGGCCTGGGCCCATCTCTACCGTCGCTGGACCGGCCAGACGACGGTAGAT…	VNDLSFSGFLVRVALSLILVLLTFNPSGYSYVHMVADGFPSISPVEAVLGILLLIGWIVFLGATLKSIGLFGMVLALALCAALIWLVASWGWVSLDNTNALTWIGLVVLALIMAIGMAWAHLYRRWTGQTTVDEVNEGQ
STC_00229	AUR_c2.2	117305	119206	-	putative uncharacterized protein	COG3533	K09955	-	-	-	-	Unknown	GH127.hmm	Glycoside Hydrolase	ER	ER	-	ATGCTGCTGCGATCTGTATTGTTTGGAACTCTGGTCATGGCGAGCCTGGCCGTGGAAGCCGCGACGCCGACGGTCAAGACTTTCGGTTTGGGCGACGTCGAACTGCTGGACAGTCCGTTCAAGCAGGCGATGGAGCGCAATGCCGAGTATCTGCTCAGCCTCGATGCGGATCGTCTGCTGCACAACACGCGCAAGTACGCGGGCCTGAAGCCCAAGGGCGAGTTGTACGGTGGCTGGGAGTCGCGAGGCATCGCTGGTCACACGCTCGGTCACTATCTGACGGCGGTGTCACAGCAGTACGCGTCCACTCGCGATCAGCGTTTCAAACAGCGGCTGGATTATCTCATCGGCGAGATGGCCGAGGCGCAGCGCGCCTACGGCGATGGATATGTTGGCGCG…	MLLRSVLFGTLVMASLAVEAATPTVKTFGLGDVELLDSPFKQAMERNAEYLLSLDADRLLHNTRKYAGLKPKGELYGGWESRGIAGHTLGHYLTAVSQQYASTRDQRFKQRLDYLIGEMAEAQRAYGDGYVGALPELELSTMRGFKQGKVESKDAFTFKDGAWVPWYTQHKVLAGVRDAWTLGESAQARDVTLKLANWVDDITAGLTPEQQQTMLQVEHGGMREVLFDIYGLTKDERYLKTAQRFEHRAILDPLLAGRDELPGKHANTQIPKVIGAARGYEVANQSEGRPIAENFWKTVVHNHSWAIGGNSDGEFFFSPNAASEHLSAATAETCNTYNMLRLTERLFGWQPQVEYADFEERALYNHILASQEPKQGMFTYFMSLKPGHFKTYSTPHESF…
STC_00230	AUR_c2.2	119218	119433	-	hypothetical protein	-	-	-	-	-	-	Unknown	-	-	none	none	PF06964 6	ATGCAGTTGGAGGTCGAGCTGCGTGGCCTGGGCGAGGGTCGCAGGGTGGCGATTGCCAGCGAGCTGCATCACAGCGACATCAAGGCGGTCAACAGCAAGGAGTCGCCCAACGCCGTCGCGCCGAAGGAGCGCACCGATGTTTCCATCAACAAAGGTGTGGTCAGCGCGAAGCTGAAGCCGCTGTCCTGGAACGTTATCGTCACCACCCTGGCGTAA	MQLEVELRGLGEGRRVAIASELHHSDIKAVNSKESPNAVAPKERTDVSINKGVVSAKLKPLSWNVIVTTLA
STC_00231	AUR_c2.2	119438	120733	-	alpha-N-arabinofuranosidase	COG3534	K01209	-	-	-	-	Cytoplasmic	GH51.hmm	Glycoside Hydrolase	not used	not used	PF06964 6	ATGCTCACTTCACGCATTGTCGTCGACCGCGACTTCGTCATCTCCGAACTCGACCGGCGTGTGTTCGGCACCTTCGTCGAGCACATGGGGCGCTGTGTCTATGGCGGCATCTACGAGCCCGGTCATCCCACCGCGGACAAGGATGGCTTCCGCCAGGACGTGCTGGAACTGACGCGCGAGCTCGGCCCGACGATCGTTCGCTATCCCGGCGGCAATTTCCTCTCGGGCTACAACTGGGAAGATGGCGTGGGTCCGAAAGAGCAGCGTCCGACGCGGCTCGATCTCGCGTGGGGCTCGACCGAGACCAACGAGTTCGGCACGAATGAATTCATCACCTGGTGCCGCACAGCCAATGTCGAGCCGATGTTTGCGGTGAACCTCGGCACGCGCGGGCCGGAT…	DKDGFRQDVLELTRELGPTIVRYPGGNFLSGYNWEDGVGPKEQRPTRLDLAWGSTETNEFGTNEFITWCRTANVEPMFAVNLGTRGPDDARHLLEYCNHPGGTYYSDLRRSHGYEQPYGIKFWCLGNEMDGPWQICQKTAQEYGRVAKETAKVMRWVDGDLQLAACGSSQRAMPTYASWEYEVLDHCFNEVDFISLHAYFRNDSNDIKEFFTVIEDLDSFIKEVAAIGDAVAAKRRSPKRIMLSLDEWNVWYKAHSPADLRKPGWPKAPPLIEEIYNFEDALVVGGALITMINNADRVKAACIAQLVNVIGPIMTETGGAAWRQTIFHPFAQASRHARGQVLRAKVQSETFSTKTHSNAALLLSSVIHDEATGAVTILALNRSTTE
STC_00232	AUR_c2.2	120751	122058	-	sugar ABC transporter substrate-binding protein	-	K02027	-	-	-	-	Unknown	-	-	ER	ER	-	ATGAGGCGCCTGCTTGCGTCCCTGCTGGGCTGCGTCGTGCTCGCGAGTTGCGGCGTACATCAGGCGCCGAACGAGATCGTCGTGCAACGGTTCTTCGGCACGTGCAAGGCCGAGTATGGCAGCCGCACCGATGTCGAGAACGCGGAAGGCGAGTGCGGCATCATGACGACGCTGATCAACGAGTTCAGCGTGCGCAATCCCGATGTGAAAGTTCGAGTGAGCCCGGTGGCGTGGCCCGGATATAACCAGTTGGCCGCGCAGCTCGCGTCTGGCGATCCGCCGGATCTGGTCACGATGCACCTGTCGGCGATCTCGGATTATCAATCGAGAAAGTTGCTCGAGCCGCTCGGCAAGGATCTGCGTGCGGTCGGGGTGGATCCGAATGGCTTCACTGCGGCG…	MRRLLASLLGCVVLASCGVHQAPNEIVVQRFFGTCKAEYGSRTDVENAEGECGIMTTLINEFSVRNPDVKVRVSPVAWPGYNQLAAQLASGDPPDLVTMHLSAISDYQSRKLLEPLGKDLRAVGVDPNGFTAASLASVSKQGEIYGLPIDNWAPLWHINMNYFRQAGLVKDGKPILPRSPEELLAQARQFKQATGKPYFVQALANERAAYSRNLYTLLMQQNVDFFADPQRVKLQSPAVKQVLEMFRQIYVEDLTTKNQDYAAATNGFINGAGGVYLVGTWMIGDFDAESRKLDRPLSNGYAVMPWPQLYGRDATFIDGHAWVMPAKDRTPQQRDAIFRLLKFVADNDFEWSRTGHLPAYQAVIESERFNALPHRSEIAKISSTGAPLPSAVQRQFPVQ…
STC_00233	AUR_c2.2	122055	122903	-	putative ABC transporter permease protein	COG0395	K02026	-	-	gnl|TC-DB|Q7WWQ8	Transmembrane permease MsmG - Lactobacillus acidophilus.	CytoplasmicMembrane	-	-	possibly ER	ER	-	ATGACGACGCAGCTCGCATCCGGCGCCGTCGGTCGCGGTCTCGGCGATCGAGTGATTCTCGCGGCGACGATCGCGCTCGCCATCGTGATGGTCCTGCCCATGCTGTGGGCAGTCGGCCTGTCGATGAAGACCAATGCCGAACTGCTGGTCGATACCAACTCGGTTCTGAAAGCGCCGTGGACGCTGCGGAACTACTACGACATCTTGATCGGCTCAGGGGTGTTCCGCTGGCTGCTCAACAGCATCATCGTGTCGGTGGGCATGAGTCTGGGCGTGCTCGCGCTCTCGTCGCTGGCCGGCTATGGCTTCGCGCGCCTGGAGTTTCCGGGCCGCAATGTGATCTTCGTGCTGGTGCTGTGCGGCTTGGCGATTCCCGAGCAGGCGGTGATCCTGGTGCGG…	MTTQLASGAVGRGLGDRVILAATIALAIVMVLPMLWAVGLSMKTNAELLVDTNSVLKAPWTLRNYYDILIGSGVFRWLLNSIIVSVGMSLGVLALSSLAGYGFARLEFPGRNVIFVLVLCGLAIPEQAVILVRHQLFSDLDLHNTYAGLMLPGMSAPFGVFLMTQYFKAIPTEVDEAAMLDNASRFKIFWRVLLPMTLPAQATLGIFTFLHAWNDYWWPLVSGTNEQMYTLTVGIASTQMNFAESAGLGYLMAQAVFAGLPILIVYMFFQKYIVRAASGAAT
STC_00234	AUR_c2.2	122903	123832	-	ABC transporter permease	COG1175	K02025	-	-	gnl|TC-DB|Q7WWQ9	Transmembrane permease MsmF - Lactobacillus acidophilus.	CytoplasmicMembrane	-	-	not used	not used	-	GTGAGCACCGCGGCTGGTCAGTTGACCGAGCTGGGCCAGGCGCGCGCTCAGCCTGCGCGCGCCGGTGCGCAGCAAAGCCGCTGGGGGCACATGCTCTATGTGGCGCCGTTCCTTTTCTTGTATGTGACGTTGCTCGTCTATCCCCTGTTCGCAGGTTTCTGGTTGAGCCTGCACAAGGCGGACTTCTTTGGCGGCAGTCGCTTCGTTGGCTTCGAGAACTTCGTTCGCTTGTCCAACGACAAGGTCTTCATCGGTGCCGTCGGCAACACGTTCTACTTCATTCTGCTGACCGTGCCGGCACTCGCGATCATTGGACTGGGATTGGCGCTGGCGCTGAATCGCACGACACGCACCGCTGCGTTCCTGCGCGGGGTGTTCTTCTCGTCCTCGGTGCTGTCG…	VSTAAGQLTELGQARAQPARAGAQQSRWGHMLYVAPFLFLYVTLLVYPLFAGFWLSLHKADFFGGSRFVGFENFVRLSNDKVFIGAVGNTFYFILLTVPALAIIGLGLALALNRTTRTAAFLRGVFFSSSVLSVTIVTLLWKVVFAPDGGFLANLFEAFGKQPVAFLSDADLALPAIAITTIWWCIGLPMMLFLAALQQVPRELYEAAALDNAGRWKTLWSVTLPSIRRTFALVVIIEVVLQFQLFGQAYLMTQGGPNNASRPLVLFIFEVGFTRWDVGYAVAAGQILFGLIAIAAMAQYFVARRKEAF
STC_00235	AUR_c2.2	123829	124935	-	Glycerol-3-phosphate ABC transporter, ATP-binding protein UgpC	COG3839	-	gnl|BL_ORD_ID|44382	ABC-type transporter: ATPase component [Corynebacterium glutamicum ATCC 13032]	gnl|TC-DB|Q9Z3R9	Alpha-glucosides transport ATP-binding protein aglK - Rhizobium meliloti (Sinorhizobium meliloti).	CytoplasmicMembrane	-	-	none	none	-	ATGCCTGGCATCGAGCTAAAGAACGTCACCAAGACCTTCGGGGCCGCCACCGTCATCGACAACGTGTCGCTGAGCATCCGGCCGCATGAATTCATGGTGTTCCTGGGGCCGTCGGGCTGCGGTAAGTCGACGCTGTTACGCATGATCGCTGGCCTGGAGTCCGTCGATGCCGGCGAGATCTGGATTGGCGACCGCCGCGTCGATCAGCTGGCGCCGGGCGAGCGACGCGTCGCGATGGTGTTTCAGCACTACGCGCTTTACCCGCACATGACGGTGCGGGAGAACATGTCGTTCGGCCTGCGTAATGTGCGACTGCCTGAAGCGGAAATAGAAAAGCGGGTCGACGCCGCGGCCAGGATGCTCGAGATCACGCACCTGCTGGACCGTAAGCCTGGCCAG…	MPGIELKNVTKTFGAATVIDNVSLSIRPHEFMVFLGPSGCGKSTLLRMIAGLESVDAGEIWIGDRRVDQLAPGERRVAMVFQHYALYPHMTVRENMSFGLRNVRLPEAEIEKRVDAAARMLEITHLLDRKPGQISGGQRQRVAIGRAIVKEPQLFLFDEPLSNLDAALRVRTRLEIAQLHQRVDAAMVFVTHDQVEAMTLAHRIVVMNNRKIEQIGTPMEIYSRPATTFVAGFVGTPAMNFSPVELSDGPNGFVSARLPDGAIVTTRIDKSSLPASKSFKLGIRAESLDICPVGQGETAGVAQFVERLGDRTLVYVKLSDGSIIVAEDAGNSRVALNDRVGVKFDGGGAHLFDDQDRGHHAVLDGSTT
STC_00236	AUR_c2.2	124970	125968	-	arabinan endo-1,5-alpha-L-arabinosidase	-	K06113	-	-	-	-	Unknown	GH43.hmm	Glycoside Hydrolase	not used	not used	-	ATGGGCTCGACGCTGGGCTTGTCCGCCGGCGTCTGGGCCAAAGCCCGTGCCGATGAGCGTCCAGCCTCGCTCAACGATCGACTGGCTGGCGACATTGCGCCCGTGCACGACCCCTGCATCATCAAACAGGGCAATACCTATCATCTGTTCTGCACCGGGCAGGCGCACGATCCTACCGGCCTGTTGCCCTGGCGCACGTCGCAGGATCTGGTCAACTGGAAGCTCCAGGGCCGTGTGTTCGATGAGATTCCCAAATGGGCGCAGCAAGCAGTGCCCGGCACTCGCGGCACATGGGCGCCGGATATCGCGTACTTCAACGGGCAGTATCACCTGTACTACTCGTGCTCGACGTTTGGCTCGAATCATTCGGTCATTGGTCTGGTAACCAACAAAACGTTG…	TYHLFCTGQAHDPTGLLPWRTSQDLVNWKLQGRVFDEIPKWAQQAVPGTRGTWAPDIAYFNGQYHLYYSCSTFGSNHSVIGLVTNKTLDRTSRDFKWEDRGLVVKSERGDDFNAIDSNHLIDRDGKHWLCLGSFWSGIKMFPLDPATGKLFPNDSRKYSLASRPAPENAPGAIEAPFMIERNGYYYLFTSFDYCCRGASSSYYIVVGRSRDVTGPYVGRDGKSQMAGYGTAVIQGSRRFRGPGHQAILREGDRDYLVYHAYDAEHDGRPTLRIAPIEWTADGWPSLV
STC_00237	AUR_c2.2	126299	127081	+	MULTISPECIES: GntR family transcriptional regulator, partial	COG2186	-	-	-	-	-	Cytoplasmic	-	-	none	none	-	ATGTCGAGCAAAAAATCATCAGCGTCTGCGGCGAGGGCCAATGCACGGGCGCGCCGCAAGTCGCTGCGGCTGCATGGAACCATCGCGCGGGATCTGGGAGTGCTGATCGTCTCGGGACGTTACAAGCCGGGCGACATCCTCAACGGCGAGATCGATGCGAGCGATCGGCTGCAAGTGTCGCGCACCGCCTATCGCGAAGCGGTCCGCATCCTTGCAGCGAAAGGCCTGGTGGAATCGCGACCGAAAGTGGGCACGCGCGTCAGCCCGCAAGCCCGCTGGCACATGCTCGATCCCGACGTGCTCTCCTGGATTTTCGAGTTCGAGCCGGACGATACGCTGCTGGCGAACCTGTTCGAGTTGCGCAAGATCGTCGAGCCCGAGGCTGCCGCACTCGCGGCC…	MSSKKSSASAARANARARRKSLRLHGTIARDLGVLIVSGRYKPGDILNGEIDASDRLQVSRTAYREAVRILAAKGLVESRPKVGTRVSPQARWHMLDPDVLSWIFEFEPDDTLLANLFELRKIVEPEAAALAALRRTNEELQAMEKALEGMASHTLASEAGRLADQEFHSAMLRASGNAFIVSLTSGVGAAVSWTTIFKQRHNPLRRDPIPDHQKVYEAVKASDPKAAHAAMLNLVELAQLDTTNSRKAKPAKSATSARS
STC_00238	AUR_c2.2	127351	128919	+	2,5-dioxovalerate dehydrogenase	-	K14519	-	-	-	-	Cytoplasmic	-	-	not used	not used	-	ATGCCCCTGACCGGTCAGCTATTCATCGGTGGCGAACGCGTCGCGACCGCACAAACCTTTCGCGCGGCCAACCCCACCACCGCCTCATTGCTCGAGCCGCCCTTCAGCTCGGCCGGCGCCGCCGAAGTGGAGCGCGCCTGCCAACTGGCCAGCGATGCTTTCGATCAATACCGCGCTCTCGATAGCGAAACGCGTGCGAAATTTCTGGAGACCATCGGCGATCGCATCATGGCGTTGGGCGATGAACTGCTCGAACGCGCTCATGCGGAGTCCGGTCTGCCGCTCGCTCGTCTGACGGGCGAGCGCGGCCGCACAGTGGGCCAGCTGCGTCTGTTCGCCGATGAGTTGCGCAAGGGCGGCTGGCAAGGCGTTCGCATCGATCCCGCGATGCCCGACCGC…	ACQLASDAFDQYRALDSETRAKFLETIGDRIMALGDELLERAHAESGLPLARLTGERGRTVGQLRLFADELRKGGWQGVRIDPAMPDRKPLPRADLRQRKVPLGPVVVFGASNFPLAFSVAGGDTASALAAGCPVIVKGHSAHPGTSELVAQAITEAVAQCGLHPGVFSLLNGDKRDLGAGLVADRRIKAVGFTGSRGGGVALMKIAAARPEPIPVYAEMSSVNPVLLLPGALAARAEALGKEFVGSLTLGSGQFCTNPGLVFAIDSPHVDTFIASAAAALGGTAPQVMLTAGIFDAFQKGVDRLANQQGVKTIARGSDTQGKNCGRGALFSVPASALTTEIAEEVFGASSVIVRCANEAELIGALEKLEGQLTATLHVTEQDYAVAQKVLPTLERKVG…
STC_00239	AUR_c2.2	128923	129915	+	MULTISPECIES: FAH family protein, partial	COG3802	-	-	-	-	-	Cytoplasmic	-	-	none	none	-	ATGAGTTTGCGTTTGATACAGGTGCGCGCTGCTGACGGGCAGCGGTGCGTGGCCGCCATCGACGACAGTGGCGTCGCTCGTAAAGTGAAAGATTGCGTCAGCACGTACGAGCTGGCGCACTCGGCCCTGAACAGCGGCACCTCGCTGGAGAAATGCGTAGCCGCGCGACTCTCCGACGAACGGCTCGATCTGGAGGAGCTGCAGACGTGGAATCGCCTGCTCGCCCCAATCGATCATCCGGACGTTGCGCACCTGTATCTCACCGGCACCGGCCTCACGCATCTCGGCTCGGCCGAAGGTCGCGACAAGATGCACAAGGCCGCCGCCGGTGGCACGCTCACCGACTCGATGCGCATGTTCAACATGGGCCTGGAAGGCGGCAAACCTGCCGCCGGCCAG…	MSLRLIQVRAADGQRCVAAIDDSGVARKVKDCVSTYELAHSALNSGTSLEKCVAARLSDERLDLEELQTWNRLLAPIDHPDVAHLYLTGTGLTHLGSAEGRDKMHKAAAGGTLTDSMRMFNMGLEGGKPAAGQVGVQPEWFYKGDGSCVVGTGEALPSPDFALDGSEEPEIAGIYLIDAAGNPRRLGFCLANEFSDHITERGNYLWLAHSKLRHAALGAELLVGDLPADVRGMSRVLRDGKTLWEKPFLTGEANMSHTIANLEHHHFKYRLFRRPGDVHVHFFGTATLSFSEGIQTKEGDVFEIEAPPFRLPLRNPLKRSESPSVAVKAL
STC_00240	AUR_c2.2	129919	130845	+	putative dehydrogenase	-	K00035	-	-	-	-	Cytoplasmic	GH109.hmm	Glycoside Hydrolase	not used	not used	-	ATGAGCCCGATCAAACTCGCCATCGTCGGTCTGGGCAAGATCGCGCGCGATCAACATCTGCCATCGCTGGCCTCCAATCCGAACTACCAACTGGTCGCGGTCGCCAGCCCGAACAGCAAGCTCGAAGGCACGCCCACCTATCCGAATATCGAGACCTTGCTGCGCGAGCAGCCGCAGATCGAGGCAGTCTCGTTGTGCTGCACGCCGCAGGTTCGTTACGACATCGCGCGCTATGCGTTGGAGCAGAATCGACATGTGATGTTGGAGAAGCCGCCGGGCGCGACGTTGAATGAAGTCGCGGGCCTGATGGACATGGCACAACAACGGCAGCTCGCGCTGTTTGCTACCTGGCATTCGCGCGAAGCCGCTGCGGTCGAGCCGGCGCGTGAGTGGCTCGCG…	TYPNIETLLREQPQIEAVSLCCTPQVRYDIARYALEQNRHVMLEKPPGATLNEVAGLMDMAQQRQLALFATWHSREAAAVEPAREWLAGRTIRKVQVIWKEDVRVWHPGQAWIWKAGGLGVFDPGINALSIITRILPQPLVLKDAELHFPSNCETPIAAELTLQGPGGLPVRAEFDFRQTGPQSWDIDIETDDGHLLLAKGGSVMHVGGKQTVSAPDREYANLYARFAPLVRERRMDVDLAAFRLVADAFMAGRRSVVDPFIE
STC_00241	AUR_c2.2	130857	132425	+	alpha-N-arabinofuranosidase	COG3534	K01209	-	-	-	-	Cytoplasmic	GH51.hmm	Glycoside Hydrolase	not used	not used	PF06964 6	ATGCCGATTCTCCAGGGGGCTTCCCGCCTGACCGCCGCGCTCGGTCTGGCGACGCTCAGTTTGGTTCCTTTCACTGCCGGTGCCGCCGAATCGACGGCCGTCTCGGTGACCATTCAAGCCAACCAACCGGGCGCCAAGATCGATCGCAATATTTATGGCCAGTTCGCCGAACACCTGGGGCATGGCATTTACGAAGGCATCTGGGTAGGTGAAAACTCCTCGATTCCCAACACGCGCGGCTATCGCAACGACGTCGTCGCGGCCTTGAAGAAACTGCAAGTGCCGGTGGTACGCTGGCCCGGCGGCTGCTTTGCCGACGAATATCACTGGCGCGAAGGCATCGGCCCGCGCGATCAGCGGCCGGTGAAAGTGAACACGCACTGGGGTAACGTCGAAGAG…	KIDRNIYGQFAEHLGHGIYEGIWVGENSSIPNTRGYRNDVVAALKKLQVPVVRWPGGCFADEYHWREGIGPRDQRPVKVNTHWGNVEEPNSFGTHEFLDFAELIGADAYVSGNVGSGSPQEMAEWVEYMTSDTKSTLAELRRKNGREKPWKVPYFGIGNETWGCGGNMRPEYFVDLYKQFQTFVKAPKDNTPVKIASGANVADYHWTEVMLSQAAKHMDAYSLHYYTFPGRWENKGPAIGFTEDAWASTLKHAVRMEELVTKHSAIMDKHDPDKKVALYVDEWGTWYDPEAGRNPGFLYQQNTLRDALVASLTLDIFHRHADRVKMANIAQMVNVLQAMILTDKEKMTVTPTYHVFEMYIPFQGATSLPAEVQSPTYSRGEWSLPQVSVSAARDANGKL…
STC_00242	AUR_c2.2	132349	132930	-	hypothetical protein	-	-	-	-	-	-	Unknown	-	-	none	none	-	ATGATGAAGAAGCGCACAGAATCGACGCAGGTCTCACAGCTCCGTTTTTTGGGGGGACAAGACGGAGTGCCCGAGCGCGAACTTAAGGAACGATTAATCGAATACTTCCGGCACAGCAGGAGTGTGGAGGCCGCCTACTTGGCGCAGGTTACCTACGGCGGCTCTGCAGTAAGCGTCGCTCTCTGCCTGACACCGTCGGGCGGTCACGATAGCGATGTAGTTCAGCATGCTGGGAGAATCTTTGCGTCGATGTTCGGCCCCCCACGAGCACATGGATATTGTTTTTGTAGATCGGAATCAGGAATCGAAGCTTGCCGGTGTCTGTGCTCCGTTCTTCGATCGCAGGATCAGATAGTTCCGAACAGACGCACTCCGACCACCCGTCCCGCGCTTGCTGAG…	MMKKRTESTQVSQLRFLGGQDGVPERELKERLIEYFRHSRSVEAAYLAQVTYGGSAVSVALCLTPSGGHDSDVVQHAGRIFASMFGPPRAHGYCFCRSESGIEACRCLCSVLRSQDQIVPNRRTPTTRPALAELRFALRSDFVRPARVRCVAVPGRRSPTPALRTTEPLTPLRQRPPTSAAIQPAAHSLSSTP
STC_00243	AUR_c2.2	132951	133319	-	hypothetical protein EG19_06575	-	-	-	-	-	-	Unknown	-	-	none	none	-	ATGAGCGACCCGGATTTTTATTTGGCATCTTCCGAGGGATACGATCTAGAAAGTCCCCGACGGGCGTGGCGCGTCAGGCGATTGTCGACAGACGGACGAGATGATCTGCTGCTGTTAAAAATTGATCCACCTTTGTTGGGGCAGAAGTACGGCCTCGGAAGCCGCGACGTCGACATGGTGCTGGTTGCTACTCGATATCGCGGCAGCTCGTTGTTCCCGATCAACGAGTGGCCGATCTTTGTGCATGTGGCGCGCCCGTTAGTCGAGCATCCTGAACTCAGGGACGATCTGCGCTCCGACGAGTTTGAGTCAATCGCATGGGCTGAGTTGTATCGCACTGAGAGCGATGCTCACTCGAAGGTGATGTGA	MSDPDFYLASSEGYDLESPRRAWRVRRLSTDGRDDLLLLKIDPPLLGQKYGLGSRDVDMVLVATRYRGSSLFPINEWPIFVHVARPLVEHPELRDDLRSDEFESIAWAELYRTESDAHSKVM
STC_00244	AUR_c2.2	133487	134599	+	MULTISPECIES: transposase IS116/IS110/IS902 family protein	-	-	-	-	-	-	Cytoplasmic	-	-	none	none	-	ATGAAAGAGGCTATCACTTCCTTTGTCGGATTGGACGTTCATAAGAACTCCGTTGCAATCGCGGTCGCTGAAGCCGGGCGGCAAGCACCACGCTTTGTAGGCACAGTTCCGTCGTCGATGAGTACGCTGTGCAAGACCTTGCGAGGGGTCTGCCGCGCCGAACGCACGCTGGTGGTCTATGAGGCCGGCCCGTGCGGTTATGGCTGGGCGCGTCACTTGCGTGCGCACGGTTGGACTTGCGACGTCATCGCACCGGCTCGAATTGCCCGCAGTCCCGCTGAGCAGCGGATTAAAACCGATCGACGTGATGCGTTGCTGCTGGCGCGAGAATCGCGCGCTGGCAATCTGGTCTCGGTGGTGATGCCCGATACCTCTGATGAGGCCATCCGGGATCTGTCG…	MKEAITSFVGLDVHKNSVAIAVAEAGRQAPRFVGTVPSSMSTLCKTLRGVCRAERTLVVYEAGPCGYGWARHLRAHGWTCDVIAPARIARSPAEQRIKTDRRDALLLARESRAGNLVSVVMPDTSDEAIRDLSRTREDACVARLRARQQLKAMLLRHGHAHQGKTSWTGAHERHLSTIRFAHSAQQIAFEEYRQAVKEAHERVERLTEQLREQCAHWRMNPLVKALMCLRGFDFVAAVTFVAEVGDPRRFSHPRELMAYLGLVPSEYSSGESRHQGPITKTGNKHARRILVEAAWNYRHRASISRVLEVRQQGQSKASRDIAWRAQLRLTRRFAHLSMRRLPQNKVCVAIARELAGFIWDIARQLTPASA
STC_00245	AUR_c2.2	135588	135878	-	hypothetical protein	-	-	-	-	-	-	Unknown	-	-	not used	not used	-	GTGCTGTCCGTGGTCTTCGATGCTCATGGTCGATGGCTGTTGCGATTGCCGAGTGACTCTTACCCTGGCGTTGGACTCTTTCCTATAGAGCAGTTCGAGGTTGTAGACGCGAGCGTTCCTAGCTGTTGGATCGTCACGTGGAACGCCAACGGCGTCTTCGAGCTTACAACTCAGGACTGGAGCAATCCGGGGTTTTGGGAAGCGTATTTCGACGGTGATCCGAGTGCGCAGGCAGCATTTCAGCGCGACGTGCATCGAATCATTCAAGCGAGTGAGAGTGGCGGCGAGTAG	VLSVVFDAHGRWLLRLPSDSYPGVGLFPIEQFEVVDASVPSCWIVTWNANGVFELTTQDWSNPGFWEAYFDGDPSAQAAFQRDVHRIIQASESGGE
STC_00246	AUR_c2.2	135960	136706	-	hypothetical protein	-	-	-	-	-	-	Extracellular	-	-	not used	not used	-	GTGCAGGCGCCGTTCAACTCGCAGAGCCTCAATCGCTATAGCTACACGTTCAACAACCCGCTGAGCAATGTCGATCCCACGGGCTATGCGTGCGGCAGCATCATGGAGATCATCGATAACCAGCTGAGCGCGGTACCCCAATTTTGCCCATACCCTGATCTGCCAACCTTTCCGACCTACGATCTGGGTGGCACAATTGGGGGACCGGGCTACGGCGGTGGGGCAGGGGAGGCTGGCACTACTGCCGATAGCACAGTGGGTGGGGTCAATGGTGCGCAGTGGGAACCACCGATGGAGGAGCCACTCCGCGGAGGATTCTCAGATCTTCTGAGACAACTCAACGAGTGGACTAGCCCGCCTCGATATGTCACCGAAGATGGCCGGGAAATTCCGCGCGTT…	VQAPFNSQSLNRYSYTFNNPLSNVDPTGYACGSIMEIIDNQLSAVPQFCPYPDLPTFPTYDLGGTIGGPGYGGGAGEAGTTADSTVGGVNGAQWEPPMEEPLRGGFSDLLRQLNEWTSPPRYVTEDGREIPRVTGMPPLPGAIVRATSAASAQNIVNGVRLSGQLTVSEATSVFTTGGRLSQRAINGAIEIIPAGALGNPAIPAGFAKFTTETFKSPAGPFQVHFYMNPATREVFYGLDYKVIFNSGL
STC_00247	AUR_c2.2	137173	137523	-	orf116	-	-	-	-	-	-	Unknown	-	-	none	none	-	ATGGAAATCCATGATCTCGTGAAGGAGTTCGCGGATTGTGTGGCAGCACAAGCGGCGGCGATAGCTGAAGCGGATCCGATTAGAGGAAACAAATTCGCGAGGCAGTACATCGCGGCCTTTGAGAAACTGCGCTCGACCGGTGATAGTGGGCGAGATGCGCTCGCAGTACTGCTTGAGGATGGTCGTCAAGAAGTCAGGGTGATGGCGGCTGCCTATCTGCTGAGACATTGTGAGGATAAAGCGAAAGCTGTACTAGAAGCGGAATCGGGCGGGAGCGGTCTCGTTGCTTTCGGCGCAGCCCAAGCGCTGCAGCGTTGGAAGGAAGGAACGTGGGCGCTTGATCCGGAGTGA	MEIHDLVKEFADCVAAQAAAIAEADPIRGNKFARQYIAAFEKLRSTGDSGRDALAVLLEDGRQEVRVMAAAYLLRHCEDKAKAVLEAESGGSGLVAFGAAQALQRWKEGTWALDPE
STC_00248	AUR_c2.2	138169	139041	-	SMP-30/gluconolaconase/LRE domain-containing protein	COG3386	-	-	-	-	-	Cytoplasmic	-	-	none	none	-	ATGGCGGAGGCATGGCGAGTCATTGCTCGCGAGCAGCGAGACGAGTTGGGCGAGGGACCGATGTGGTCCGCCAGGCACAACGCCATCTTCTGGGTCGATATCCTTTCTCACTTCCTGTATCGCTACTCGCTGGCGGACGGTGCGGTGCAACGCTGGTCGTTGCCGGAGCGCATCGGTTGGGTGGTGGAGCGGCGTAACAAGCCGGGGTTCATCGCGGGCTTGCAGAGCGGCTTCTATGAGCTGGATCTCGATCCCTTTGCGCTTCGTGCCATTGTCAATCCCGAGCCGCAGCATCCGGGCAATCGTTTGAACGATGCGAAGGTGGATCAACAAGGCCGTCTGTGGGCGGGCACGATGGATGCTGCCATCGTCGAGACCACCGGATCGCTGTATTGCCTG…	MAEAWRVIAREQRDELGEGPMWSARHNAIFWVDILSHFLYRYSLADGAVQRWSLPERIGWVVERRNKPGFIAGLQSGFYELDLDPFALRAIVNPEPQHPGNRLNDAKVDQQGRLWAGTMDAAIVETTGSLYCLHPELKVRRVDEGYKVTNGPTFCLKQEFMYHTDSGRGVVYRFNLSPEGELSNKQVWLEFSGDMGSPDGMTTDAEGYVWIAHWGGSRISRWSPDAKLDREIRLPAPQITSITFAGPGLDRMFVTSAAKGLDRSKETFAGALFEVDAGGVRGLAPGLFAG
STC_00249	AUR_c2.2	139109	140920	-	MULTISPECIES: dihydroxy-acid dehydratase	COG0129	K01687	-	-	-	-	Cytoplasmic	-	-	not used	not used	-	ATGAGCTCATCCAATTCCAATTCGTCAGCACCGCGTCGCCTGCGCTCGCGCGCCTGGTTCGACGATCCCGCCAATGCGGACATGACTGCGCTATACCTGGAACGGTATATGAACTTCGGTCTGTCGCTGCAGGAATTGCAGTCGGGCAAGCCGATCATCGGCATCGCGCAGACCGGCAGCGATCTGTCGCCGTGCAATCGTCATCACATCGTGCTGGCGGAGCGCGTGCGCGAAGGCATTCGCGAAGCGGGCGGCATCGTGCTGGAGTTTCCGGTGCACCCGATTCAGGAGACCGGCAAGCGTCCGACCGCCGGCCTGGATCGCAACCTGGCCTACATCGGCCTCGTGGAAGTGTTGTTTGGATATCCGCTCGATGGCGTCGTGCTGACAGTCGGCTGT…	LQSGKPIIGIAQTGSDLSPCNRHHIVLAERVREGIREAGGIVLEFPVHPIQETGKRPTAGLDRNLAYIGLVEVLFGYPLDGVVLTVGCDKTTPACLMAAATVNMPAIALSVGPMLNGWYKGVRTGSGTIVWRARELLAAGEIDYQGFIKLVASSAPSTGYCNTMGTATTMNSLTEALGMSLPGSAAIPAPLRDRQECAYLTGKQIVEMVWADRKPSDILTREAFINAIRVNSAIGGSTNAPIHLNALARHIGVELTIDDWQKYGLDIPLLVNLQPAGEYLGEDYYRAGGVPAVVAELMRQGLINEKALTVNGSSIGDNYRGASIVDTKVIRPFAEPLKKSAGFTVLRGNLFDSAIMKTSVISDEFRARYLSNPKDPEAFEGRAVVFDGPEDYHAHIDDP…
STC_00250	AUR_c2.2	140947	142173	-	aldose epimerase	COG2017	K01785	-	-	-	-	Periplasmic	-	-	not used	not used	-	GTGACCCAAAAACAGATAGTTTCGTACGGCCGCAACGGTGCGGCAGGCAAGGTCCCAGAGGCGTCCGGTCAACCCCGGCGCGAGGGTGTCGCAAAGGCAGGTCGGTGGCTGGTGGGAGTACTCGTGCTCAATAGTGTTGGTGCGTCGGTCGCGGGGGCGGTGGAAGCCCGTCGCGGTGAGTTCGGAAAGCTGGCCGATGGGCGGCAGGTGGAGTCGGTCGAGCTGGCCAACGCCAAGGGCATGTCGGTGCGCATCCTGGCGCTCGGCGGTGTCATTCAGCAGTTGCTGGTGCCGGACCGTCACGGCAAATCCGCTGACGTCGTCCTCGGCTACGCCACCGCTCAACAGTACCTGGACCAGCCGCAGTACTTCGGCGCGACGGTCGGGCGCTATGCCAAT…	VGASVAGAVEARRGEFGKLADGRQVESVELANAKGMSVRILALGGVIQQLLVPDRHGKSADVVLGYATAQQYLDQPQYFGATVGRYANRIAAGKFSLDGKQYQLEINDGPNHLHGGKQGFDKVLWKIESVSAGSPARAVLSYTSADGEGGYPGKLQVTATYTLNDKNELAIEYRATTDKPTIVNITNHSYFNLAGEATPTDVLGHRVTLFSSKYTPVNETLIPTGERRAVAGTVFDFTQPHTIGERIRDGRDEQLRRGRGYDHNYIVDGEPGQLRPAARVEDPQSGRVLELLQSAPGVQFYSGNFIDATSTGKSQRVYRQGDGFCLEPQVFPDSPNHSDFPSARLNPGQTYVNTLVLRFSAAP
STC_00251	AUR_c2.2	142411	143922	+	amidohydrolase	-	-	-	-	-	-	Unknown	-	-	not used	not used	PF01979 4	GTGAAAGGAAGTCGAAAAGCCGGCGTCATGGCGAGCCTGGGAGCCGGACTGGTGTCCGCCCTCGCCGGCCTGGGCCATCCAGCCCTGGCAGCTGAGCTCGTGATCGAGCAAGTGACGGTCGTTTCGCCGCAGCTCGCCGCGCCTCAACCCAAGCAGAACGTGCTGATCCGCGACGGACGCATCGTGTCCGTCAGCTCGAAGCCGGTCACCGCCGGTTCGGGCGCCGTGCGCATCGACGGCCGGGGCAAGTTTCTCACGCCCGGCCTCATGGATTCGCATGTCCATGTCGGCGAAGTGCCGGGCCTTCCGTTCGGCAGCGCGACCGACCCGACCATGAGCGCCCTGCGCGAGGCATATACGCGCCAGCAACCTCGCAGCTATCTGTATTACGGCGTCACT…	VKGSRKAGVMASLGAGLVSALAGLGHPALAAELVIEQVTVVSPQLAAPQPKQNVLIRDGRIVSVSSKPVTAGSGAVRIDGRGKFLTPGLMDSHVHVGEVPGLPFGSATDPTMSALREAYTRQQPRSYLYYGVTQVLNLLSAPDQAAAFEAQPVHPDLFSCGAAVVLDGYPSVFIDKAARYSAWPHYVYEPANAVKHPLPAGADAAQHTPEAIIGKLAASGARCIKIFIEDGFGGASDWPLMSKETLQRVRAETRKRGLLLIAHANAIDMQRIAVETQVDVIAHGLWNWNEYSTDQGVPPAIAAHLREVHAKKIGYQPTLRVIAGLADLLREDTLKDPAYAKVVPPALLEWYATPPAQWFKEEMRQGMGGMPDMKAMHSYMVVGSYGMRAAKYLNDLGQP…
STC_00252	AUR_c2.2	144132	145889	+	alkyl hydroperoxide reductase/ Thiol specific antioxidant/ Mal allergen	-	-	-	-	-	-	Unknown	-	-	ER	ER	-	ATGAAGCACGGATCCACGCTGCTCGGTATCGCAACTGCCCTGGCACTCTCGGGCACACTCAGCCCGGCGTGGGCGCTCAATCCAGGCGACACGGTCGATAATTTTCGCCTGCTCGATCACACCGGCGCCTCGCGCCAGCTCTATTACCTCTCCGACATGAAAGCCGTCGTGCTGATGGCGCAGGGCAATGGCTGCGACGTCGTGCGCAAGTCCCTGCCCGAGCTGCAGGCACTCCGTGACAAATATCGCGAGCAAGGCGTTGAGCTGCTGATGATCAACTCCAACCTCGCCGACACGCGCAACGCCATCGAAAAGGAAGCCAAGGCGCAGAGCATCGATCTGCCCATCCTGCTCGATGAAACGCAGATCATCGGCGAATCGCTCGGCTTGCAGCGCAAT…	MKHGSTLLGIATALALSGTLSPAWALNPGDTVDNFRLLDHTGASRQLYYLSDMKAVVLMAQGNGCDVVRKSLPELQALRDKYREQGVELLMINSNLADTRNAIEKEAKAQSIDLPILLDETQIIGESLGLQRNGELLVINTKGWKVAYRGPVSAGGTPYAANALDAIINATPVKTAQVDASKGKGCDLKFPEADRKQAHAKISYEKTIAPMLIDNCVTCHRQGGIGPWQMSSYDMIRGFSPMIREVVRTERMPPWHADPHYNVFSNDRSLSKDEIKNLVHWIEAGSPRGTGSDPLADLKKQWPQWALGQPDLIVEIPAFDVPATGVIPYQMPMVANPLDHDVWVRAVDFQPGDRTVLHHIIATMGTDAESVRDGGSLGGYVPGAGPMLLPKETGVLVKK…
STC_00253	AUR_c2.2	145893	146297	-	chemotaxis protein CheY	-	-	-	-	-	-	Cytoplasmic	-	-	none	none	-	ATGTTGATATTGGTAGTAGAGGACGAGCCCATTTGCGCACTGAGCACGGTTGCCGAGCTGGAGCAGGCGGGACATGAGACGTTGGGCCCAGCGGCCACGCTCGAAGAGGGACTGGAGCTGGCGCGCAACGGTCATCCAACCCTTGCTCTGATTGACATCGACTTGATGCACGCAGGAGATGGCGTCGAATTGGCGAAGCGATTGCGAGAGCTGCACATCGCGGCAGTGTTCGTAAGCGCTCAGCACCCTGCAGCGTTTCAGAATCAGGATCTGGCGCTGGGCTTCATCGGTAAGCCTTACAATCCGTCCGACCTGCCGCCGAGTATCGAAGTGATCTCGGCGATTCTGGAAGGTAAGACACCGCCCGAGGCCTCATTGCCTGGGGCGCTGCATCTGTTT…	MLILVVEDEPICALSTVAELEQAGHETLGPAATLEEGLELARNGHPTLALIDIDLMHAGDGVELAKRLRELHIAAVFVSAQHPAAFQNQDLALGFIGKPYNPSDLPPSIEVISAILEGKTPPEASLPGALHLFH
STC_00254	AUR_c2.2	146442	147920	-	phosphotransferase	-	-	-	-	-	-	Unknown	-	-	ER	ER	-	ATGCGTTTCGTCTCCTTACTCGCGCTGCTGTGCTTGACGGCCCTTGCCAATGTGCATGCGGCTGCACCCGATCTCGTTCTCCGCGACACCATCACCGATAAAGCGTATCGGACCTATCGTCTGCTTCCGTTCGACGTGCCAGCGGGCGTGAAGGCTCTGGAAATTCGCTTCGACTACACCGGTCGCGAGGCGCGCACGACGATCGATGTGGGATTGCTCGGGCCGGGTGAAAAATTCGATGAGGCATTTCGTGGCTGGAGCGGGGGCAACAAACGCTCATTCATGCTGTCGGCGAGCGACGCGACGCCCTCTTATCTATCGAGTCCGGTGACACAGGGCCGCTGGCAGCTACTGCTCGGCGTGCCGAACATTCGCAACGGGCAGGCTGCCGAGTTCACG…	MRFVSLLALLCLTALANVHAAAPDLVLRDTITDKAYRTYRLLPFDVPAGVKALEIRFDYTGREARTTIDVGLLGPGEKFDEAFRGWSGGNKRSFMLSASDATPSYLSSPVTQGRWQLLLGVPNIRNGQAAEFTAEVYFQRNDEYGLPTTPAPLKTAAGWYRGDLHMHSEHSDGNCASKSGEKRVPCPLFLTLDAAADRGLDFIAFTEHNTNSHVKELTALQPYFDKLLLIPGMEMTTFQGHANAFNLREPVDFRVSSTAVPDWNALLTEAKQKGALVSINHPRVPTGEACMGCGWSPNPAADLSLVQAVEVINGNDVESPITGIPFWHEQLQKGHRLTAIGGSDTHDVTSKNVSPPPGHIGVPTTVVYAKELSIDAIMDGIRAGNVFVDTAGSRDRKLE…
STC_00255	AUR_c2.2	148010	150493	-	cyclic nucleotide-binding protein	-	-	-	-	-	-	OuterMembrane	-	-	ER	ER	PF07715 6;PF00593 9	ATGTCGACGCTTCGCCACGCTATTCGCTGTCAGCTTGCTATTGCGCTGCCATTGTTTGTTGCCGGATTCGCGCATGCACAAGATGCCGGCACTTCCTCCAATAACCTGGAAGAGGTCATCGTTACCGGCCGCGCTGGTGTGGAAGAGATCCGCAAGGTGGATGTGAGCTACGCCATCACCACCATCAGCAGCGAAGCGTTGCGCATGGATGCTCCGCTCGGTGTCGCCGATGCGCTCGGCTCGGTGCCTGGTTTCTGGGTCGAATCCACAGGTGGTGAAGCCAGCGCAAATATTCGTGTGCGCGGCATTCCTGAAGAAGGTTTCTCGGCTGTGGGCATGGAAGAGGATGGTCTACCGGTGCAGCACGATCCCGGCCTCGGCTGGCTGAACGCGGATCAA…	MSTLRHAIRCQLAIALPLFVAGFAHAQDAGTSSNNLEEVIVTGRAGVEEIRKVDVSYAITTISSEALRMDAPLGVADALGSVPGFWVESTGGEASANIRVRGIPEEGFSAVGMEEDGLPVQHDPGLGWLNADQAFRLDDTIERIEVVRGGPASMFSSNAPGGVVNFITRKPGDVAGGNIKVESSDYGLRRIDGWYSLPIGEWRLGFGGFYREDDGVRDPGYTANKGGQLRFAVGRTFENGSVDFNVKRIDDQVIFYTGLPLTYDANGDVVGVPGIDEHYGTLSGPDTRRVTLRNANGTFPLDIDRGTDVELTQYTLKFEYQLPGDWQLRNGTRYRESDSSRIGLFPNTPVTAASRLAAARANIGTVVPGAVDVQLRYVNAPNEIFNVSSQNGNGLTSDG…
STC_00256	AUR_c2.2	150704	151318	+	superoxide dismutase	COG2032	K04565	gnl|BL_ORD_ID|64226	SubName: Full=Superoxide dismutase: Cu-Zn; EC=1.15.1.1;	-	-	Periplasmic	-	-	not used	not used	-	ATGAAATATTTCAGCCTAATCGCACTGGTTGCGCTGCTCGCCGCCTGTGGTCAAAAGGAGCACGCCGCTCCGGCCACCACCGCACCGCCGCCTGCCGGTGAAGGCCCAGCAGTAACGACCACCACCGAACCTCAGACCGCCGCGACGGCAGAGGCCACCGCCGGCGCAGCGGTGAAACTCTCGCCCACGCAAGGCAACACTGCGAACGGCGCATTGAAGATCACTGCCGCAGGCACCGGAGTAAAGATTTCAGGAGTGGTGCAGGGACTGAAGCCCGACGGCGAATTCGGTTTTCATTTTCATGAGAAGGGCGACTGCAGCGCGCCCGACGCGACCAGTGCCGGCGCTCATTTCAACCCCACTGGCCAGGAGCATGGCAACCCGCAGGGTCATCCCCAT…	TAATAEATAGAAVKLSPTQGNTANGALKITAAGTGVKISGVVQGLKPDGEFGFHFHEKGDCSAPDATSAGAHFNPTGQEHGNPQGHPHHAGDMLNVKSDAQGVAEVSIDNPDVSLQTGSPNDILGKALVMHAKPDDYKTQPSGNSGDRIACGVVAIQTN
STC_00257	AUR_c2.2	151325	153064	-	glycosyl transferase, family 39	COG1807	-	-	-	-	-	CytoplasmicMembrane	GT83.hmm	GlycosylTransferase	possibly ER	none	-	ATGCAGGCGAGTTGGGTGCAGGAGTGGTTTCGCGTAGGCAGTAACAGCTCACGCGATACGCGACTCGACCTGTTGTGGCTGTTGGGACTGGGATTGCTGCTGATCGCGACGGGGCTCGGCCTGCGCGATCCCTGGCCTGCGGACGAGCCGCGGTTTGCGCTGATCGTTCGCGACATGGTGGCAACCGGCGACTGGCTGTTGCCGCGCGTCGGCGGCGATGTGTATGCCGACAAGCCGCCGCTGTTCTTCTGGTTGATGGGCCTGTCGCTGCTCGCCACCGGTTCGCTGCGTGTCGCCTTCCTGCTGCCGTCCTTGTTCAGCGGCCTCGCGTGCCTGTTCCTCATCTACGATCTCGGCCGCCGTCTGTGGAATCGCGAAACCGGGCTGGCTGCTGCGTTG…	MQASWVQEWFRVGSNSSRDTRLDLLWLLGLGLLLIATGLGLRDPWPADEPRFALIVRDMVATGDWLLPRVGGDVYADKPPLFFWLMGLSLLATGSLRVAFLLPSLFSGLACLFLIYDLGRRLWNRETGLAAALALLLTVQFVWQVRQAQIDATLLFWVVLGLYGLVRHLLLGPAWGWYAIGWAAAGFGVITKGVGFLPLLMLIPFAAMRAPRWSPRMQSTSIALWLIGPVAFLLAVSTWLVPMLLAANADPTLAAYRDEILFHQTVGRYTDAWHHREPFWYFIIKVIPGLWLPLTLLLPWLVPQWRKAWQAGDLRIGLLTAWVVLVVLFFSLSSGKRGVYVLPAVPALALASGPYLLGLLQRRSVQRVLFMLAALIATVCLVVAVYVQIQPGKRLEVLA…
STC_00258	AUR_c2.2	153210	154907	+	sulfatase	COG2194	K03760	gnl|BL_ORD_ID|45316	hypothetical protein Z1140 [Escherichia coli O157:H7 EDL933]	-	-	CytoplasmicMembrane	-	-	none	none	-	ATGCACACTGAACATTTCCCGGCCTCGCCGCTGCCGTTGTACGCACGCCTTCGCGAGCGTTGGGGCGCTGGCATTCCCTGCTCGTCCGATGTCGCTTTCGCGTTTGGCGTGTCGTTCATCTGGTTGGCGCTGTACAACGTCCGCTTCTGGGAGTTGTCGGGCGCCGCGATGTGGCACCCGAGCGCCGGGTCGCTGTTCTTCATGGCTTCGCTCTTCGTGCTGGCGTGGGTGGTGCAGGCGGTACTGCTGCTCCTGTTGCCGAGTCGTTGGGTGATGCGTGCCGCCGCCAGTCTGATGTTCGTGGGAGCCGCTTTCGGTGCGTACTTCATGAGCCAGTACGGCGCCATCATGAACCAGGAAATGATGCGCAATGTCCTGGAGACCGACCATGCCGAAGTC…	MHTEHFPASPLPLYARLRERWGAGIPCSSDVAFAFGVSFIWLALYNVRFWELSGAAMWHPSAGSLFFMASLFVLAWVVQAVLLLLLPSRWVMRAAASLMFVGAAFGAYFMSQYGAIMNQEMMRNVLETDHAEVTALLNADVVLHGVLLGLVPALLVWRVRLPETRWRTQMMQRALAIVVALGVAVAGMFANSADYATFFREHKPVRYTLNPVAQVISMAGLLAGGRDAHASGPLIDPAGKIEHLATPSAKPLVLFLVVGETARAENFQLGGYARETNPELAHISGLTYFSSTSSCGTSTAISVPCLFSHLPRAEFKVAEADRYKNLLDSLVQAGFDVQWRDNNSGCKGVCARVTSIDYNEQPDPQYCRDSNCFDAVMLGDLPETLRKIERDTVIVFHQK…
STC_00259	AUR_c2.2	154948	155571	+	ECF-family RNA polymerase sigma factor	COG1595	K03088	-	-	-	-	Cytoplasmic	-	-	not used	not used	-	GTGAGCTCCGAAACCAGCACCGAAAGCGCCCTGATCGCCGCCATGCTCCGAGGCGACGAGGCGGCTTTTCGCCGCTTTTTCGAGAGCTATTTTCCGCGTGTCTACCGGTTCGCCCTGCCCCGGCTGGGCAACGATGCCGAGGCCTGCAAAGAAGTGGTGCAAGCAACCCTGATCAAAGCCATGCGCGCCCTGGCCGGCTTTCGCGGCGAGGCGGCACTGTTCAGCTGGTTGTGCCAGATCTGTCGGCGCCAGATCGCGGACTATTTGCGCGCTCACAAGCGCCATCATCAGAACGTAGTGCTGATCGACGACACTCCGGGCCTGCGCGAAGCGCTGGAATCGATCGCCGCCCCCGCCTCGGATGAACCGATGCAGGGCTACAGCAATGCCGAAGCCCGC…	VSSETSTESALIAAMLRGDEAAFRRFFESYFPRVYRFALPRLGNDAEACKEVVQATLIKAMRALAGFRGEAALFSWLCQICRRQIADYLRAHKRHHQNVVLIDDTPGLREALESIAAPASDEPMQGYSNAEARRLVQSVLDRLPSRYGDVLEWKYIEGRSVEEIGELLGVGHIAAQSLLARARTAFREALETVFGSTASDVLAGMRK
STC_00260	AUR_c2.2	155576	156610	+	hypothetical protein	-	-	-	-	-	-	Unknown	-	-	none	none	-	ATGACGACGGTACGAGACGAACCCGAGTCTAACGACGCCAGCATCGAAGCGTTGCTGCGAGAGGTTGGTGCGCGCGACGAACCTTCGGCCGCGGCTGCGGCGGAAGTGATGTCGGCAGTGCATGCCGAATGGCTGAATATCGTGCAACAACGTCGGCGCCAGCAGCGCGCTGTTGCCTGGCGGGTTGCTGCAGGTGTCGCGCTCGCGGTCGGGGCCACCTCTTTCGCCTATCGATTCATGGCGCCCGCCCCCGCGCAGTTCGCCAGCGTCTCGTACGTCGATGGTCATCTGCTGGCCGGCAGCGATGACAGCAACGTCGCAGCTCGCGAGATCGGACAGTTCATTCTCGTCGGCGACAACATGCAAACCGACGCGCAATCGCGCGCCGCCGTTTCTTTC…	MTTVRDEPESNDASIEALLREVGARDEPSAAAAAEVMSAVHAEWLNIVQQRRRQQRAVAWRVAAGVALAVGATSFAYRFMAPAPAQFASVSYVDGHLLAGSDDSNVAAREIGQFILVGDNMQTDAQSRAAVSFPDGLSLRLDRNTQLTVDATDRISLAAGAVYIDAPPSADSANALTIETIAGSVQHVGTQYEVRTHANAMVVSIREGRVRVMTPSTSDTGEAGQVLHLTNSGELTRSTLDATDPHWQWAMQAAPEFDIDNQSLASFLQWIARETGRHVVYSTPQAEAAAQAVKLRGSIAGLDADVALTTVLATTQLRRYQTNSSEIGIELAPIDSSVPTRQTH
STC_00261	AUR_c2.2	156665	158332	+	hypothetical protein	-	-	-	-	-	-	OuterMembrane	-	-	ER	possibly ER	-	ATGAAAAGCTTCTCCAGGATTGCTGTTACGACTGCCGCATCCACTCTGCTGATGGCACCGCTGGTCTACGGTGCCGACACGATGGTAGCGATGCTTCCTGGCAAGCTGGCTCTCGATCAATCGCAATTGCCTGCGGACGCAGACCTCGAACGGCGCGGCGCCACGATCGGCCGCGTCGACATCCGAGTCGACGATGTGTTCGAGGAAACCCAGTCGCTGGCAGCGCCGTATCGCATGGTGAATGGCCTGCACATCTCCACACACAACGAAACGGTGCGCCAGCAGTTGCTGTTCAGACCTGGCGAGCCGTTTCATCGTCGCGTGCTCGATGAGACAGAGCGCCTGCTGCGTGGCCAGCGCTATCTCAATGAAGCATCCGTGACCGTGGTCCGCTACAAC…	MKSFSRIAVTTAASTLLMAPLVYGADTMVAMLPGKLALDQSQLPADADLERRGATIGRVDIRVDDVFEETQSLAAPYRMVNGLHISTHNETVRQQLLFRPGEPFHRRVLDETERLLRGQRYLNEASVTVVRYNEDNTVDVEVRVHDVWTLSPGFSFGRKGGENNTRLKFEDTNFLGLGKQIGMERSSNVDRTAWRLTYVDPHLLGSWWTLSSAYSSMSDGKEQALALSRPFYALDSRWSANISGSSEDSAISRYSLGKRIERFAMQERQFEFGGGISDGLHDGWTVRYLGGFRYDARAFNTRLDEPDAAIPDDRTVAYPWVGIEMIEDNYLSTRNLDQIGRTEDLYLGRSVRLEAGFASTAFGSTRDAFIVNGALQTGTDLSNERYLIHTLGWRGRLEG…
STC_00262	AUR_c2.2	158336	159142	+	membrane protein	COG3907	-	-	-	-	-	CytoplasmicMembrane	-	-	ER	ER	-	ATGCCGAATACGACGTTTTTCTGGCGTCATCTGCGCGCGCCGCTGGCGGTGTTCGTGCTGCTCGCCCCCTTGCTTGCCACTACCACACTCGACCTCAACATCGCGCACGCGCTGTTCTTCGATGAGTCCCAGTCGCGCTGGATCGGAGCGCACAGCTGGTGGACCAATGAGCTGATCCATCGTGACGGCACCTGGCTGATGCGCCTGGTGGCGCTGCTGGCACTGGCAACTTGCATCGCGAGCTGGGTCCGCCCGCAACTGCACGAGCTGCGCAGGCCCGCGCTGTACTTTTTCGTCGCCGTCGTGCTGTCGGTGGGACTGGTGGGCCTGCTGAAAACACTGACCAATGTCGACTGTCCGCGCGACCTGATCGAGTTCGGCGGCCGGTTCCCCTTCTTT…	MPNTTFFWRHLRAPLAVFVLLAPLLATTTLDLNIAHALFFDESQSRWIGAHSWWTNELIHRDGTWLMRLVALLALATCIASWVRPQLHELRRPALYFFVAVVLSVGLVGLLKTLTNVDCPRDLIEFGGRFPFFHLFEHRPADLRRAQCFPAAHASSGYALLALYFVFRERSRVAARWGLAAGVLLGLIFGIAQQARGAHFVSHDVWSAMLVWTVSLTLYTFVFKARLWNPAPPHRSQWDRNEVSAAARRLPVDGTADVPRRDGAASGP
STC_00263	AUR_c2.2	159105	161357	+	Outer membrane receptor protein, mostly Fe transport	-	-	-	-	-	-	OuterMembrane	-	-	none	none	PF07715 6;PF00593 9	ATGTGCCACGCCGCGATGGCGCAGCTTCAGGGCCGTAGTGTCGGCGATGTGCTCAAGGATCTGCGCTCCCAGGGCCTGATCTTCATCTACAACGACCAGATCGTGCCGGCGAATTTGCGCATCGAGGTCGAGCCCGGCGCGACTCGCGGGCTGGATCTGGCTCAAGAAATTCTGGCCGCGCACGGCCTGGCTTTGTCCGAGGCGGCCCCTCGCGTCTATGCCGTCGTGCGCGGTTCGTCAGCCACGCCCGAACCAGCGCCGGCCGCCGCTCCGAAGCCGGAGCCCGCACAACCGGAAGAGGTCGTCGTTCAAACCAGCCGCTACGTGTTGGCGACCGCCGACAACATCGCGCCCAAAGAATTCCTGACCCAGGACGAAGTGCAGGCCATGCCGCGTCTG…	MCHAAMAQLQGRSVGDVLKDLRSQGLIFIYNDQIVPANLRIEVEPGATRGLDLAQEILAAHGLALSEAAPRVYAVVRGSSATPEPAPAAAPKPEPAQPEEVVVQTSRYVLATADNIAPKEFLTQDEVQAMPRLADETLRAVQRLPGTATNGVSSLGPIRGGVPNETAIVLNGLRLYEPFHLKNFYSPVSLLDSRLIDGIEFYSGGFPTLYGDRMSAIIDARTIRPSERYYEAGISLFNTGALAATDFDNGRGRALISARRGNLGELAQFAEEDFGKPDYSDGFARVEYELNDSTRISFDALASGDQIVAKRDDGAQQARAKYRNIYSWLTLDHAWSSDFSTRAIGSFTDLVNERRGFVEQPGQRSGRVQDDRSFHIAGLRLENTWNVGAFKYRFGGEVR…
STC_00264	AUR_c2.2	161552	163120	+	multi-sensor signal transduction histidine kinase	-	-	-	-	-	-	CytoplasmicMembrane	-	-	none	none	-	ATGAAGATCCTGCATCTTGAGGACAATCCAAGCGATGCGCTCATTATCGAGCGCGGCATTCAGCGACAAGGCATCCAGGCGACTTTCATTCAAGTCCGCAGCTCCAGCGAATACGCCGCGGCGTTGCAGGACGGCGGCTTCGATGTGGTGCTGGTCGATAACAATCTGCCGGGCTACAGCGCCGAGGATGCGATCGCCGAATCCAAGGCCGCCTACCCCAACGTGCCGGTGATCGTTTGTTCCGGCGCCGCGCTCGACGCTGAAGTGGCCGCAAGTTTCGCGGCTGGCGCCAGCGATTACGTGCTCAAAGATCATCTTTGGCAGCTGAGTGCAGCGCTGCGCCGGAACATCAAACCGCCGCCACCGGTAGTCGCGCCTCCGCAAGCGGCCATGATGTTG…	MKILHLEDNPSDALIIERGIQRQGIQATFIQVRSSSEYAAALQDGGFDVVLVDNNLPGYSAEDAIAESKAAYPNVPVIVCSGAALDAEVAASFAAGASDYVLKDHLWQLSAALRRNIKPPPPVVAPPQAAMMLLVDVVQKLSLARGLEAIVDIVRKAARQLTGCDGATFVLRDGPYCYYVDEDAISPLWKGQRFPLETCISGWAMLNSQSAIIPDIYKDSRIPHAAYRPTFVHSLAMVPIRSYAPIGAIGNYWARHHECTPQELMLLEALANTTAVAMENIDVYQNLERQVRERTRELQTVNQELEAFSSAVSHDLRAPLRIMNAELDMAREHAGVLPATSIDRLRDSTTRMGSLIDDLLRLSHITRTELYLQPTDLSEIAGKIMNRLRNAEPLREVDV…
STC_00265	AUR_c2.2	163121	164155	-	Acetylpolyamine aminohydrolase AphA	COG0123	-	-	-	-	-	Cytoplasmic	-	-	none	none	-	ATGAAAATCATCTACAGCGATCGTCACCGTCTGCACGCCGGTGACAGGGAAATGTATCGTGGTCAGATGGTGCCGTGCTTCGAGAAGCCGGAACGCGCCGACTTCGTTCATGACGCGGTGAAGGCTCGCAATTTCGGGCCGATCATGGAGCCGCAGGAATTTCCGGTATCTGCGCTCGAGCGCGTCCATGCGCCGCGCTACATCCGCTTTCTGGAAAAAGCCTGGGATCTGTGGACTGCGCAGGGCTACACGAACGACGCGTTGCCCGCCGTGTGGCCGGTGCGAGGTTTGCGCAGCGACATCGAGCCTGAGACCTTCTCGGGCAAATTGGGCTTGTATTCTTTCGACAGCGGCACGCCGCTGATGGCGGGCACGTGGACGGCGGCGAAGCTGGGTGCT…	MKIIYSDRHRLHAGDREMYRGQMVPCFEKPERADFVHDAVKARNFGPIMEPQEFPVSALERVHAPRYIRFLEKAWDLWTAQGYTNDALPAVWPVRGLRSDIEPETFSGKLGLYSFDSGTPLMAGTWTAAKLGADIALTAQQIVSGGERAAFALSRPPGHHAGPDFLGGYCFVNNAAVAAQAFRDNGAKSVVVLDVDYHHGNGTQTIFYDRSDVLFLSIHGDPRTEYPFFLGHADETGAGEGLGYNKNYPLPAGSSNALWFDALGDAVRRINEYQPDALVISLGVDTFADDPISKFQLREPEYLKLGAQLAALGLPTVFILEGGYAVAEIGHNVAQVLQGFVDAV
STC_00266	AUR_c2.2	164152	165432	-	transcriptional regulator	-	-	-	-	-	-	Cytoplasmic	-	-	none	none	-	ATGACTTCGAATCCCAAAGACAGCGCGGCCCAGCCCACCGCCGAGGCGCCAGCCTCGGGGGGCGTGGTCAATCGTCACGAGCGGGTGCTCGATGAAGCCGCTCGTCAATTGAATCAGAAGGGCGTGTTGCTCACCTCGCTGGCGGAAATCGCCGCGAAACTGGGCGTCACGCGCGGGGCGATGTACCACTACGTCGCCGATCGCGAGGATCTGGTATTTCAATGCTATCGGCGCGCAGCCGAAATCATCGCGCGCCACCTGCGGGAAGCTGAGCGCGTCGGTGGTACATCGGCCGACATATTGATCGATTTCATCAGTCGCATGCTGGACCCGAAGGAGCCAGAGATCGCGGCCCGCGCCGAGATCGCGATGATGAACCAGACTCAGCGCGACACCATC…	MTSNPKDSAAQPTAEAPASGGVVNRHERVLDEAARQLNQKGVLLTSLAEIAAKLGVTRGAMYHYVADREDLVFQCYRRAAEIIARHLREAERVGGTSADILIDFISRMLDPKEPEIAARAEIAMMNQTQRDTIQGLYDALTARLAHLLETGHREGVLRACDIEVNARVILSLVTWAPLARPWAHAVGPMGAERLRSAVMATVLEGFSTRAGLPNYQPLDLSALAPQVVSAFDRDAALEAKREALLRAASRAFNRKGIDATSLEEIAAQLGTTKRTFHHHIGSKQEVVSACYERAFRIFLFIKDRMLEYSGTRMEALSASMDALARAYPNEDLNPLSPLVGHGALSPEGQAKFAVRSDQLGDAYHELIRQGAREQTIKEVDVHARALMLPGLLSWLVKDD…
STC_00267	AUR_c2.2	165672	166028	+	hypothetical protein JN27_14860	-	-	-	-	-	-	Unknown	-	-	none	none	-	ATGGAGTCTTTTTTCGGCTCGCATGGCCCCACTTCCGACGCTGGGGCGACCCGTATCAAGGCCATGCGCTGGCCGGCCAGCTTGCGCCTGGGCCATACCACCATGCTGACGGGCAAAGCGATTCAGATTTCCAACTCCGGCGTCGGCCTGCTGATGGACCGGACGGTGCGGGAAGGTGAGACCGCGCTGGTGCGGGTCGACGCTTTCGTGGACGGCAATCCGCTGCGGCTGCAGGCGCGGACCAGCGTGGTCTGCTGTACCTGCGTGGGCATGGACGGCTTCCGGATTTCGCTGCGCTTCCAGGACTTGGATGAAGATGCGCAGAACGCGGTTGACGCGTTACTACGCGCCCGCTGA	MESFFGSHGPTSDAGATRIKAMRWPASLRLGHTTMLTGKAIQISNSGVGLLMDRTVREGETALVRVDAFVDGNPLRLQARTSVVCCTCVGMDGFRISLRFQDLDEDAQNAVDALLRAR
STC_00268	AUR_c2.2	166055	166567	-	MULTISPECIES: ferritin	COG0783	K04047	gnl|BL_ORD_ID|64233	SubName: Full=DpsA;	-	-	Cytoplasmic	-	-	none	none	-	ATGGCCAAACAAAGTTCCAAGAAAAACGGCGGCAAGGGCGATGCGGTCGCCATCGACATCGGTATTAGCAGTAAAGACCGCGAAAAGATTGCGGATGGCCTGGCAAAGGTGCTGGCCGATACCTATTCGCTGTACCTGAAGACTCACAATTTCCATTGGAACGTCGAAGGGCCGATGTTCAACACGCTGCACCTGATGTTCATGGGGCAGTACACCGAGCTGTGGAACGCGCTGGATGCGGTGGCCGAGCGCATCCGTTCGCTGGGCTATCCGGCGCCGGGCACCTATAGCCAGTTCGCCCGCCTGACCTCGATCGAGGAGACCGAGGGCGTGCCTGAAGCGATGGAGATGGTACGGCTACTGGTCGCCGGTCATGAAGCTGTTGCGCGCACCGCGCGG…	MAKQSSKKNGGKGDAVAIDIGISSKDREKIADGLAKVLADTYSLYLKTHNFHWNVEGPMFNTLHLMFMGQYTELWNALDAVAERIRSLGYPAPGTYSQFARLTSIEETEGVPEAMEMVRLLVAGHEAVARTARAAFPAAEKGGDESTADLLTQRLQVHEKTAWMLRSLLK
STC_00269	AUR_c2.2	166757	167059	+	calcium-binding protein	-	-	-	-	-	-	Periplasmic	-	-	possibly ER	none	-	ATGAGAGACCTGATGATGCAAAAGCTTGTTTTTGCCGCGATCGCTGGCAGCGCCTGTCTGTTGAGCGCCGTCGGCGCGCGCGCCGATGACGCCAAGGACAAACTGGTGGCGGCCGAATCGTTCGCCACACTCGACCGCAACGGTGACGGCCGCATCAGCCGCTCCGAAGCCGGCTTCGACCGCAGTCTGTCGCAGACTTTTGCCGAGCTCGACACCGACGGCGACGGCTTCGTGTCCGCCGAGGAATTCAGCGCTGCCCAACAACAAGAAAGCGCCACGGTAGGCAAGCTCACGCCGAAGTAA	MRDLMMQKLVFAAIAGSACLLSAVGARADDAKDKLVAAESFATLDRNGDGRISRSEAGFDRSLSQTFAELDTDGDGFVSAEEFSAAQQQESATVGKLTPK
STC_00270	AUR_c2.2	167096	167506	-	hypothetical protein BN1094_02514	-	-	-	-	-	-	Unknown	-	-	ER	ER	-	ATGTGGCGACCTTTGTTTGCGGTCGTACTGTTCAGTGTGATGCTGCCGGCCGCAGCCGTCGATTTCTCGTGCCTGCAATACGGACCCCTTCAAATCCCCGGCACGATCGTGCGTCAGACCTACGCCGGTCCGCCGGATTACGAGAGTGTGACCAAGGGCGATGAGCCGCGGGTCATCTGGATTCTGCAGCTGGAGCAACGCACCTGCGTCGATGCCAACAGGCAATATCCCCGAGAAATCATCCAGCTGGAGATCGAGTTGGCATTGGCGCCGGAGCAATACCAGCAATATCGATCCCTGCTCGGACAGAAGGTGCTGGTCACCGGCGAGTTGCGGCACGGCGGTGCCAACTATCAAAAACGTCTGGTGATCACGCCGGACGATATTCGCAGAACCAGT…	MWRPLFAVVLFSVMLPAAAVDFSCLQYGPLQIPGTIVRQTYAGPPDYESVTKGDEPRVIWILQLEQRTCVDANRQYPREIIQLEIELALAPEQYQQYRSLLGQKVLVTGELRHGGANYQKRLVITPDDIRRTSVLP
STC_00271	AUR_c2.2	167510	167878	-	GCN5 family acetyltransferase	-	-	-	-	-	-	Unknown	-	-	none	none	-	ATGTCCGTCCTCGAGAATCGGCTCGTGTCCCGGCAGCTGTCTGAACAGGATTACCTGCTCGAGATCGAAACCACGGGCCGGGGCTGGGTGGTCGAGCGGGATGGAAACATCGTGGCCTTTGCCATCGGCAATGCGGCCAACGCCAGCATCTGGGCGTTGTTCGTCGAGCCCGGGCAGGAACGTCAGGGTTACGGCCGTCAATTGCACAAAGTCATGGTTGCGTGGCTCTGGGAGCACGGACACGATCGACTGTGGCTGACGACGGAGTCGGGCACTCGCGCCTCGCGCTTCTATGAGGCGGCGGGCTGGCGCCTGGCGGGAACGAGCGCCGATGGTGAATTGCGCTACGAGTTGCGCAGGCCGGAATAG	MSVLENRLVSRQLSEQDYLLEIETTGRGWVVERDGNIVAFAIGNAANASIWALFVEPGQERQGYGRQLHKVMVAWLWEHGHDRLWLTTESGTRASRFYEAAGWRLAGTSADGELRYELRRPE
STC_00272	AUR_c2.2	168041	168745	+	aminoglycoside phosphotransferase	COG3231	K00897	gnl|BL_ORD_ID|49854	RecName: Full=Aminoglycoside 3`-phosphotransferase; AltName: Full=Kanamycin kinase; AltName: Full=Ribostamycin phosphotransferase; AltName: Full=APH 3`	-	-	Cytoplasmic	-	-	not used	not used	-	TTGACTGAACCTGTCCCGCCCAAAGTCCTGGAACTGTGCGCCGATGAACGACCCAAGCTCGTGTGGACCAACGAGCGCGGCGGTACGACTTATCGAGCGGGCGCACGCTTCATCAAATGGAGCCCGCACACGACCGGCCTCGATCTGGACGCGGAGCGTGTCCGGCTGCAATGGGCCGCGCGATACCACAACGTTCCGCGCGTGCTGGACTGGGGCGCGAACGACGCAGCTCAGTGGTTGATCACAGCCGCATTGCCCGGCACGAGCGCCGTGATGGAACCCTGGCTCTCACAACCGCTGCTCGCCGCGCGAGCCATCGGACGTGGCCTGCGCATACTTCACGAAACGCTGCCGATCGCCGAATGTCCGTTCGAATGGTCGCCCGAGAAACGCACGGGC…	GLDLDAERVRLQWAARYHNVPRVLDWGANDAAQWLITAALPGTSAVMEPWLSQPLLAARAIGRGLRILHETLPIAECPFEWSPEKRTGYRVPASELGTPPIDRLVVCHGDPCSPNTLMGADANPIGHVDLGSLGVADRWADLAVASVNLDYNYGPGWEQEFFRAYDIEPDPERIAYYRFLWDNEDRIGQ
STC_00273	AUR_c2.2	168753	169103	-	hypothetical protein	-	-	-	-	-	-	Unknown	-	-	none	none	-	ATGGGTCAGCTGGATGATAAGAAGATGTCGCCATCCCCGGCAGCGGAACGGAAGTCCGGGCGCGCGGTGTTCGACGAAGGTCGCACGGTGTGGGAGTGGCAAACTGCCACCGGTGTGTTCGAGCGTCATGTGAGCGAAGAGCAACTGGCCCGCCTGGAGCACGCAGGCTTGCGGCTGGTTGAACCATCCGACATGGGGTGCGCCATCTACGGCGCCGATCAGACGGGGAGTCAGGCGGCGTACAGCACTCGCAAACAAGTGTTCGTGGGCCGTCCCGCGCCGGTCGCTCGCGTCGCGCCGCAAATCGGTGCGCTTCGTCAGTTCTGGCGCCGGTTGCTGCCGTCGAGTTGA	MGQLDDKKMSPSPAAERKSGRAVFDEGRTVWEWQTATGVFERHVSEEQLARLEHAGLRLVEPSDMGCAIYGADQTGSQAAYSTRKQVFVGRPAPVARVAPQIGALRQFWRRLLPSS
STC_00274	AUR_c2.2	169353	170318	-	LysR family transcriptional regulator	-	-	-	-	-	-	Cytoplasmic	-	-	mitochondrial	mitochondrial	-	ATGGTCACTCGCGCATCCAAGTCCCCTGCCAAAAAAGCCTTGCCTGCCATGCGGTTACCTCACATCAGCATGGAGCAGTGGCGCTGCCTGATTGCGGTCGTCGAGGCCGGCGGTTACGCCCGGGCGGCAGAGGCGCTGCATAAGAGCCAGTCGTCCGTGACCTACGCCGTGCAGAAGCTCGAATCGACCCTGCAGGTGAAGGCATTCGAGATCCAGGGTCGCAAGGCCAGGCTCACGTCGGTTGGCGAGATGCTGTACCGGCGGGCCCGCTTGCTGCTCGAGGATGCGGACGCGATCGAGCGCGCAGCGGGTCGGGCTTCGGCGGGGTGGGAAGCGGAGATCGCCATCGCGGTCGAGATCCTGTTTCCGAACTGGTTGATGTTTCAATGCCTGGATCGC…	MVTRASKSPAKKALPAMRLPHISMEQWRCLIAVVEAGGYARAAEALHKSQSSVTYAVQKLESTLQVKAFEIQGRKARLTSVGEMLYRRARLLLEDADAIERAAGRASAGWEAEIAIAVEILFPNWLMFQCLDRFGKESPQTRIEWFETVLEGTPEALRTGKADLVITGIIPPGMPAEHLMTVRATAVAHPDHELHKLGRPVEYRDLRKHRHIIVRDTSAKRDKKALTLDVARRWTVSNMSTSIGAVSRGYGFSWLPEEKIRTELRNGELKPLPMRDMNQLSRSLYLVFADREGAGPGALRLAQIIKEEVKNACLAAGHEQG
STC_00275	AUR_c2.2	170424	171032	+	FMN-dependent NADH-azoreductase	COG1182	K01118	-	-	-	-	Cytoplasmic	AA6.hmm	Auxiliary Activity	not used	not used	-	ATGAGCACTTTGCTACAGATCAATGCCAGCCTGGCCGGCGCCAACGGTCAGTCTTCCCGCCTCGCCCAGCACTTCGTCGCTGACTGGCAGGCCCAGCATCCCGAAGGCCGCGTCATCACGCGCGACCTCGCCAGCGAGCCCGTGCCGCACCTGACGGCTGAGCGCTTCCAGGCGTTCCTGTCGCAGCCCGATGCGCGCACTGAAGAGCAACGCGCAGTGAACGCGTATTCCGATGCGCTGATCGAGGAGATCAAGAGCGCCGACACCATTGTGTTTGCGGTGCCGATGTACAACTTCAGCGTCCCCTCGACGTTGCGTGCGTACTTCGATCACATCGCGCGCGCCGGCGTGACGTTCCGCTACACCGCCAACGGCGCGGAAGGATTGCTCAAGGGCAAG…	EPVPHLTAERFQAFLSQPDARTEEQRAVNAYSDALIEEIKSADTIVFAVPMYNFSVPSTLRAYFDHIARAGVTFRYTANGAEGLLKGKKAYVFITRGGFYADAADTQTPYLKQFLGFIGITDVSFIFAEGLAMGDAAREKSLAQAHDTIGELLPRAA
STC_00276	AUR_c2.2	171065	171766	+	XRE family transcriptional regulator	COG0745	K02483	gnl|BL_ORD_ID|43498	SubName: Full=Transcriptional regulatory protein;	-	-	Cytoplasmic	-	-	not used	not used	-	TTGACAGCCGCACGTTCGTCCCCGAACGTGCGGCGCATGCGCATCCTGCTGGTTGAAGATGACAACATGATCGGTCAGAGCCTCAGAGAGGCATTGACCGAGAATGGCCTGACCGTCGATTGGGTGAAAGACGGCGTGCTGGCGCAAGGCGCTCTGGCACAGGGCGGCTATGCGGCCGTGTTACTGGATCTAGGATTGCCCCGCCGCTCGGGACTCGAAGTCCTGCGCCGCGCCCGACAGGACGGCGATCGCACCCCCATGCTGGTGCTGACTGCGCGAGACGGCGTCGATGATCGCGTCGAAGGGTTGGATGTCGGCGCGGACGATTACCTGGTCAAGCCATTCGAAATGCGCGAACTGCTGGCGCGCATGCGAGCCATCGTTCGCAGAGTCGGCGGG…	LTAARSSPNVRRMRILLVEDDNMIGQSLREALTENGLTVDWVKDGVLAQGALAQGGYAAVLLDLGLPRRSGLEVLRRARQDGDRTPMLVLTARDGVDDRVEGLDVGADDYLVKPFEMRELLARMRAIVRRVGGHAQSTIGTAQTQLDLSSRELTHAGSSILLSAKEFRLMHALLERPGAILSRTQLEERLYGWGEEVSSNAVEVLIHGVRRKLGADVIRNVRGLGWRVSKDAS
STC_00277	AUR_c2.2	171763	173175	+	histidine kinase	-	-	-	-	-	-	CytoplasmicMembrane	-	-	not used	not used	-	ATGAAGAAATCGCTGCGCAAACAACTCATGACCTGGTTGCTGCCACTCTATGTAGTGGCAGCCATCGCCGCAGCGATCGTGACTTACTACGTGTTCGGCAGCATGGTCAGCGTCTTCATGGACAATCAGCTGCGCCTGTTCGCCGAGTCGCACGCTGGAGCGTCTGGCTCCGCGCCGGTATTACGACCGCTCACTCGCTATAACGTGGTCGACAAGGGCGACATGTTCGTGCAGATCTGGGATCGCAACCAACGACTGGTGGCAACGTCCTGGCCCGAGCTGGATCTGCAGCGGCAGCCTTCCCAAGGCTTTCATGACGTAACCATCGGCGACTCGCGCTGGCGCGTTTACACCCTGCAATCCCCGGATCGCACCGTACAGAGCGCGCAAAGCCTGTAT…	LFAESHAGASGSAPVLRPLTRYNVVDKGDMFVQIWDRNQRLVATSWPELDLQRQPSQGFHDVTIGDSRWRVYTLQSPDRTVQSAQSLYFRRHLAKSQALQMALPVLLMIPISAIFLWFGMRPAVRRLELISRAAAQQDEHRLTELPVEHAPCEIKPLVMAVNTLLARLRNAFSAQRRFVQDAAHELRTPITAMSLQLENLKSRMPDTASADQLKQLEAGLARTKRLVEQLLRLARQESPRPADPPVAIQLDGMLKSSIAEFMALADKRSIDLGYAADIDATVHANEDELRSLIHNLLDNALRYTPTGGIVDVTLHRDTGVVTVEIADNGTGIPAELLPRVFDRFFRIEGAETEGSGLGLAIAKNAAERNRVALELINRVDGSGLIARMRFETALVTLQP…
STC_00278	AUR_c2.2	173229	174011	+	MltA-interacting MipA family protein	-	-	-	-	-	-	OuterMembrane	-	-	ER	ER	-	ATGCTCTTGCCCCGTCTTGCGCTGCTGATATTCAGCGGCGTCGGCCTTTGTTACGCCGGAAATCTGGTTGCTCAGCATCGTGACGACGTTCACGAACAGTCGTGGCAAGTCACCGCCGGCGTCGGCGTGATCGCACGGCCCGACTTTCCCGGCAGTGACTCGCACGAGGTGCTGCCGCTGCCGGCGTTCAATGTGACTTACGGCGATCGTTGGTTTCTGAACGCGGACGGCTTGGGAGCATACCTGGTCCGCCGCGATCGCAGCTCGCTGACGTTATCCCTGGCGCCGGATGTCACACGGCGCGATGAATCCGATTCAGCACATCTGCGCGGCCTCGGCGACGTGGATCGCACGGCCGTCGCGCGGCTCAAAGGCGCTTACAACCTGGGACCCGTGACT…	MLLPRLALLIFSGVGLCYAGNLVAQHRDDVHEQSWQVTAGVGVIARPDFPGSDSHEVLPLPAFNVTYGDRWFLNADGLGAYLVRRDRSSLTLSLAPDVTRRDESDSAHLRGLGDVDRTAVARLKGAYNLGPVTATAAISTDIADQGHGTVAELTLQSRTDITQRFSLSYGIAARWIDDEYAESFFAVDPQQSRRSGLSQYEARSGVGDARLFVNAVYALSPRWIVAAGAAAAQLQGDAKDSPIVADDSYFQFDAAVMYRF
STC_00279	AUR_c2.2	174037	174930	-	pirin	COG1741	K06911	gnl|BL_ORD_ID|48852	putative cytoplasmic protein [Salmonella enterica subsp. enterica serovar Typhimurium str. LT2]	-	-	Cytoplasmic	-	-	not used	not used	-	GTGACAATTGAGTTGATGATTCCTTCGCGACGCAAGGACCTGGGCGGCTTCGAAGTCGGCCGGGTCCTGCCCTGGACCCAGCGTCGCATGGTCGGACCGTTCATTTTTTTCGACCACATGGGGCCGGTGAATTTTCCGCCCCAGGTACCCCGCAAGACCGATGTGAGGCCGCATCCTCACATCGGCCTTTCCACCATCACGTATCTGTACGATGGCGAGATCGTGCATCGGGACAGTGTCGGCTTTCATCAGACCATCCGGCCGGGTGAAGTGAACTGGATGACGGCCGGGCGCGGCATCAGTCATTCGGAGCGCTTCGATAGCATTCGCGAAACCGGCGGCTCGCTGAATGGCATTCAGGCGTGGATTGCGTTACCGGAAGCGGCGGAGGAAGCAGCG…	VTIELMIPSRRKDLGGFEVGRVLPWTQRRMVGPFIFFDHMGPVNFPPQVPRKTDVRPHPHIGLSTITYLYDGEIVHRDSVGFHQTIRPGEVNWMTAGRGISHSERFDSIRETGGSLNGIQAWIALPEAAEEAAPAFVHFDAHQLPSHVDKGLSVKVIAGSAYGMTSPVTTHSPLFYVHLEMDAGRTTDVCGGYSERAIYVAKGSVRIDGEQYETGQMAVLSPGSMPAITAIEPSIVMLLGGEAVGPRHIWWNFVSSSQERIEQAKADWKAGRIQLPVGDDQEFIPLPEDPPPTPQPL
STC_00280	AUR_c2.2	174927	175649	-	pirin-like protein	COG1741	K06911	-	-	-	-	Cytoplasmic	-	-	none	none	-	ATGCAGAACATCCGACGCAGTAACGAACGCGGCTATGCCGATCACGGCTGGCTGAAGTCGTTCCACACCTTTTCGTTCGCGGATTACTACGATCCTCGGCACGTCGAGTTCGGTGCCCTGCGCGTGATCAATGAGGATCGCGTGGCCGCCGGCGCGGGCTTCGGGACGCACGGGCATCGGGACATGGAGATCATCAGCTACGTGCTCGATGGCGAGTTGGCGCACAAGGACTCGATGGGCACCGGCGAGACCATCCGTCCCGGCGACGTTCAGCGCATGAGCGCGGGGCGCGGGGTGACGCACAGCGAATTCAATCCGTCGCGCGAGCGGCCGGTGCATTTCCTGCAGATCTGGATTCAGCCGAATCAGCGGGGCGTGCAGCCGAGCTACGAACAGAAG…	MQNIRRSNERGYADHGWLKSFHTFSFADYYDPRHVEFGALRVINEDRVAAGAGFGTHGHRDMEIISYVLDGELAHKDSMGTGETIRPGDVQRMSAGRGVTHSEFNPSRERPVHFLQIWIQPNQRGVQPSYEQKHFADEEKRGKLRLIASPDGANGSVTIHQDAKVYAGLISGAEQVEFPIGADRQVYLHVARGTVTANTNVLNAGDALALTDTAALSLTNGLDAEVIVFDLQRVPSGVRQ
STC_00281	AUR_c2.2	175806	176306	+	RNA polymerase subunit sigma-24	COG1595	K03088	-	-	-	-	Cytoplasmic	-	-	none	none	-	ATGCCCTCCGGCCGCAGCCAACGCATCGCCGAATGGGCCCGCCACTGGAACGCGGGCCTGACGCGCTATTTGCGCCGTCGGCTGCCTGGCCGCATCGACCCGGAGGACCTGGCCCAGGAGGTCTACGTCCGCCTGCTCCGGGTCGAACAGATCGAGCACATCAAGGAGCCGCAGGCCTACCTGTACCGGGTCGCCAGCAACGTCGCCCAGGAATGGCGCATGCGAGCCGTCCACGCCCGCCCCCACAGCGACGCCGAACTGGACACCCTGGTCGCGACCGCCACCCCGGAATCGCTGCTCGACGACGCGCAATTCAAGGCGCAGCTCGACTCGGCCCTGCAGACGATGACGCCCATGGTGCGAGCGGTGGTGTACCTGAAGCTGCGTGAGGACCTGTCT…	MPSGRSQRIAEWARHWNAGLTRYLRRRLPGRIDPEDLAQEVYVRLLRVEQIEHIKEPQAYLYRVASNVAQEWRMRAVHARPHSDAELDTLVATATPESLLDDAQFKAQLDSALQTMTPMVRAVVYLKLREDLSHDEIASHLGVTPRMVRRMLTTGYAHLREHIEFD
STC_00282	AUR_c2.2	176310	177383	+	Fe2+-dicitrate sensor, membrane component /function=FecR family protein	COG3712	K07165	-	-	-	-	CytoplasmicMembrane	-	-	none	none	-	ATGCAATCCGATCAAGACAACACCCGAGATCCAGCCACGACGCACGCCCGGCAGTGCGCCGCGCATTGGCTGTCGGTGCTGTCGGATGAGCACTGCACCGAGGCCGAGCGACGGCAGTTCTTCGTTTGGCTGCGCTCGTCGGGCCAGCACGTGGATGAGTTCCTGCGACTGAGCCGCCTCACGGGACGCATGAGTCAGCGCGAGCTGTGGCCGGATGCGGATATGGCAGAGCTCATTGCGCAGGCTAAGGTCAGTGCTGAAGCGAATGTGACGCTGCTCGATCAACCCGCCGTCTTCGTTACTCGCACCGAACGCAAGGCGGTGCGATGGTCAATGGCAGCTGCGGCTGCCTGCGTATTTGTTTTGGTTGGATTGCTTGCCGGACGCTCACAGATCGAA…	MQSDQDNTRDPATTHARQCAAHWLSVLSDEHCTEAERRQFFVWLRSSGQHVDEFLRLSRLTGRMSQRELWPDADMAELIAQAKVSAEANVTLLDQPAVFVTRTERKAVRWSMAAAAACVFVLVGLLAGRSQIEQWLAPEYVTAVGEQRSITLEDGSVVELNSQSRLRAHFEDHLRAIELLEGEAIFRVSKDPNRPFRVRTGATDIVAVGTAFNVKANDSRTVVTVLEGRVRVNQRDAAERSAAATDKAISEFELAVGDQLIVAKSQPAIRVSLRDTEKVTSWTERRLIFEDTPLSAAAAEFARYSPRAIRIQDPAVAERKINGVFDATDPASLAEFLKGDETLDVRNDADGWTVRAR
STC_00283	AUR_c3.3	1	162	+	hypothetical protein	-	-	-	-	-	-	Unknown	-	-	-	-	-	GCAGCGTCAGATGTGTATAAGANACCGCTATACGAGTATGTGGAAGGCACTGAAGCTTTTCCGAAGATCGCCAGAGAACGAAAGGGGTTCGTGTGGACACCGGGCAACAAAGCGCGTGTTGCTCGCACAACGTATGAGCGCAGTGCGCAGACTAGACTATAG	AASDVYKXPLYEYVEGTEAFPKIARERKGFVWTPGNKARVARTTYERSAQTRL
STC_00284	AUR_c3.3	237	539	+	hypothetical protein	-	-	-	-	-	-	Unknown	-	-	not used	not used	-	GTGAGCGGAGAGCAAGAGTACGGGAACGGCACGCGTGTCGATGTCTCCGTTAAAGATGGGGATAGCTATGTGTACTACGAAATCAAGACGGGGCTCTCGGCGCAGAGCTGTATCCGCGAGGCTCTCGGCCAGTTGATGGAGTATTCGTACTGGCCGGGCGCTCAACAGGCCGAGCGACTGATAGTCGTCGGAGAAGCGACTTACGACAAGGACGCGAAGGCATACATCAAAAGACTGCGGACCGAATTCTGCCTGCCGATCGAGTATCAGCAGTTCGATATGAAGTTAGGGAGACTGATCTAA	VSGEQEYGNGTRVDVSVKDGDSYVYYEIKTGLSAQSCIREALGQLMEYSYWPGAQQAERLIVVGEATYDKDAKAYIKRLRTEFCLPIEYQQFDMKLGRLI
STC_00285	AUR_c3.3	539	1108	+	hypothetical protein	-	-	-	-	-	-	Cytoplasmic	-	-	none	none	-	ATGCCTGTCATTGCATGTCTCGGCTGGGGATCGCTCGTCTGGGACCCGCGAACACTCGGGATTCAGCGCCAATGGTTCAATGACGGGCCCTTCATCCGGGTTGAGTTTGTACGCAGGTCGAGTAATGGGCGGATCACCCTGGTGCTGGATGAAGCCGCGCCTCCCGTTCGTTCTCTCTGGGCAGTGATGGATGCAACAGAGATTGAAGCTGCGGCGGAAGCCCTTCGCGAAAGAGAAGGGGTGCTGGAAAAGAACAAGCAGAGAGACATCGGACGCTGGATAACGGGAAGCGCTTCACCTGCGAATATTGCGGGCTTGCCGGAATGGGCACGGGCACACGGCATCGACGGCGTCGTCTGGACGGCCCTCGGGCCGAAATATCATGCCTCCGGCTCTCGC…	MPVIACLGWGSLVWDPRTLGIQRQWFNDGPFIRVEFVRRSSNGRITLVLDEAAPPVRSLWAVMDATEIEAAAEALREREGVLEKNKQRDIGRWITGSASPANIAGLPEWARAHGIDGVVWTALGPKYHASGSRATAEDITGYLRDLTGRMRDDAERYVRYAPPQIDTPYRRAIEATLGWTPVDLERRSL
STC_00286	AUR_c3.3	1626	2855	-	hypothetical protein	-	-	-	-	-	-	Cytoplasmic	-	-	none	none	-	ATGTACATCCTGTCTGGCCGTCTTCGAGACGAGTTCCTTGCTTGTCCAGAACTTGTGCGAATGGGTGAGGATAACGCCGGTCCAGTCCTCCTGCTAAAGACGACGACGCTCTCGGCAAAATATCTCGTGCGCTCCTTACGTATTCGCGTCGCCGTCATGCGCGTCCGCGAGTTCCTGCTCTACGGCGTGCTGTTCTATGATGGAGATGCCGAAGAGGCTGTTAGGTGGTCGCTGTATGAGGAGCCACACGAAGTCGAGGCCCTGCGCGGGCTTTCGACGCGCTCGAGCGTGAGATTGGCCGTATTCAATGAGGTTGCCACCTGCAGCACTAGCGGCGACTGTGCTGTCAGCACGTCGGCTAGTATTGGAGCGCTGTGCGCGGGCGTGAAGCCCTATCCA…	MYILSGRLRDEFLACPELVRMGEDNAGPVLLLKTTTLSAKYLVRSLRIRVAVMRVREFLLYGVLFYDGDAEEAVRWSLYEEPHEVEALRGLSTRSSVRLAVFNEVATCSTSGDCAVSTSASIGALCAGVKPYPFSPSGVDAETTEEANGRLGRLIDGTLPQSEGVFLDLLPPSEWTQINSHFITRSAASGFVSLFDDDEGGQQEALAHWLVGELAPDGIFRSPQVDERGKPRELTDILLTHRYGSILFESKALSLLSRPDLPSRERLAQQTIRHVRKAARQLAGAARNIAAGLRVTDRAGKVVDVNRDQPPHLVILIPDLTLLAVSDEVGVPFYRSLMEDRKGLLHILDPSELLRIVQAGSMIAARSQETTPMMGLDYWLMRRAEQFVKTGHPAFHVLL…
STC_00287	AUR_c3.3	3199	3630	-	transcriptional regulator	-	-	-	-	-	-	Unknown	-	-	not used	not used	-	GTGAGCGACACGCAATCCGCACCGCCGAAGTCGCCGCAGATCAAAAAAGAAAGTCGTGCTTACTTCGCTGCGCTCGGAAAGCGCGTTACGCAGTTGCGAAAGTCACGAGGTATGACGCAAGCGGAGCTGGCACGCGCACTAGGTGTTTCTCAGCAGGCGGTGTTTGCTTACGAAATCGGGGACAGGCGGATTTCCGTCCTCGTTCTCGAACGGCTCGCGAGGCTGTTCCGGCTCAACATCGACCAGTTCCTCGGCTTCGCTCCAGAACCGGTCAGGAAGCGCCGGCTCTCGCCGAGAGCGATGCGCCACGCGGAGCGCCTCCAGGCGCTGTCTAAAACGCAGCAGCGCTTCGTCGTCCGGATCATCGATGTGCTGGAGGAGCACAACAAGAACAGTAGG…	VSDTQSAPPKSPQIKKESRAYFAALGKRVTQLRKSRGMTQAELARALGVSQQAVFAYEIGDRRISVLVLERLARLFRLNIDQFLGFAPEPVRKRRLSPRAMRHAERLQALSKTQQRFVVRIIDVLEEHNKNSRKTSSSSQVRN
STC_00288	AUR_c3.3	3649	3948	-	hypothetical protein	-	-	-	-	-	-	Unknown	-	-	none	none	-	ATGGCGGAGAAGGAAACATACGAAGCACCTCCCGCCAGCCGCTCTCTCGAAGAACTCATCGAAGCGGAGCGCGGCAATCTCATGCAGGTTCAAGGGATGGCCAGATGTCTGTACGACGTCTTGCTGTACTCCGATGACGATGATGGAACGATGCATGCCGACGTGGCCCAGGTCATCGCGAGGCTGATCGCAGAGTCAGTCGATGCGCTCGAGAAGATCGTCAGGCGCTTCAAGGCCGGCGAGTTCGGCCCGCCGCCGAACAAGGCGCCGGGCGGCGCTGGCTCCGGTAGTTCGACGTAG	MAEKETYEAPPASRSLEELIEAERGNLMQVQGMARCLYDVLLYSDDDDGTMHADVAQVIARLIAESVDALEKIVRRFKAGEFGPPPNKAPGGAGSGSST
STC_00289	AUR_c3.3	3955	4296	-	hypothetical protein	-	-	-	-	-	-	Unknown	-	-	none	none	-	ATGACCCGCGCCAGCCGCGAAGACATGGTCGTCCTCAGGATGGGGCTCAACGCGCTGCTCGCCAGCGTGCGGCAGACCGAGGCATGGTGGCGATCCCAAGGGGATGTGTCGGCACTTCGGCGAAGCAGGCTTCTGACGCACGCGATCCTTGCCACCCAGCGCAAGTTCTTCCCAGACAATCGCGACATGGGTGACGACATCACAGAAGCACTCTTCGTCGCTGACGGCCTCCGCGACGCGGCTCAACAATGTCACGAAGGCCAAGCTGCTCTCCACGAACGACTAATCGGTGGCGCAGAAGCCATCGAGCGGTTGTGCAGCTCACCGCTCCGCAAGAGGTAA	MTRASREDMVVLRMGLNALLASVRQTEAWWRSQGDVSALRRSRLLTHAILATQRKFFPDNRDMGDDITEALFVADGLRDAAQQCHEGQAALHERLIGGAEAIERLCSSPLRKR
STC_00290	AUR_c3.3	4802	6634	-	predicted ATP-dependent endonuclease, OLD family protein	-	-	-	-	-	-	Cytoplasmic	-	-	possibly mitochondrial	none	-	ATGCGTATGGTTGAGGTTCGAGTTCGGAACTTCCGATCTCTCGAAGACATCAAGATTGATCTGTCTCAACTGACTGTGGTTTGTGGGCCAAACAGCTGTGGGAAATCGAACATCTTTCGCGCACTACAGCTCGCCTTTACTGAAGAATTGTCAGTCGAAGATGCATCGGCGAATCTGAGCGCACAAAAAATGGGCCAAGGCGGGCCTACCTTATCGATTTGGGTAGATTGCTCGTTTGTTAATGTTCCAGAGGCGCTGCAACAGATCGCGGGTACTACATCCTCAGAACTCAAATATTCACTTCGTTTGACACGAGCGGGGAAGGTCACGCGCAAGCTTGGAGAGCATTCCTTGACTCCTGATGAGTTCCGGGTGCTGAAAGAGCATTTCGTCACAGTC…	MRMVEVRVRNFRSLEDIKIDLSQLTVVCGPNSCGKSNIFRALQLAFTEELSVEDASANLSAQKMGQGGPTLSIWVDCSFVNVPEALQQIAGTTSSELKYSLRLTRAGKVTRKLGEHSLTPDEFRVLKEHFVTVYIPPIRDLSADGLLPFKRLLKAALQKARGQGSIRSLGDQARKVLSNRATVLLQQQHEVATRILGVESLTLDTSQIDIEALYDNIGLRVRVGGADIPLSALGTGHQSAVIMNLYRQLGEAITGSVLYMFEEPDNHLHPTTIRSICDDLKAISSKSQVLVSTHSPVFLGHTGLEPVRPLFSNTGVTQRRKVTIFKHYTDKQARTHLDAYGLRLTEPLLTNRVLIVEGASDKVVLSALFEKRFGRTVDQADLLVVAAGGKDRVVALVHL…
STC_00291	AUR_c3.3	6936	7136	-	hypothetical protein	-	-	-	-	-	-	Unknown	-	-	none	none	-	ATGGACGATAAAATTCAGGGTGGTGAACTAAACGAAAACGAACCGCATGCTCTGGCGATATCTGAGGATGGAGCATTTCTGGAGATCGCAGCGTTTCGAATGCCTCTCGAGAGTCTGGCTCAGCTGCTGTGCCAATTGAGGGAGCTCGCGCTGGTGATCGCGAGCTTCGCGGAGCGGGACGCCAGTGATGCTGAAGCGTAA	MDDKIQGGELNENEPHALAISEDGAFLEIAAFRMPLESLAQLLCQLRELALVIASFAERDASDAEA
STC_00292	AUR_c3.3	7615	9657	-	ATP-dependent Lon protease	COG4930	K01338	-	-	-	-	Cytoplasmic	-	-	not used	not used	-	ATGAGCAACGGAGCAACCCCGACACGAGACGCTCTTGACGACAAGGTCAACCGACTCTTCGCCGGCAAGGTGGTGCGTAAGGATCTCGTGCGGAAGGTAAAGGTGGGCGCGAACGTCCCTGTGTTCGTGCTCGAGTTTCTTCTCGGCAAGTACTGCGCATCGTCGGATGAGGTGGCCATTCAGATGGGCCTGCAGGTCGTCAACGACACCCTCGCGAACAACTACATTCGTTCCGACGAATCGATGAAGGCGCAGGCGAAGGTGAAGGACCAAGGGCGCCACGCTTTCATCGACAAGGTCAAGGTGCGCCTCGTCGACTCCGATTTCTGGGCTGAAGTGACGAACTTCGGGCACAAGAATGTGCACGTCCCCGAGCACTACGTCCGCGAATACGAGCGT…	FLLGKYCASSDEVAIQMGLQVVNDTLANNYIRSDESMKAQAKVKDQGRHAFIDKVKVRLVDSDFWAEVTNFGHKNVHVPEHYVREYERLVMGGVWAQVDMRFEYDEESRGKNPFWIDKLTPIQIATFDLEEYRRVRREFTTDEWLDLIMRSMGYEPKEMSRRLKLLFLVRLIPLAERNYNLVELGPRGTGKSYVVQEVSPYSALLTGGTTVANLFGHMTGRQKGMVQIWDVVGFDEVADLQKMPKEVITTMKTYCESGTFQRGQEAVAGDASIAMFGNTNQPVDVMVQTGHLFAPMPDIIRDDMAFIDRLHFYLPGWEIPKMRNDMFTDHYGFVVDYLAEALREMRKHNYTEIIDRHFSLGTHLNARDRKAVRKTVSGLMKILFPHGEVGRDELVELLE…
STC_00293	AUR_c3.3	9661	12213	-	PglZ domain-containing protein	-	-	-	-	-	-	Cytoplasmic	-	-	none	none	-	ATGCACCCGCTTCACGACTACGTGGCGAAGCAGCTCGCCGACAAGCTAAAGGATCATGGCGTCATCGTCTGGTACGACGAGCGTCGCGAGTTCCAGCCTTTCGTTGACGAAGTTCGCGGTGGTCCTAGGTCTGCGACCAAGCCAGTTCCGGTAGCGCTCGCGGGCGCGAAGGCTGCCCTTGCCGAGTACGCGGGCTCGCTGTTCGAACTGCGGGCGATCGTCGAGCCTCTCGTCTGCGGCGATAAGCCCGATCCTGTAGTCATCTTCATCCCGGGCCTGGCACACGATGTGAAGTCATCAGTACTGATGGAGCTGGAGAAGGCTGGGCGGATCTGGAAGCCAGAGCTGAAGCAGCTCGCGAAAAACCTCTTGCTCCAGACGTACACGCTCGGCCTCGTC…	MHPLHDYVAKQLADKLKDHGVIVWYDERREFQPFVDEVRGGPRSATKPVPVALAGAKAALAEYAGSLFELRAIVEPLVCGDKPDPVVIFIPGLAHDVKSSVLMELEKAGRIWKPELKQLAKNLLLQTYTLGLVDEMLRFERKVSYEDLARAAARNSGAEPPSILKSIFHDASGNDALLAAWLVCDARDPEIVSKDAARELTKLVKARLGLELAADSPLPKLRAITLRYVLAGEFRLDLSCDVPASLHGVAKPSTKDGESAVREIARRLRRSHADAYAALADRIEEELGLKNATLPAGALGSIDTFRFEERALLRHAGHLISNGKFTEALALVADREQSFWLDRDVSRKAQWDATRRMAELGSVAMEVRLAVRQTAGDSAAWLDAYVSKNGWFRLDQAQR…
STC_00294	AUR_c3.3	12213	16172	-	putative type II restriction enzyme methylase subunit	-	-	-	-	-	-	Unknown	-	-	none	none	-	ATGGACAAGGACGCACGCAACGCCATCGAACGCGCCACGCAGCGAGCGCGTAAGCTCCTCGCGGACGACTTCGCCGACCAGCTGGAGGGCATCTTCGACGTGCACGAGGATGGCACTGTCGCTCCCGAAGCCGGTCGTCACCTTAAGGACGATGCCCGCAAGCTGTTTCAGCGCGAGCGCATTGTCTCCTCCATCGAGCACAAGCGTGCCGCTGGCATGAGCGCCACGGATTCCGTCGCGGACTATCTACGGGATGCTGCGTTTACGACGCTGAACCGGTTTGTCGCGCTCAAGATGCTCGAGTGCCGCGATTTGGCGCAGGAGTGCATCACAAAGGGAGAGCAGTCGGCTGGCTACCGGGAGTTCTACGGTATGGCGCCGGGCCTAGCGCTCCTGCAC…	MDKDARNAIERATQRARKLLADDFADQLEGIFDVHEDGTVAPEAGRHLKDDARKLFQRERIVSSIEHKRAAGMSATDSVADYLRDAAFTTLNRFVALKMLECRDLAQECITKGEQSAGYREFYGMAPGLALLHENDGYRLYIESLFDELSTEVKVLFDRRDSSSVLWPKRATFEQLLEILNATDLAKVWGEDETIGWVYQFFNGQEERRKMREESQSPRNSRELAVRNQFFTPRYVVQFLTDNTLGRIWHEMRGTDTVLAEKCEYMVHKPGEEFARRAKKDPRDLRVLDPACGSGHFLLYAFDLLLVIYEEAYADPDSPKSEATGKTLAEDYQSLDALRNAIPGLILAHNLYGVDIDPRCAQIAQLALWMRAQRAYRDFGVGRAERARIRRSNIVVAEP…
STC_00295	AUR_c3.3	16172	17254	-	RelA/SpoT protein	-	-	-	-	-	-	Cytoplasmic	-	-	none	none	-	ATGACGATCTCGGACGACACGATCAAGAAGGCTGTGCAGCGGTACCACCGCGAGTACGACCGTTATCTGAAGCTTGCTGCGCGCGTGGCCGAGATCTGCCGTTCGGAGATCGTCGAGGGCAATGCTATACGCGCTCAGGTCACATCGCGGGCGAAGAGTCCGAAAAGTCTCGAGGGTAAGCTGCGTCGCTTCGCCGCGAGCGGCAAGAAGTCGTTCCCGGACGTCGACGCGGTGTTCGAGCATATTCGCGATCTCGCCGCGGTCCGCGTTGCCACGTACGAGCAGCGTCACGAGGACCACGTCGTGCAGCTTGTCTGCAACCGCTTTATGGGCGCAAGCGGCGAGCGGCCGATCCACGAGCGCAAAGACAAGAACCGCGATGACCCCAACAACTTCTAT…	MTISDDTIKKAVQRYHREYDRYLKLAARVAEICRSEIVEGNAIRAQVTSRAKSPKSLEGKLRRFAASGKKSFPDVDAVFEHIRDLAAVRVATYEQRHEDHVVQLVCNRFMGASGERPIHERKDKNRDDPNNFYRSSHVEVFLTPADGVGTYLNVMDVPCEVQVCSMMAHVWNEIEHDLGYKPAAGVLSDQERNFLVMLGQSVRMGDGTISSLFAETERRQREQGGAFTDVYDFVARLRGWFPGVDFGRNAGALFEALKPIRLVNPDSIRRVLGSVEPLTDVARASLDAFSRRLEIHGESRFTLESNSSDLLLVLLLPKIGRHLHAPTTDSPTDGVARVRWFAERYPEAAAPPQSVRAGTT
STC_00296	AUR_c3.3	17780	20830	-	hypothetical protein	-	-	-	-	-	-	Cytoplasmic	-	-	none	none	-	ATGACCACCACGCCTATCAAGACCCTCTTCGCCAACGATATCTATCGTCGGATCGAAGAGGTCATCAAGGTCGACCAGACTGATGAAGAGATCATCCGCGACGAAATCAAGGAATACGTCGTTACTGACGCGATTCGCGCGCACTACACCAACATCTTCGATGCTTACAGCGAAACGCCGAACAAACCGCATGAGGGAATTGCCATTTGGGTCTCGGGGTTCTTCGGCTCGGGTAAATCGAGCTTTGCGAAGATGGTTGGCCTTTCAATCGCGAACCGCATTGTGGCGGGCGAGTCGGCTGCCGATCGCTTTGCCGAGCGAGCGGGTGACAAGAAGCTGCAGGTCCTGCTCAAGGCGATCAATGAGAAGATCCCGACACATGCCGTCATCTTCGACGTC…	MTTTPIKTLFANDIYRRIEEVIKVDQTDEEIIRDEIKEYVVTDAIRAHYTNIFDAYSETPNKPHEGIAIWVSGFFGSGKSSFAKMVGLSIANRIVAGESAADRFAERAGDKKLQVLLKAINEKIPTHAVIFDVSTDRGIRSGNQTLTEIMYGLFLQSLGYAKDLDLSELEIALEEKGRLARFEEEYKRIFKKDWSSEKGKVAFALSEASRVLNSLDSETYPFADSWVKAVKNKADITPGKLAERAGELMKRRKPGLALMFVVDEVGQFVARDVQKMLDLQAIVQQLGVKGRGKHWVVVTSQEQLGEIVSGLDDKRIEISRLRDRFPLQVHLEPSDISEVTSRRVLSKNAAAQSALGKLFEEYRGRLTEHTRLSADIKLPELSRESFIDLYPLLPYQIDL…
STC_00297	AUR_c3.3	20846	21421	-	pf08747 domain protein	-	-	-	-	-	-	Cytoplasmic	-	-	none	none	-	ATGAGTGAGCTTGAGCAGCGAATCAAACAGAGCCTGGAGCCCGTACTTGAACTTCCTGACCCCCGGGAGCGCATCAGTGCGTACCACGACATGCCGTACGCGTTGTTTCGCTACGACCCCGAGGAAGAGTTTGAACTGCGCAAGCAAGTGACGCTGCTCGAGACGCGCCTTTCACAGAAGGGAAAACGCGTGAAGCGTATCTCTCTGGCAGAGTGTCTCGATGAGGCGATGCGCTCGCAGCGCCCACTTCAGGAGTGGTTCACCGCAGAGCGAGAACAGGGCGTCGAGACGATGGTCGAGACCATTCACTCAGTGCTCTCTGAGTATTCGCCACTCGTTGACCTCGTCGCCGCGCGCATGCCGGACGACCCCGATCCGTTGCGCGACGTAGTCTTCATC…	MSELEQRIKQSLEPVLELPDPRERISAYHDMPYALFRYDPEEEFELRKQVTLLETRLSQKGKRVKRISLAECLDEAMRSQRPLQEWFTAEREQGVETMVETIHSVLSEYSPLVDLVAARMPDDPDPLRDVVFIVRTGALFPVYRTFSLLEQLKGRVHVPTVLFYPGDLDGAAGLRFMGVLDAEHNYRPKIF
STC_00298	AUR_c3.3	21418	22203	-	hypothetical protein	-	-	-	-	-	-	CytoplasmicMembrane	-	-	not used	not used	-	TTGAAGTTGTCCGCTCGTGCGAATGTCGCGTCGTCTTTCACGATCATCAAGGGCGCGATGATCGAAGAGACCTACGCCGTGTTCGCGGCTTGGGACTTCGAGCGCTCGAAACGCGACAACCTCGACCGCCTGCGCGAGCAGAACTTTATCGGCGCGAGCAGTTCCACCTGGCTTCGTGACGTTGCCAAGGTGCTGAACCGCCGCTTCGACCCTGTCGGCCGCGACCGCTCGCTAGTGGTGCTGGCGAAGCATGGCCTGCCTGTCGAGGAATGGAAGCCTCTGCTCCTCTGGCACATAACTCGTGACGAGTTTCTGGTCCGTGACTTTCTCGCAAACTGGCTATTCGACGCCTACGACTCTGGAGCTTTCCGCGTCCATGCGGACGACGTAGAGAAATAC…	LKLSARANVASSFTIIKGAMIEETYAVFAAWDFERSKRDNLDRLREQNFIGASSSTWLRDVAKVLNRRFDPVGRDRSLVVLAKHGLPVEEWKPLLLWHITRDEFLVRDFLANWLFDAYDSGAFRVHADDVEKYLATIENRGGKTEHSWSEQTTRRVAAGLLKIAVDFGLLRGSVSKEFVSSHLPERSFVYLLHAMRDENLSPSKLISSRDWRLFLMRPADVEHELLRLHQYRKLEYHVAGSVVQLSLPCTSTREYAERMVA
STC_00299	AUR_c3.3	22200	22754	-	hypothetical protein	-	-	-	-	-	-	Unknown	-	-	not used	not used	-	TTGATTGACCTTGACCGCCTGCTGCGACTGCGTGTCGTGGTTGCGCGCTTTGGTGAGATGGATCTCGCGAGATGGTGGAACACGAAGGGACAGCTTGGGCGTCTCGGCGCGCTGACGCTGAAACGCGGGTTCCCGCGCACCTACCGCTTCGCCCAGGCGCGTTCTGTATTCGTAGTCGCTGCGCATAGATGCGCTGAGTGGTTCAATCCACCGAACTCGGTCACGCTGTGGCATTTGCCAGAGTCGATCGAAGAAGGGTTTGACGCTCGCTGGGAGCAATGGCTCGACTCTGCCAACGAGTGGTCCTCGTTCTTCGAGAAGGTTGAAGCGATCCAGGGTAATGACCTCGTCGAGACGCTGCGCGCATTCGAGGTAGTTAGTGATAGCGACCTCGACGCG…	LIDLDRLLRLRVVVARFGEMDLARWWNTKGQLGRLGALTLKRGFPRTYRFAQARSVFVVAAHRCAEWFNPPNSVTLWHLPESIEEGFDARWEQWLDSANEWSSFFEKVEAIQGNDLVETLRAFEVVSDSDLDAYARLRRSNEGRAVPLPSPFSSSDSDIALLALGFARGEPNSLAVPYARRAGA
STC_00300	AUR_c3.3	23464	24462	-	relaxase	-	-	-	-	-	-	Cytoplasmic	-	-	none	none	-	ATGCGAACGATCAGACTTGAGACCGGTCGACCGATCTTGGACATCATCAGCTATGGCCGTGCAGGTCCGGGCGCTCGCCTTTCGCTGACGCCCGCTCAGATCGCACAGATCCACCGGACGGTCTCGCGAGCGCCTGAAGTGGTGGTCAAGGTGACAGGCGGTGGGGGTTCGACCACGGGCCGAGGCGTTAATGCTCATTTCAGCTACATCGGCAGGCGGGGTGAGTTAGAGATCGAGACGGACGACGGCCAGCGTCTGACCGGCCGGGGAGTAGGGTGGCATCTCGTCGATGATTGGGACTTGGATCTGGAGGAGGATCGCAAGCGGCTCGACTTATTCGCGACGAATCGGCGAACGCCGCCGAAGCTCGTCCACAGGCTGATCTTCTCCATGCCGGCG…	MRTIRLETGRPILDIISYGRAGPGARLSLTPAQIAQIHRTVSRAPEVVVKVTGGGGSTTGRGVNAHFSYIGRRGELEIETDDGQRLTGRGVGWHLVDDWDLDLEEDRKRLDLFATNRRTPPKLVHRLIFSMPAGTPPQKVLAAVRDFSREEFGFKHRYAMVLHTDEPHPHVHVVVKALSEDGVRLNIRKATLRYWRQEFARQLRAHGVEASATERSVRGQSRAPKLDSIFRAAQRGQSSHVAARVNDVVRELKAGSLDRSGAAQLQRTRLKVLRGWKAVRDLLLVEGRHQLANDVAGFVNQMPPARTEKEELAHELMTLARQQRSKDKHLVR
STC_00301	AUR_c3.3	24443	24994	-	mobilization protein	-	-	-	-	-	-	Cytoplasmic	-	-	none	none	-	ATGGGCACCACGCACCTCATCGCTGCTCGCGTCTCTCCGGAGACGAAAGCGCGGTTCCGCAGTCTCGCGGAACAGCAGCAGATGACGGAGTCGGCGTTGCTGAAACGGCTCGTCGATATGGCCGTACACACCGGCGGCGTGAACGATGCCGATGTTCTGAAGTCGCCAGAGCGACGTCTGCGAGGCGCTCGACTGTGTGTCCGACTGCACCCGGACGATCAGTTGTTGCTGGCGGAAAGGGCGGCAGCTCGGCAGATGCCGGCGGCCACGTACGTTTCCGTCCTGGTGCGCGCCCACTTGCGGGCGCTGTCGCCGCTTCCCAAGGCGGAGCTGATGGAGCTCAGGCGCTCTGTCACCGAGCTCAGTGCGATCGGTAGAAACCTCAACCAGCTGGCTCGT…	MGTTHLIAARVSPETKARFRSLAEQQQMTESALLKRLVDMAVHTGGVNDADVLKSPERRLRGARLCVRLHPDDQLLLAERAAARQMPAATYVSVLVRAHLRALSPLPKAELMELRRSVTELSAIGRNLNQLARLAHQRPGSVTPGGQVLQMMLKVCEAMRAHTKGLIKANARSWEAGHANDQT
STC_00302	AUR_c3.3	25832	26545	-	methylase	-	K00571	gnl|BL_ORD_ID|49157	site-specific DNA-methyltransferase [Xanthomonas campestris pv. campestris str. ATCC 33913]	-	-	Unknown	-	-	not used	not used	-	ATGTTCCCGGTCAACGAAGTTCTTCAGGGTGATTGCACTCGTGTACTGCGGCGGTTGCCGGATTCGTTCGTCGATCTCGTGATAACCGATCCGCCCTACGGTGTCCGCTATCAAGACAGCAGAGGTCGGACGATTGCGAACGACGATGATCCGAGTCGCATTCTGGGTGCCTTTACAGATCTGTACCGGGTTCTGAAGCCCAACAGCATCTGCATCTCCTTCTACGGTTGGGGCCGGGTGGATGCATTCTTCCGAGCGTGGCGCCGCGCGGGGTTTCGGCCGATCGGTCACATCGTTTGGGCCAAGGACTACGCGTCGCGCACACGCTATCTCCATTACCGTCACGAGCAGGCGTATGTGCTGGCGAAGGGATCGCCGAAGATGCCGGAGCAGCCAATC…	ANDDDPSRILGAFTDLYRVLKPNSICISFYGWGRVDAFFRAWRRAGFRPIGHIVWAKDYASRTRYLHYRHEQAYVLAKGSPKMPEQPIDDIQPWVYSGNPDHPTQKAVKILTPLIEAFSQPGQLVLDPFAGSGSTLVAAALNGRRYLGVELESDYFRVARERLAKVQRTLSHSQGVTAALGHDNREMATARG
STC_00303	AUR_c3.3	26751	27668	-	hypothetical protein	-	-	-	-	-	-	Unknown	-	-	none	possibly ER	-	ATGTCAAAGGATCTCGAGGCCACCAAGCCACAATTGTCAGTCGGGATTGTTAAGGTATTTGCTGCCGCCTTAATCGCGGCTGGAATCGCGGCCCTCGCGTACATGCTTTACTTCTCTCTGTATGTCGGCCGACGCATTTCCACTGAGCCAGATGCTTGGGGACAGTTCGGTGACTATTTTGGCGGCGTGATGAATCCAATTATCGCACTTGCCGCGTTGGGGCTGCTCGCGGTCGGTGTTCGTATACAGAACGATACATTGCGGGAGGCTAAGAAGCAGCTGAACTTACAGCGAGCAGAGCTGGAGCAGACAAGGGCCGTACTATCGAAACAAAGCGAGCAGTTGCAGTTACAGGCAGAGGCCGCTCAGCGAGAGGTTTTTGAGGCTACGTTCTTTCGT…	MSKDLEATKPQLSVGIVKVFAAALIAAGIAALAYMLYFSLYVGRRISTEPDAWGQFGDYFGGVMNPIIALAALGLLAVGVRIQNDTLREAKKQLNLQRAELEQTRAVLSKQSEQLQLQAEAAQREVFEATFFRLMEALRRLTESFEATSRSRGIGAMFEWAVQLRDHAHGQLRSRQLAPDGAASVLASWYPTHRPKLSSYFALVLMTLEFIEKNNRSDAIFYTDILRATFSPGELFLLFHYGVGESGNHRFKALAEKYGLLEAFDPEDFDLPGERRLWYSARRISRDYTAKLATLSAAEEREVGG
STC_00304	AUR_c3.3	28454	29143	-	hypothetical protein	-	-	-	-	-	-	Unknown	-	-	possibly mitochondrial	possibly mitochondrial	-	ATGTCAGCAATGGTGGCGCTCTTCGCCGTGCGGCAAAATGCTAAACAGAGGGAAGCTTCCTACCGGCCTGAGTTGGTGTTGACTCGGACTGTATTTACAGCGTCAAAGCATCCTGCTAGGGCTGCAAGCTTTGCTGAGTTATGGGTGGTCGAGAGGGACGAAGGGAGTTCTGAAAGCGATGTCGCACCAGCGGCTTTCGCTTTGCCCCTTCGAAATATAGGGCTTGGGGCGGCAAAAGGGCTAACGTTAAAGTGGTCATTCGCGCTTGCCGACCTTGTTGCGACGGTCAATGCGAGAGCTCAGAAGGCATTGGTCCCGGCCTACTTTTCTCTTGAGAAGGGCATGCTGTCACTCAAGTCGGATCGTCTGGGTACCTCAATGTCGATGTGGAAAAATCAA…	MSAMVALFAVRQNAKQREASYRPELVLTRTVFTASKHPARAASFAELWVVERDEGSSESDVAPAAFALPLRNIGLGAAKGLTLKWSFALADLVATVNARAQKALVPAYFSLEKGMLSLKSDRLGTSMSMWKNQQEASIDYALPASFDPAGVRVQVPHAYMQLISALIYFSSKGHDPEPFPGVPELGLELDYHDIGGGRHRASFVIELHLVMMHGDGEGFRGWFQSRKVA
STC_00305	AUR_c3.3	29261	29824	-	hypothetical protein	-	-	-	-	-	-	Cytoplasmic	-	-	ER	ER	-	ATGGCCAGCCGCACGCGCGAATCCACAGTTCTCATGATTGGCGAAACGCTGCTCATCCTACAGAAATTTGAGCACTATCTAAGTGCGGTGCTACTCAGCATAGTCACACCATCAGAGGCGGATCAGAGACTCCAAAAGGCATTACTCCGCGACAAGGAAACTCTGGGTCGGCTCTTGAGGCACTTTGCTGAGAGAGTTGACCTGCCCGAGCACTTTGACCAAACACTTGACGACCTGTTGGAGCGACGGAACGTATTCGTTCACAATCTCGTCATGGCGCCATGGTTCGATCTCAAGAGTGAGAGAGGCTGCGTCACTCTCGATGAATATATGCGAGAAATCCGTTCGGCGGCTAAGATTGCACTTCATGTGATGATTGCTGTGTCCGTCAAGCGTCCG…	MASRTRESTVLMIGETLLILQKFEHYLSAVLLSIVTPSEADQRLQKALLRDKETLGRLLRHFAERVDLPEHFDQTLDDLLERRNVFVHNLVMAPWFDLKSERGCVTLDEYMREIRSAAKIALHVMIAVSVKRPAVGLSDEVQERIDRILSRIRNTAEPYFGELTEAQYVEKVVTNAIQNYSCNPRET
STC_00306	AUR_c3.3	30068	30715	-	restriction endonuclease	-	-	-	-	-	-	Cytoplasmic	-	-	none	none	-	ATGACCTCATCGGTGCAATGGAAGGAGTATCAACAAAGAAGCGCAGACTTTTTCCGGCGTCTTGGCCTAACCGCAACCATCGAGAGCGCCGTTGAAGGCGTGCGCGCGGTTCACAGCGTCGATGTCTTAGTTCAAGGCAAGTACCAGGGCATCGAATTCAGGTGGATTGTGGAATGCAAGGCATGGGCGAGCAATGTTCCGAAGGAGAAGGTAATGGCGCTCGCCGCCATTGTGCAGGACGTCGGTGCGGATCGCGGCTTTCTACTGTCCGAAACCGGATTTCAGTCGGGCGCTGTTCGTGCCGCGACAAAAACCAATATCACGTTGGCAAGCCTCGCTGACTTGAACGAGGCGACTCACGAGCACTTAATCGATGCCGCCATCGGGGGTGTAAACTGG…	MTSSVQWKEYQQRSADFFRRLGLTATIESAVEGVRAVHSVDVLVQGKYQGIEFRWIVECKAWASNVPKEKVMALAAIVQDVGADRGFLLSETGFQSGAVRAATKTNITLASLADLNEATHEHLIDAAIGGVNWRRFKAYNRLRDIKEQRYEDEYFPPMTRHFGALAVLELMLQDAASNKYPIIYDQGRKGLATLDELLAYADEVISAAEQWSPRD
STC_00307	AUR_c3.3	31199	31519	+	hypothetical protein	-	-	-	-	-	-	Unknown	-	-	none	none	-	ATGTCCGGAAGCGGCGGCGGCGGTGGCGGCGGTCACGACTACGATTCTCCATGTGACACGGTGCGATTTGAAGCGCAGCTCACGAGCCCTCGGCCAGCAGTTGTTGAGACGCTCGCTCCCAAAGAAGTTCTCGACATTGGAGTCGCGAATATGAAGGGACAGATCGTTGTGCAAGTTCTAAAGAATGACCAATTAGTGGGCGGACTGGCTGGCCCCGATGCTACGCGACTCCGAAACTGCATAGACCGCGGCTACCAATATAAGGCCACTGTCCGGACCATCAACGGAGGACAAATCCGCGTCCTTGTCGAGACCGCCTGA	MSGSGGGGGGGHDYDSPCDTVRFEAQLTSPRPAVVETLAPKEVLDIGVANMKGQIVVQVLKNDQLVGGLAGPDATRLRNCIDRGYQYKATVRTINGGQIRVLVETA
STC_00308	AUR_c3.3	31519	32736	+	nucleoside 2-deoxyribosyltransferase	-	-	-	-	-	-	Unknown	-	-	none	none	-	ATGACCTTGCATATCGTCGGCGGCGTGTACTGGGAGCACTGCGTTCACCCTCATTGGAACGAAATCTACGGCTCGGCGGGACGAGCAGCACTTGCGATCGCTGAGTTCGGCACTCCTGTCGTTCTACACACATATGTGGGTGCAGATGCTCTACAAGTCATCAATGACAAGGGCGCCTGGCTAGACACGTTTCAAGTCAGTCCAACGATGGTGCCAACCACCGTTGGCTTCACGTACCTGTATGACATGGCAGTGCCAGACATACGAGGCATTCCCGAAAGGCCGCATGCTCCGCTAACATTGACCGAAGACAAAGTCGTCCGTTTTGGCATGCTCGAAGGCGATGCCGTCGTGCATGCTAAGTGGGCAGTGTACGATCCTCAGAATGTTAGGAACGGA…	MTLHIVGGVYWEHCVHPHWNEIYGSAGRAALAIAEFGTPVVLHTYVGADALQVINDKGAWLDTFQVSPTMVPTTVGFTYLYDMAVPDIRGIPERPHAPLTLTEDKVVRFGMLEGDAVVHAKWAVYDPQNVRNGQPFGTNGSTAEHLALILNTDEASQMAGIPGAHPNQTAPVLAQQQNAELVIVKMGPEGAFIWTPTETAQVPAFRTNRVWKIGSGDCFVAHFANAWMHEGKTPVEAAEIASRATAYYCETQGFPTSDLLAQRRFSPVQLGADYPTNAPRQVYLAGPFFDLPQVWMVHQARANLLGMGLKVVSPYHDIGLGSAEDVVERDLEGIRASDLVLAITDGLDAGTIYEIGYARALNKPVIVYSERHKGESLKMMEGSGCIICDDYTTALYSTL…
STC_00309	AUR_c3.3	32763	33341	+	ExsB family protein	-	K06920	-	-	-	-	Unknown	-	-	not used	not used	-	ATGGACTCGATTGCTGTCGCATGGTGGAAGCGCCCTCATTGGGCCATTACTATTGACTACGGCCAGAAGGCTGCCGCGGCGGAACAACTCTCATCGGCGCAAGTCTGCAGGGAACTCGGCATAGAGCATGAATTTATCCGTGTCGATTGCGGCGCTCTGGGATCGGGTGACATGGCGCACACCATTCCAAACGTCCACGCATCGACTTCGGATTGGTGGCCATACCGCAACCAGCTCCTTATCACCTTAGCCTGCATGCGAGCGATCTCACGCGACGTACGGACGCTTTACATCGGGACCGTCAAGTCCGATGGTGAAAGCCATCGCGATGGGACGCCGGATTTCGTGAATTGCATCGATCGCCTGATGTCGCTTCAGGAGGGAACGCTGAGTGTTGTC…	IRVDCGALGSGDMAHTIPNVHASTSDWWPYRNQLLITLACMRAISRDVRTLYIGTVKSDGESHRDGTPDFVNCIDRLMSLQEGTLSVVAPAIAHTTAELVRLAAVPSGLLAWAHSCHKADIACGDCRGCNKYLETLAELGPEYAGGS
STC_00310	AUR_c3.3	33331	33993	+	dehydrogenase	-	-	-	-	-	-	Unknown	-	-	not used	not used	-	GTGGTAGTTGACCCAAAGCCCCGCGCACACCCCGCGAAGTACCGACCGTTTGATTGGCCCTCTGGCTTGAAGCTTCAGCTAGAACCACGCGATCAACCGCTCAAATTGGATTTGTGTGCGCTACTAGAGCAGCGACAGACCCGCAGGACTTTCAGTAACAAACTGGAAAACGTAGCACTGGGCGAGTTCCTCTGGCTCGCGTGCCGCAATCGCAGCTCACGAGCCAGTCCCTTCGGACCGAACCAAGAGTCTCGGGTATATCCGTCCGCTGGGGCTATGCATCCTATACACGTACTGTTAGCTCGGCGCGGGAGCCCATGGATGCGGTACGACCCGATAGAACATGCACTCGTCGATCTGGCAGGGTCGATGGAAAGTGCTGCAGCAAGCCGAGACGCG…	VVVDPKPRAHPAKYRPFDWPSGLKLQLEPRDQPLKLDLCALLEQRQTRRTFSNKLENVALGEFLWLACRNRSSRASPFGPNQESRVYPSAGAMHPIHVLLARRGSPWMRYDPIEHALVDLAGSMESAAASRDAAGSLIDLGQGTLIGLVAEFGKTAAKYENHETLVWRDAGVALGYMSIVAEALGLAFCPLGITGQPYLTDYLSDATRLQAAGLAALGPA
STC_00311	AUR_c3.3	34001	34828	-	8-oxoguanine DNA glycosylase	-	-	-	-	-	-	Unknown	-	-	none	possibly plastid	-	ATGACGCAGACAGTCGCCATTCTTACGCGAACGGGAGCAATCCAACTGGAGCTTCCTTCGCCACAAACGCTCCTGTTGGAGGGAGTTCGATGGGGGGCGGTAGACGCGTTCCCAACTCCTGCGTACTGGCAATTCCAAGTTGTCGCTCGACGTTTATCGGGCTGTCCTCCTAGATACAAACTTGGCCGCACGCTTGCAGAGGAAGTTGGGGCGTGCCTACTGGGTGGGCATGGCATTCCGGCGCCTGTGGGCATCGCCGCATACGAGCGGCTGCGTAGTCTTGAGGCTTTCTCCGACTCACCTCCCTCTCAAGAGAAAATTAGGGCATGGCTTAGTGAGCCTCTTCAGATAGGTGACCGCCAAGTGCGATATCGGTTCGCGGCACAGAAGGCGCGATAC…	MTQTVAILTRTGAIQLELPSPQTLLLEGVRWGAVDAFPTPAYWQFQVVARRLSGCPPRYKLGRTLAEEVGACLLGGHGIPAPVGIAAYERLRSLEAFSDSPPSQEKIRAWLSEPLQIGDRQVRYRFAAQKARYLAAALPIVQSAPAFQSGRCLRDWLMELPGIGPKTASWIARNWMDADDVAILDIHIMRVGQIIGLFPSNLTVDRHYFDLEALFLQFSRALDVRASELDAVVWHEMASSPATARVLIDQLRASSMDTNRRRGKHDSRQVRLSFV
STC_00312	AUR_c3.3	34825	35520	-	DNA methylase	-	-	-	-	-	-	Cytoplasmic	-	-	mitochondrial	mitochondrial	-	ATGATTCGACGCATGCGCTATCCCGGTGGCAAAGGAAAGACCTATCAGCACGTAATCAACTTGATGCCTCCGCATCGCGTCTATATTGAGACTCATCTCGGTGGTGGAGCCGTGTTGAGGCACAAGCGACCTTCGTTTCGCAGCATTGGGATTGATGCAGATCCGAAAGTAGTTTCAGCGTGGCGCGTTGAGAGTGCTCCTGGAATCGAACTGCTGTACGGGAGAGCTGAGGATTTCCTCGTGAATTACGCATTCCGGGGGGACGAGTTGGTCTATTCCGATCCGCCCTATCATCCGGATACTCGACGGCGGTCGCGAGTTTATGCCTACGACTACTCGGAAGAGGATCACGAGCGACTATTGAAGATTCTTGTGTCTTTACCATGTATGGTCATTCTG…	MIRRMRYPGGKGKTYQHVINLMPPHRVYIETHLGGGAVLRHKRPSFRSIGIDADPKVVSAWRVESAPGIELLYGRAEDFLVNYAFRGDELVYSDPPYHPDTRRRSRVYAYDYSEEDHERLLKILVSLPCMVILSGYANCLYDELLSGWRTRKFSAKTHVDTREETLWFNFEPPRALHDGRYIGDDFRARQTIKRRLQRLQDRVTRMSPIERSAFVRWLNDMYPCEFGSGQR
STC_00313	AUR_c3.3	36131	36550	+	hypothetical protein	-	-	-	-	-	-	Unknown	-	-	none	possibly plastid	-	ATGGAGTTGAGCTTCGTTGCCTCGATCATCGAAATCACATCAGGAGTAACGATCATGAATCCCTATCCGTCCCGATCGCTCCGTGCGATACCCACTTCACCAGCAGCTACGCACCCGGCCCACACGGCTGGGCAAGTCGAAGCACGCGCACTCACCGGTCATTCGATCGATCCGGTCTCTCCGACACAATCGGAAGTACCGCAAGATGCACGACGCGCCACACCGATTCGAATGCTCCGGCTCTCGCAAGTCGCAGCCATCACCGGCTTGAGCAAAACGAAGATCTATCAGCTCCAGAATGAAGGTGACTTTCCGATGCGAGTGCAGTTGACGCCGAGACGTGTCGCGTGGGTGGAAGCGGAAGTGCAGGCCTGGCTCGCCGCACGTATCACATCCAAC…	MELSFVASIIEITSGVTIMNPYPSRSLRAIPTSPAATHPAHTAGQVEARALTGHSIDPVSPTQSEVPQDARRATPIRMLRLSQVAAITGLSKTKIYQLQNEGDFPMRVQLTPRRVAWVEAEVQAWLAARITSNTPLIER
STC_00314	AUR_c3.3	36678	37838	-	phage integrase	-	-	-	-	-	-	Cytoplasmic	-	-	possibly mitochondrial	mitochondrial	-	ATGGGCCCGAAGCGACGTCTAACGCTCGGCTCGTACCCGCAGGTCTCTTTGCACGCCGCCCGAGCAAAGGCCAGCGCGTATATCGACCAAGCGAGGCGCGGTGAGAGTCCGATCGAGGCGCTCGAGCGAGTAGCGACCGGGCGCCTCACTGTTGAAGGCCTGGCCGAGAAGTTTCTCACCGACTACGTCTATATCAAGCAACTGCGCGCCGCGCGTAAGTATGAGCTGGCGATCCGGACTCACATCGTTGAAGGGGTAGGGCGGGTGCTTGCTGACATGCTCACTCGCGACCAAGTGCGCGGCCTCATGAAGAAGGTCATGGTGCAGATGCCTTCAACCGGTCAAGGCAAGTCTCGTCCTCGCGGCGGCATCGAAGCAGCGAGATCCGTGATTGGCGTG…	MGPKRRLTLGSYPQVSLHAARAKASAYIDQARRGESPIEALERVATGRLTVEGLAEKFLTDYVYIKQLRAARKYELAIRTHIVEGVGRVLADMLTRDQVRGLMKKVMVQMPSTGQGKSRPRGGIEAARSVIGVLRKMINWGIRERMLKRTDNPVAGMEDNLPKKRKKERVLSLEEAQIVWHAAGTLGYPFGPLYRLILLTGCRPGEWSRCRRTYIDLKQSLLVIPAQAYKSDHVHVVPLVPFAVQILDHTLTNYAGRQGDFVFSGTDGLSPVSGWTKAQSRMIRAMTAVSGERGVAPWTPHDLRRTVATRIAEQLGVGGEQLIKRVLGHADGSVTAIYNRYGYVKEMREVLERWMEELTGGDLDAASVWPEPEMVPYVIVEPTEVA
STC_00315	AUR_c3.3	38337	39944	+	DNA-directed RNA polymerase	-	-	-	-	-	-	Unknown	-	-	none	none	-	ATGAAAGAGCGACATGGCAAGGGATGGTTGCCCGAGGAGACCCAGATACTCCTCGATGCATTTGCTGCCGGTCGTTCCGTAGCTGAGATAGCGCATCAGCTGGGGCGCAGCGAGCGGGCTGTTCAAATTAGGGCCGAACGGCACGGCCTCATCGCTTCGATTTCCTCTCAGCCGAATGAAGGGCTTTCGCGATCTCAGACAAACGTCCCAGTGCAGGCACCGCAAAGCATAGATGCGCTCACTCGTCTGATACTCGGAATCGACGGGCTCGCATCATCGCTCGCGACACTCAGGGAGGTAGCGTCAGAGGGCCATCTTCCTTCCTCGGCGGTTACAGCGGTGGCTCGCGCTTACGATAGATACGACGCCACTCTGCTTCAGCTGCTCGCGCAGCCGCAG…	MKERHGKGWLPEETQILLDAFAAGRSVAEIAHQLGRSERAVQIRAERHGLIASISSQPNEGLSRSQTNVPVQAPQSIDALTRLILGIDGLASSLATLREVASEGHLPSSAVTAVARAYDRYDATLLQLLAQPQSGDSEDSSSDPLPDRLREALTAVIRACVRERKRRFITFQLLGLDDDGIPPSMATLARTIGRSRERIRQLRNSAFRQIASKLAIRIGSSARLRTVLNAISPDTDWSKPSGTAPWIIKLATDNFAAAELLTFICCRAAGADAPAKILRQECANAASQAANDPNLHGSWRFNRWEEAQAKAIFATQARFESPPADLIGLKRTPGRVNGTTAFDINSKLLGRPVLCESGTERRVYQWLERSPTVQWYQEQPTHLPYQFAGRERQYYPDVA…
STC_00316	AUR_c3.3	39981	40154	+	hypothetical protein	-	-	-	-	-	-	Unknown	-	-	none	not used	-	ATGAGGACGTTCTCACAGACTACCCGCAACTCGGACGCGAAGGCGTACCTCACGGCCTTCGATATGCAGTCTGGCTCGCAAAGAGTGCGTGAGGTCGAAACTGGCCACGACGAAAGCACGACCGCCACTGCCCGCAGCTTGAGCCCCGAGCGACAGAGCGAGCGTTACTCATAA	MRTFSQTTRNSDAKAYLTAFDMQSGSQRVREVETGHDESTTATARSLSPERQSERYS
STC_00317	AUR_c3.3	40145	41077	-	restriction endonuclease-like protein	-	K07454	gnl|BL_ORD_ID|43949	hypothetical protein bll0881 [Bradyrhizobium japonicum USDA 110]	-	-	Cytoplasmic	-	-	not used	not used	-	GTGGTCGTGGTCGCTAACGATGACTCAGCAATACGTGAAGCTGCCTTCGCGGCCATTCGGCAGCTCGCCGAGGTACAGGGCGATCTAACCTCGGCAGATCTCAAGGCCGGCTTTCAGTTTCAGGGAACGCGCGTACCCCTGATCAATCCGCAAAGAGGGATCTTCAAACCACAGCGGATGCGGTACCTGCTTTCCATCCGCACCGTTTTCCCGAAACCTGGAGCTCGCGTCTGGTACGACGATCAACGATCGGTGCACGGTCAGATCTATCAGGGTGAAGAGCAGGTCGAGTACGCGTTCATGGGCACTGATCCCAACGCCGCAGACAATCGCTGGCTGCGCGAGGCGATGGAGAGTCGGACTCCAATCATCTACTTCCTTGGCGTTGCGCCCGGCCTA…	VVVVANDDSAIREAAFAAIRQLAEVQGDLTSADLKAGFQFQGTRVPLINPQRGIFKPQRMRYLLSIRTVFPKPGARVWYDDQRSVHGQIYQGEEQVEYAFMGTDPNAADNRWLREAMESRTPIIYFLGVAPGLYKAIIPTYIVGWDATKLKASLAFGVAEKSTVPEYPATSGERRYALREVKQRLHQASFREAVFAAYRSRCAISGLPEVRLLDAAHIVSDANEALGQPIVANGLPLSKLHHAAFDAHLLGVDSNFRIHVSRRLLMQDGGPMLELLKRVHGEKILLPDRKRDHPDPDRLQIRFDAFRGYE
STC_00318	AUR_c3.3	42434	43327	-	putative bclI	-	-	-	-	-	-	Cytoplasmic	-	-	not used	not used	-	GTGCGAGCTAGCGTCAATTTCAAAGGGCTCGATAAGAGTTTCTGGGCTCATGTACGTTCTTTGTCTCAAACTCTAGGCTACACGGTGCGCCGAATGGATGCCGTAAAGGCGCCGACGTTCGCCGAAATGCTTAGGGGCATGAAAAAGCTGGAGCTTGTCACCGATCATCTTGTTCAACGTGGCAAGCCCACAGACTTTGCGAAACAGATCCTCGATTACTTTGCGTTCCGTGCGGAGGTCTTGAACAACACCGTTCAGCATCAGCTTATGGATGCAGAGGCCGCCAAAGCACTGTATGAAAAACTGCTCGGGGTTCAGAAGTACAGAATCGCAGCGACGATGAATAAGCAGAAGGGCGACAAGAAGCAAATCGCTTACCTGACCGCGATTGTCAACATG…	VRASVNFKGLDKSFWAHVRSLSQTLGYTVRRMDAVKAPTFAEMLRGMKKLELVTDHLVQRGKPTDFAKQILDYFAFRAEVLNNTVQHQLMDAEAAKALYEKLLGVQKYRIAATMNKQKGDKKQIAYLTAIVNMLIEANSEGIEYAHDPQKLTTVTRNGRPLRTLSRRVDGAFPATVNPVAIWEIKEYYHTTTFGSRVADGVYETLLDGMELEEMRSEEGVAVEHLLIVDAKPTWWSSRGRGYLCRMVDMLHMGYVQEVLFGREVETRLPEIVGDWVKLTRARQAVAKVVLPNQAALL
STC_00319	AUR_c3.3	43343	44242	+	DNA methyltransferase	-	K06223	gnl|BL_ORD_ID|48664	DNA adenine methylase-like protein [Salmonella enterica subsp. enterica serovar Typhimurium str. LT2]	-	-	Unknown	-	-	not used	not used	-	ATGATGAAGGGCCGAGAGTACATCCAATCCACACTGCCGCTCAATGACGACGACCGGGCCATGCCTGAGCTGAAGGGGCAATTACTCAAGTGGATCGGCAACAAGCAGAAATTTGCAACTCAGATCATCCACCATCTGCCAAAGAACTTCGGCACCTATTACGAACCTTTCCTGGGCAGCGGCGCAGTGCTTGCGCACCTGGCACCCAAGCGTGCTGTCGCAGCAGACGTGTTCAAACCACTAATGGAAATCTGGCAGCAGTTACATGATGACACTGACGAACTGATCCGCTGGTATGCTAAACGCCACGCGCTAATAGCCAAAATTGGCAAAATCAAGGCCTACGAGAAGATCAAGGCCAACTACAACGCGTCGCCCACAGGCGCAGATTTACTGTTC…	LPKNFGTYYEPFLGSGAVLAHLAPKRAVAADVFKPLMEIWQQLHDDTDELIRWYAKRHALIAKIGKIKAYEKIKANYNASPTGADLLFLSRVCYGGVIRFRKADGYMSTPCGPHRPMAPESFAERARIWAARTKGVEFVHASFEETMSRAKAGDVCYLDPPYADSQAIIYGAQGFSLPRLFSVIADCKRRGVYIALSIDGTKKSGTKKISLPIPDGLFKREVHVHLGRSMLRRFQMDGQTLESEHVTDRLLLTY
STC_00320	AUR_c3.3	44373	45344	-	hypothetical protein	-	-	-	-	-	-	Unknown	-	-	possibly ER	none	-	ATGAACTACAACAAACAGCCGGGCGGGATCTTGTTCATCATGCAGCGTCGTTGTTGGGCACTCCTGCTCTGTGGACTCGCGGGACTGCATTTCTTCAATGTGGCCGCGGCCGAAGGGGAGATGTCAACTGCGGGTGAAGCGCCACTTTTCATCTATTCGTTCACCGGAAATCCGAAGGTGTCGTCGGGCAATTTGCCTTGGGGCACGGCCATGATCGCCGAAGGCCTCGCCAGCCTCGGCGACATGCCGAACAAGCCACTGGTGGAAAAGATGAAGAGCGAGCTCGACCAGGTCGACCAGAAGCAGAGATTTCAGAGCAGCTTCGGTTGCCTGTTCTCACCCTGCAAGCAAGTTCAGTTGCTGACGAAGCCGCCGTTCCAGTACATGCGCGCCAGCGTC…	MNYNKQPGGILFIMQRRCWALLLCGLAGLHFFNVAAAEGEMSTAGEAPLFIYSFTGNPKVSSGNLPWGTAMIAEGLASLGDMPNKPLVEKMKSELDQVDQKQRFQSSFGCLFSPCKQVQLLTKPPFQYMRASVIETSDEITGLLDHHKTGSVWVLDITEQFHVGGYNLSVRATEAYFDAAGVRQYRPLQVMYWDPYSARLDATSRGMATPDAKARPRFNTKEAKAAYWFGTSPTRLQSAMSAAPSGAADLLKLMIDLPRDSSLVSGREAFGKLPKLKELRSKKEASCTAAYCSTRVLQDLGERLYLEADWGMPWLISTPRWGL
STC_00321	AUR_c3.3	45501	45908	-	hypothetical protein	-	-	-	-	-	-	Unknown	-	-	ER	ER	-	ATGACGTATGACAAGCTGTTGGATGGCATGAGGCTCATCTATGCGCTGCTTGTTCCGGTGGTGGCAGGCTGCAGCAGTACAGCGGCGAAGCCAACGCATGAAGACACGCTGCCAGTGATAACGTCGCAGCCCACGACGGTGTCATTGGAGCACCCGATCCTGACCTTCGACGTAATCCCGATTCCGCGCGAATGTGTCACCGACAAGGTATCGGGCGATGTTGAAGTTCTAGAGAGACAGCGCGGGTGGGTCCCTTTGACGAACAACGTGCGACTCACGGACGGCTCGAAGCTGCGGATTGGCGCTGGGGCCAGTTTTACCATTCGGTTCTCACCAGCGGAGCGCGTCGAGTTCAGTCCCGCTGAGGCGGAACGTTGGGTGGTCTTGGATATACAGAGT…	MTYDKLLDGMRLIYALLVPVVAGCSSTAAKPTHEDTLPVITSQPTTVSLEHPILTFDVIPIPRECVTDKVSGDVEVLERQRGWVPLTNNVRLTDGSKLRIGAGASFTIRFSPAERVEFSPAEAERWVVLDIQSGQ
STC_00322	AUR_c3.3	45898	46155	-	hypothetical protein	-	-	-	-	-	-	CytoplasmicMembrane	-	-	possibly ER	possibly ER	-	ATGAGCGCAGATTTCGACGCCTTGGCGGAGAAAGCGGTCGTGCTTTGGTGGCGCATTGGTGGCATCGGACTGATCGTGTTGTCGTCCTTGGGAATTTTCTCCTCCGTGCTCATGCTTCTGGTGGCGCTCCTCGGCTCGTCAGATGATCGCGCCGGTGCCGTCCTTGGGGCAGTCGGGACCGGGGCGGTATCTAGTGCATTCATGTATTTGGGCATTCGGTTAGCGTCTGCCACACGGCGCGATCTGCATGACGTATGA	MSADFDALAEKAVVLWWRIGGIGLIVLSSLGIFSSVLMLLVALLGSSDDRAGAVLGAVGTGAVSSAFMYLGIRLASATRRDLHDV
STC_00323	AUR_c3.3	46279	47880	-	Ig domain-containing protein group 1 domain-containing protein	-	-	-	-	-	-	Unknown	-	-	ER	ER	-	ATGCAACGCGCTGCAACGAGGGTTTTCTATTCCATCCTGAGTGCTGTGTTCGTCGCCTGTGCAGCGTGCTCGGGTGGCAGTCGCTCCGGGACCGAACAAGCGGAACAACCTTCACCAGCGCAGCAGGCGCCTCCGGCCTCCACTACGTCACAACCCGATCCGCCACAGCAGCCGGACCCGCCTGCGCTGAATCCGATCGTGGCCGAGAACCAAAAGGCCGGCACGGCAAACGTGCTATCGAGCCTCATCAAGAACTACAACTCGGACACGATCGCTGGATATGCCGATGCCGCGAGCGTCAACGTGGGTGAGCAGATCACATTCAAGGTGTCGACATCGCAACCAGGCAAGTACGAGGTCGATGTATATCGCCTCGGCTACTACAACGGACTGAGCACG…	MQRAATRVFYSILSAVFVACAACSGGSRSGTEQAEQPSPAQQAPPASTTSQPDPPQQPDPPALNPIVAENQKAGTANVLSSLIKNYNSDTIAGYADAASVNVGEQITFKVSTSQPGKYEVDVYRLGYYNGLSTRHVVSSGELDGVTQTACAVTDRETRLIECKWNESYVLTTGNDWTSGIYVAVLTHSATGAEYPVYFIVRDDARDSDIVFQSSRATALAYSSWGNATEHYSLYTYNSTNNNAAKKVSLDRPSTEQDTASRLLNFELQMLRWLESQGYDVTYIADFDLQSTEVSLLDHKVYLSVGHDEYWSKEKRDAVEAARNAGVNLGFFSANNVYWRVRFEPSSSGVPNRVMVCYKDSRTPDPVAPTYRWRDPPNNLPENALVGVMTIGNYGNVYGG…
STC_00324	AUR_c3.3	48127	48519	-	ethyl tert-butyl ether degradation protein EthD	-	-	-	-	-	-	Unknown	-	-	ER	ER	-	ATGGACCGCAGAACTTCTCTCTCGCTCCTGACGGTTGGACTGGCTACGGCAGGGCTCAGCGCCACAGCGACTGCCAAGGACACCGGTGGAATCAAGCTCATGGTTCTTTACGGTCACCCGCCGAGTCCCGAAGAATTTGAAAAGTACTACCTCGGCGTCCATATGCCGCTGGTCGCCGCCATCAAGGGTGCACGCAGAATGGAAGCGGCCAAATGTCTGCCACAAGCCGATGGTTCGCCGCCAGCGTTCTATCGAGTGTTTGAAATGTGGTTTGACAGCCCTGAACAGATGGCGGCCGTGTTCGATACGCCCGAAGGAAAAAAGGTGCGGGCGGACGTCCCAAACTTCACCTCGGGAACAACCGTTACGCGACTGGTTTGTAAGCAGGACTGA	MDRRTSLSLLTVGLATAGLSATATAKDTGGIKLMVLYGHPPSPEEFEKYYLGVHMPLVAAIKGARRMEAAKCLPQADGSPPAFYRVFEMWFDSPEQMAAVFDTPEGKKVRADVPNFTSGTTVTRLVCKQD
STC_00325	AUR_c3.3	48581	49201	-	23S rRNA methyltransferase	COG0293	K02427	-	-	-	-	Cytoplasmic	-	-	not used	not used	-	ATGGCCCGATCCAAAAGCAGTCATCGCTGGCTGCAAGAACACATCAATGATCCGTACGTCAAGCAGGCGCAGAAGGACGGCTATCGCGCCCGCTCGAGTTACAAACTCATCGAGTTGAACGACAAGGATCGGCTGATCCGTCCCGGCATGCTGGTCATGGACCTGGGCTCCGCACCGGGCGGCTGGTCGCAGGTGGCCGGGAAGCTGGTCGGCCAGAAGGGGCGCGTGCTTGCCACCGACATCCTGCCGATGGATTCCATAGTGAACGTCGACTTCATCCAGGGCGACTTCACCGACGAAGCGGTGTTCAACCGGATTCTGGAAGCGCTCGATGGCGCAAAACCCGATCTGATCATCTCGGATATCGCGCCCAACATCACCGGCATCGACTCCGCCGAT…	IRPGMLVMDLGSAPGGWSQVAGKLVGQKGRVLATDILPMDSIVNVDFIQGDFTDEAVFNRILEALDGAKPDLIISDIAPNITGIDSADQGTSMYLVELALDMVRRVLKPKGNFVVKVFQGTGSDAYLKDVRSSFEKVSVRKPKASRPRSREVYVVAKGFRG
STC_00326	AUR_c3.3	49284	50543	+	FAD-dependent dehydrogenase	COG2509	K07137	-	-	-	-	Cytoplasmic	-	-	none	none	-	ATGTCAGCCGTGATTCGTATTACCGAACTGTCGTTGCCCCTCGAGCACCCCGCTGAGGCCGTACGGCAGGCCATCGTGAAGCGTCTGAAGATCACCGACGCCGACCTGCTCGACTTCACGGTGTTCAAGCGCAGCTACGACGCGCGCAAAAAGAACAGCGCCATCACGTTCGTCTACATCATCGATCTGACTGCCCGCAACGAAGCCGCGATCCTGAAGCGGTTCGCCCACGACCCTCATATCCGCCCCGCGCCGGATACGAGCTACCACCCTGTCGCACAGGCGCCGTCCAATCTGCAGGAACGACCGCTGGTGATCGGCTTCGGTCCGTGCGGCCTGTTCGCGGCCCTCCTCCTCGCGCAGATGGGATTCAAGCCAATTGTGCTCGAACGCGGCCGC…	MSAVIRITELSLPLEHPAEAVRQAIVKRLKITDADLLDFTVFKRSYDARKKNSAITFVYIIDLTARNEAAILKRFAHDPHIRPAPDTSYHPVAQAPSNLQERPLVIGFGPCGLFAALLLAQMGFKPIVLERGRDVRRRTQDTWALWRKKTLTPESNVQFGEGGAGLFSDGKLYSQIKDPKFYGRKVMSEFVRAGAPDNILYVSKPHIGTFRLTGVVAKMREEIIALGGEVRFESKVTDVSIENGRIEGVTLASGDTLRSRHVVLALGHSARDTFRMLHARGVYVEAKPFALGFRIEHPQSLIDQARLGKYAGHAELGAADYKLVHHAQNGRAVYSFCNVSRRQRSSPAKPSEPETRRDQRHEPVLTQRAQCQRWHRRRHQSRTGLSRRPAGRRGAAGAL…
STC_00327	AUR_c3.3	50928	51647	+	rRNA methylase	COG0566	K03437	-	-	-	-	Cytoplasmic	-	-	none	none	-	ATGAAATTCGACGACATCAAAAAGCTGCACCAGAAGAAGTACCGCGAAGAGTTCCGTCACTTCCTGGTCGAAGGCGAGCATCTGGTGCTGGAGCTGCAAAAGGCAGCAACAAAGAACACGCCGCTCAGGGCCAGCAAGCTCTACGTGTCGGGCCAACACGAGCACTGGCGCAGCCAGTTCGAAACTCATGTGATCAGCGATCGCCGCATGGCGGAGATGTCCGAGACAAAAACGCCTCAGGGCATCGTCGCCCTGGTACCGATGCTCCCGGCAACCGCGCCACGCCAAGGCGAACACGCGATCTATCTCCACGAAATCCAGGATCCCGGCAATCTCGGCACGATACTGCGCACCCTCGCCTGGTTCGGGAACTTTCGGTGCCTGCTCGGCCCCGGCAGC…	MKFDDIKKLHQKKYREEFRHFLVEGEHLVLELQKAATKNTPLRASKLYVSGQHEHWRSQFETHVISDRRMAEMSETKTPQGIVALVPMLPATAPRQGEHAIYLHEIQDPGNLGTILRTLAWFGNFRCLLGPGSVDPYNSKVVRASAGAIFHVPIELDVALDSLRSRFERIACLDMKGDPVQSAGFQSFECYVFGNEARGIPREQLIKLDAKAFSIPGSGAIESLNLASAVNLCVYELKR
STC_00328	AUR_c3.3	51672	52517	-	MULTISPECIES: serine/threonine protein kinase involved in cell cycle control	COG1718	K07178	-	-	-	-	Cytoplasmic	-	-	not used	not used	-	TTGCTCGACGACGGCATCATCGATGAGGTCGTACGCCAGCTCAAAAGCGGCAAGGAGGCGTCCGTCTACGTCGTCCGCTGTGGGGCCGAGATTCGCTGCGCCAAAGTGTACAAAGACATGGCGCAACGGAGCTTTCAGCAGCGTGCGCAGTATCAGGAGGGCCGCAAGGTTCGCGGCAGTCGCAATGCGCGTGCGATGGCGAAGAGCACGCGTTACGGTCGCAAGGAGCAGGAAGTCGCGTGGAAGAACACCGAAGTCGATGCGTTATATCAGTTGGTCGCCGCGGGCGTGCGGGTGCCCAAGCCGTTCGGTTTCTTCAACGGCGTGCTACTCATGGACCTGGTTACCGATCTGGATGGGCAATCGGCACCGCGTCTGGGTGAAGTCACGTTGTCGGCT…	QQRAQYQEGRKVRGSRNARAMAKSTRYGRKEQEVAWKNTEVDALYQLVAAGVRVPKPFGFFNGVLLMDLVTDLDGQSAPRLGEVTLSADLALEYHGILIEQIVRMLCSGLIHGDLSEFNVLVGADGPVIIDLPQAVNAAGNNSAFAMLDRDVRNVTATLGRFAPELLDTQYAAEMWALFELGELKPETQLTGLFAKDETVTDVGEVMLAIDEAREEAIRREQGRVEALARERGESR
STC_00329	AUR_c3.3	52637	55459	-	lactate dehydrogenase	-	-	-	-	-	-	CytoplasmicMembrane	-	-	none	none	-	ATGAACGCTGTTGAGATCGAAGAGGCTGTTTCAGCATTAGCTGAGCAGACTTTCGACCTCACGCAGTTCCCATTCGATTTCCTGCACGCCTTTGGCATCAAGGAAACCACCCTCAAGCGATTGCGCAGGAGCGAGTCCAACCAGTCCGATCTGGGCGGGGTCCTCCAGACCAACAACATCCACATTGCTGTCGCCGCCCCCGGCGAGGTGACGAAGACGTTGGTCGCGCTCAAGTCCAGCCCGGCGACGGCCAGAGCGAAAGCGAAATTCGTGCTGGCGACCGATGGGGAGACTTTTGCGGCCGAGGATATCGGCAACGGTGAGGCGATCTCCTGCCCCTACAGCGAGTTCCCGGATCATTTCGGTTTCTTCCTGTCGCTGGCTGGGATTACCACCGTC…	MNAVEIEEAVSALAEQTFDLTQFPFDFLHAFGIKETTLKRLRRSESNQSDLGGVLQTNNIHIAVAAPGEVTKTLVALKSSPATARAKAKFVLATDGETFAAEDIGNGEAISCPYSEFPDHFGFFLSLAGITTVPQVRDSSFDIRATSRLNRLYVELRKDNPAWDTEESRHDMNRFMARLIFCFFAEHTDIFPSGSTGRLFTSTVERLSARESSNTSEVIGTIFLALNTRRVDHEAVNLPRWAAAFPCVNGGLFSGSLDVPRFSKIARSYLLHIGNLDWTRINPDIFGSMIQAVADDEERGALGMHYTSVPNILKVLNPLFLDDLRARLNEAGDNARALLNLRKRMSKIRVFDPACGSGNFLVIAYKEMRAIEAKINERRGELNRATEIPLSNFYGIELR…
STC_00330	AUR_c3.3	55496	56989	-	WD40 repeat protein	-	-	-	-	-	-	OuterMembrane	-	-	ER	ER	PF13360 4	ATGATCGTGCGGTTGGGGATTGGGTTGATCTGCCTGACGAATGCGATTGCGTTGCAGGCGCAACCTGCGACCTTGGCATTCTCGGACCTCGCCGGCTGGTGGTCGGCGGATCCGGTCTACGCGGGCGAGTCGTCCCGGGTCGTGCTGCAATTCAGCGAGAAGGATGGCAAGCCCGTAGCGGAGCTCTCGCTGCCTGCAATCGGTGCGTATGCAATTTCGCTGGGCACAGTGATACTGGATGGAAATCGCATCGATACCAAGCCGCTTTCTTTTCCTCTCACCTGGAATCCCGACAGTCGGACGCTAAGTGGCGTGCTGCCGCACGATGCGGTGCCGGTCTACGACATCGCGGTCGAATTCCATCGAGGCGAGCCCGTCGCAAAACCCGAGCCCATGCAA…	MIVRLGIGLICLTNAIALQAQPATLAFSDLAGWWSADPVYAGESSRVVLQFSEKDGKPVAELSLPAIGAYAISLGTVILDGNRIDTKPLSFPLTWNPDSRTLSGVLPHDAVPVYDIAVEFHRGEPVAKPEPMQWKGKQPKVKWSVQLGAAAWAGLERDAQSGLLFVGNEQGVLNAVDASGSIRWKFPTEKAIRGRPAVIGESVYVTSDSGFLYQLNKHTGAEKWRARIDAGSPERLPTDQEKSRWDQYGSSVVADAQRLYVASRDNNLYALDPENGREIWRVTAGDMMTATPAVYRDLVLFAAFDGKVQAVSARDGKVRWTYDAKLAVPGDLVISGDRVLLGSRTYDLIALDAASGKEQWRRYYWFSWIESTPVVRDGFVYTGSSDAVSVYAIKVADGS…
STC_00331	AUR_c3.3	56992	58221	-	Type I restriction-modification system, specificity subunit S	-	K01154	-	-	-	-	Cytoplasmic	-	-	not used	not used	-	ATGGCGACTGACATTCGGGACTCGCTGGCGAAGCAGCTTCATGGGCTTCCCGCAGGCTGGCGGTGGGAATGGTTTACGGACGTACTGGATGTCGAAGGGGGCACGCAACCGCCCGCGTCCACGTTTGTCGACTCGGAGCGAGAGGGTTACGTTCGGCTGGTTCAGATCAGAGACTTCGATACCGACGCGCACCGGACTTACATTCCTGACTCGGCCAAATGGAGCAAGTGTGAGACTCGCGATGTGCTGATCGGGCGCTATGGAGCCGCCCTTGGGCGTATCTGCCGGGGGCTTTCCGGTGCCTACAACGTTGCCTTGGCAAAGGTCATTCCCAGCAGCCACGTCGATGTCGATTTCGTGTATCAGTTGCTCCGCAGTCCTTATTTTCAGCAGCCACTG…	EREGYVRLVQIRDFDTDAHRTYIPDSAKWSKCETRDVLIGRYGAALGRICRGLSGAYNVALAKVIPSSHVDVDFVYQLLRSPYFQQPLAAGGARSAQAGFNKGNLAVIPLPIPPLQEQAAIARILGTLDAKIELNRRMSASLEALARTFFRNWFVDFERRQMPSGWTTRPLASLCDYLSRGVGPAYCDTGGVLVLNQKCIRDHRVSAHHARRHNDRKRSTRGRLLRPLDILVNSTGTGTLGRVAQVLELSEPTIVDSHVTVVRPGSEVDPYYLGLELTGRETEIEQLAEGSTGQTELSRASLGAMTIVVPPLSLQAAFGHIAKPLFAQIAKNDRESRALACLRDTLLPKLLAGGVGELRTRGAP
STC_00332	AUR_c3.3	58211	59875	-	DNA methyltransferase	COG0286	K03427	gnl|BL_ORD_ID|47731	putative modification enzyme transmembrane protein [Sinorhizobium meliloti 1021]	-	-	Cytoplasmic	-	-	not used	not used	-	ATGAATGAGAGTGGGCAACAGTTCCTCAACGAGCTCGACAAGAAGCTCTGGAATGCCGCCGATCGATTGCGCTCCAATCTCGATGCTGCGGTCTACAAGCACGCCGTGCTCGGACTCATCTTTCTGAAGTACGTTTCCGACGCGTTCGATATTCGTCGGGAGGAGTTGCAGGCGGCGTTCAAAGATCCGGCCAGTGACTGTTTTCTGGATCGCAGCGACTACGAATCCGACGCTGCGTACGACGCGGCGATCCACGCCGAGCTGGAAGATCGCGATTACTTCACCGAGAACAACGTCTTCTGGGTGCCTGCGCTGGCGCGATGGCAAACGATTCGGGAAAGCGCAACGCTGGCGCCGGGCACTGAAATTGCCGTTCGCAACGGCGCGACCGAGACATAC…	SDAFDIRREELQAAFKDPASDCFLDRSDYESDAAYDAAIHAELEDRDYFTENNVFWVPALARWQTIRESATLAPGTEIAVRNGATETYIFRSVARLLDDALAAIEKENLRLRGVIEKNRYARLQLEPGKLIGLIGEVISAIPFRHASLNAKDILGHVYEYFLGQFAVTEGKNGGQYYTPKSIVAVIVEMIEPFEGKVYDPAMGSGGFFVQSEAFIASHGGRIGELSVYGQESNPTTWRLAAMNMAIRGIDFNFGKQPADAFLSDQHPDLRADYVMANPPFNMSEWWDGRLEGDPRWVYGLPPKSNANFAWIQHMLYHLAPHGSMALLLANGSMSSNTKGEGEIRKALVAADLVECILALPSQLFTNTQIPACVWFLTKSKQSRRHNRDRSGETLFIDAR…
STC_00333	AUR_c3.3	60054	60266	+	3-oxoacyl-	-	-	-	-	-	-	Unknown	-	-	none	none	-	ATGACCAGAAACTTCAAGCCAGGCGACCACGTCCGCTGGAACTCCGAAGCTGGTCGCGTCAGCGGCAGGATCATCGCCGTTCACTTGAAAGACGTCGACTATAAGGGCCACACGCGTCACGCGAGCCCGGACGATCCGGTGTACGAGATCAAGAGCGACAAGACGGATCACATCGCCATGCATAAAGGCGCCGTGCTCCATAGGATCAACTGA	MTRNFKPGDHVRWNSEAGRVSGRIIAVHLKDVDYKGHTRHASPDDPVYEIKSDKTDHIAMHKGAVLHRIN
STC_00334	AUR_c3.3	60340	61038	+	long-chain fatty acid transporter, partial	-	-	-	-	-	-	CytoplasmicMembrane	-	-	ER	ER	-	ATGAGAAAGATCGCTGCCGCCTGGATTATTTACCTGCTCACCACCACTTCGGCCTTCTCAGAAACAATCCAGCAACAAATGGGCTGGGCTGGCTGGTTCAACACTCACCGGCTGAGCGAGCACTGGGGCTACGTATCGGACGTGCAGCTGCGCTCGAGCGATGATTGGGAAGAGGCGCAGAATGCTTTGCTACGTCCGGGCCTCACTTACTTTCTCGACAATCGCAACAACGTCTCGCTGGGCTACGCGTGGATCGCCACGCTCAACAACCCAGGCGACAATCTGATCGAACATCGCATCTGGCAGCAGTACATCCATACTCATAGCTGGAGCGCGGCGGCGATCATGCACCGCGTCCGCCTCGAACAGCGCTTCGTCGAACCGCAAGGCGGCGGCGAT…	MRKIAAAWIIYLLTTTSAFSETIQQQMGWAGWFNTHRLSEHWGYVSDVQLRSSDDWEEAQNALLRPGLTYFLDNRNNVSLGYAWIATLNNPGDNLIEHRIWQQYIHTHSWSAAAIMHRVRLEQRFVEPQGGGDRRFSQRLRYFVRSVIPMSAGQSPFTQGPFVALQNELFFNIQHDENVNGHVFDQNRLLLALGYRLSSRYDLELGYMNQFINGRVNDTMNHIVQFGLYSRF
STC_00335	AUR_c3.3	61051	61914	-	transporter	-	-	-	-	-	-	CytoplasmicMembrane	-	-	not used	not used	-	GTGGACAAGACGGCGGGCGGCTGGCTCAACGGGTTTCTCGGTGTGCTGATTTTCAGTGGCTCGCTGCCGGCCACGCGTGCGGCCGTGATGGACTTCGATCCGGTGTTCCTCACCGTTGCTCGCGCGACCATCGCCGCGCTGCTAGGGATCGCGTTGCTACTCGCGGCGCGCGAGAAACTCCCGGAGCGACGCGATGTGCCGTCACTCGTCATCGTGGCGATCGGTGTGGTTATCGGCTATCCGTTGCTAACGGCGCTGGCCCTACAGCACATCACTTCTGCTCATTCGATTGTGTTTGTCGGCTTGTTGCCGCTCGCGACGGCGATCTTCGCTGTGCTGCGCGGAGGTGAGCGACCGCGGCCGGCGTTCTGGCTGTTTTCCTGCGTCGGCAGCGCGCTC…	VDKTAGGWLNGFLGVLIFSGSLPATRAAVMDFDPVFLTVARATIAALLGIALLLAAREKLPERRDVPSLVIVAIGVVIGYPLLTALALQHITSAHSIVFVGLLPLATAIFAVLRGGERPRPAFWLFSCVGSALVVGYAVGQGVSASPTGDMLMLAAIVICGLGYAEGAKLSRRLGGWQVICWALAVSLPLMLVLVVTLAPPSFGNVSLPAWLGLAYVSLFSMLIGFVFWYRGLAQGGIAAVGQLQLLQPFFGLALAATLLGEHVSAGMLVVTLAVVACVVGAKRVAA
STC_00336	AUR_c3.3	62040	63431	+	GntR family transcriptional regulator	COG1167	-	-	-	-	-	Cytoplasmic	-	-	none	none	-	ATGGCGGAGCCCGCCGCAAGCGGGACATTGATCGAACAGGTGATCGCGACGATCAAGCAGCGGATCGCCGGGCGCAACTTGACGCCAGGCGCGCAGCTGCCATCGATTCGCGCACTCGCGCAAACACTGAAGGTTTCGAAGTCCACAATCGTCGAGGCCTACGAGCGGCTGGCCGCCGAAGGCATCATCCGCTCGCGCCCAGGTGCCGGCTTCTATGTCGCCGGACATCTCGCGCCGCTGTCGCTGGCCGACATCGGCCCGAAGCTCGACCGCGCCATCGATCCCTTCTGGATTTCTCGACAATCGCTCGACGCCGGTGACGCGGTGTTGAAACCGGGGTGCGGTTGGCTGCCGCCCTCATGGATGCCAGAAGAGGCATTGCGCCGTTCTTTACGTACG…	MAEPAASGTLIEQVIATIKQRIAGRNLTPGAQLPSIRALAQTLKVSKSTIVEAYERLAAEGIIRSRPGAGFYVAGHLAPLSLADIGPKLDRAIDPFWISRQSLDAGDAVLKPGCGWLPPSWMPEEALRRSLRTLARAPEATLTDYGTSLGLPALRQLLARRMSERGIEASPEQIMLMESGTQAIDLLCRFLIEPGDTVLVDDPGYFNFHALLRAHRANVIGIPYTLTGPDVELFAQAVSEHRPRLYITNSAIHNPTGATLSPVTAHRVLKLADQAGMTIVEDDIWADFEHTTAPRLAAFDGLNRVVHIGSFSKTLSASIRCGYIAAPRGWIDGLIDLKIATSFGGARLSPELVLTLLKDGSYRKHMESVRSRLSKAMGRTIARLKPLGLKPLISEPSGI…
STC_00337	AUR_c3.3	63441	64301	-	membrane protein	-	-	-	-	-	-	CytoplasmicMembrane	-	-	possibly ER	possibly ER	-	ATGCTGCCGCCGCTGTTGTGGGCGGGTAATGCCACTCTGGGACGGATGTCTGTCGGCTGGATCTCGCCGTTGCTGCTCAACGCGCTGAGGTGGCTGCTGGCGTTCGCAATTCTGTTGCCCCTCGGTCGGCAAGTTCTGCGTGCGGACAGCCCGCTGTGGCGCCGCGTGGGCTATTTTCTGCTATTGGGTCTGCTCGGCGTCGGCAGCTACAACGCGTTTCAGTATCTGGCGTTGCAGACGTCCACGCCCATCAACGTCACACTCATCACGTCGAGCTTGCCTGTGTGGACGCTGTGCGTGGGCGCGCTTTGGTATGGCGAGCGACCCCGCAGGATGCAGATCATCGGTGCCGCGGTGTCACTGGTCGGCGTGCTGCTGGTGCTGTCGCATGGCGACTGG…	MLPPLLWAGNATLGRMSVGWISPLLLNALRWLLAFAILLPLGRQVLRADSPLWRRVGYFLLLGLLGVGSYNAFQYLALQTSTPINVTLITSSLPVWTLCVGALWYGERPRRMQIIGAAVSLVGVLLVLSHGDWTMLANVQLVPGDLFVLVAIISWAFYSWMLARPRDPSIGTWPWAEFLQAQVAFGALWASAAAFGEWSVGAAHVEWNGWIVALLLYVAIGPSLIAYRCWGLGVQRAGPAVASFFNNLTPVFTAILSSAVLGEPPRWFHGVAFALIVGGIAVSSRR
STC_00338	AUR_c3.3	64419	65804	-	galactose oxidase	-	-	-	-	-	-	Extracellular	-	-	none	possibly mitochondrial	-	ATGTTTATGCAGCGGACCGGCAACGTGCTTGCACACACTTATCGAGCAGCGGCAGCGCTCGTTACCCTCGGCATCCTCCTTAGCGGCTGCGGTGGTGGAGGTGGGGGCGGCGGCTCGCCGCCGCCGACGGGCCCGGTGATCAATCAATTTACCTCCGATCGTTCCGCCTACTACGTCGGCGAGAGCGCGCGGTTGACGGCGGTCTTCGCAAACGGCACGGCTGTACTCCAACCCGACGACATCCCCGTGCAGAGCGGGCAGCCAGTCACGATCAGCGATCTGACGCACACCATCCGTTACAAGCTGGTGGTTACTGGTGGCGCTCAGTCCGTGTCACGCGATCTCGATCTGAATGTGAGTTATCGCGAGCGTACCCGGGCGGTCGATATGCCTTTCGCA…	MFMQRTGNVLAHTYRAAAALVTLGILLSGCGGGGGGGGSPPPTGPVINQFTSDRSAYYVGESARLTAVFANGTAVLQPDDIPVQSGQPVTISDLTHTIRYKLVVTGGAQSVSRDLDLNVSYRERTRAVDMPFARAEHAASTLQDGRVIIFGGEDNGPVFPDSVWAFDPATERFSQIGELATGRVGFISVKLYDGNILVAGGFRSLTGSPRAELINGSTGAATPLANAPQRDRTFAAASLLPNGTVLISGGLRGVGPDNTVEIYDPATGAFTLLPGTLQVARAEHTSVRIDDRRVLIYGGYTADGQAAPPELYDPVSTTSTLLPAPEPVARARHVAHTMIDGGVLILGGVDADDEPISAVLRFDPAANTFAPFASMATPRASLGVGRLVDSRLLIVGGLD…
STC_00339	AUR_c3.3	66531	68477	+	chemotaxis protein	-	K03406	-	-	-	-	Unknown	-	-	ER	ER	-	ATGTTCAACGATATGAAGGTAGGCACTCGCCTCGCGATGGCCTTCGGCGTGGTTCTGCTACTGCTGGTGGGCGTGGTGCTTACCGGGGTCAGCCGCATGGCCAATATCAACACGATGCTGCAGGAAATTACGCAGGAGAACGTCGTACAGATGGCACATGCCCAGGAGATTCGCGCGGCATCGTATGGGCTCGGCACGTCGAGCCGCGATCTGATCATCCTCACCAATGAAGACGACATGAAGGCCGAGTATGCGGTTCTGCAGGCCACCCTCGAGAAGTTGCGCTCGGAGCGCACGGCGCTCGGCGAACTGTTCAGCAAGCTCGACAGCACCACTGCCAAGGAAAAGGAGCTGTTCGCAAAGCTGGACGAACTCAGCAAGCCCGTCCCGGCGCTGATC…	MFNDMKVGTRLAMAFGVVLLLLVGVVLTGVSRMANINTMLQEITQENVVQMAHAQEIRAASYGLGTSSRDLIILTNEDDMKAEYAVLQATLEKLRSERTALGELFSKLDSTTAKEKELFAKLDELSKPVPALIEKVAKLALSNKNAEATQVQRNEVSPATDAVIEAAEGLVQLESDLNDKAAVEAVQTYAAARNMMVTLGALAALLAVAAALLVTRSILQQLGGEPSYAAQLLTSVANGNINIEVATKNGDNSSMLYAVRNMIDRLKQVISGQQRVVEAANRGDFKERVDLNGLAGFQKEMGEGLNQLATTTGGSIDDVVRTMRAISEGDLTKTIDKDYQGAYGEMKEYANNTVLKLSMIISEVNSATDSLLSAAEQVSTTAQSLSQAATEQAAGVEET…
STC_00340	AUR_c3.3	68529	69023	+	chemotaxis protein CheW	COG0835	K03408	gnl|BL_ORD_ID|2516	chemosensation: adapter protein	-	-	Cytoplasmic	-	-	none	none	-	ATGCCGCTGGCGCCCGGCGCGGAAGCGCAGATCAATCAATATCTCACATTCGTCCTGAACGCCGAGACCTTCGCCATCGGCATTCTCTCGATCAAGGAGATCATCGAATACTCGAGCCTCACCGATGTACCGATGATGCCGCCCTATGTCCGGGGCGTCATCAACCTGCGCGGCGCGGTCGTGCCGGTGATCGACCTGGCAGTTCGCTTCGGGCGCGTCTCGGCGCCGGTCACGAAGCGCACTTGTATCGTCATCATCGAAGTGATGGTGAACGCGGAGCGGCAGGTGATTGGTATCGTCGTCGACGCGGTGAACGAAGTGCTCGACATTCCGGCTGCGGATGTCGAGCCGCCACCGGCGTTCGGCACCGGCATCCGCACCGATTTCATGCTGGGCATG…	MPLAPGAEAQINQYLTFVLNAETFAIGILSIKEIIEYSSLTDVPMMPPYVRGVINLRGAVVPVIDLAVRFGRVSAPVTKRTCIVIIEVMVNAERQVIGIVVDAVNEVLDIPAADVEPPPAFGTGIRTDFMLGMGKVHNKFVILLDVNHVLAFDELASLELPPAE
STC_00341	AUR_c3.3	69221	70717	+	ABC transporter ATPase	-	-	-	-	-	-	Cytoplasmic	-	-	none	none	-	ATGTCCCCAGTTATCGTGGCGCGCGACGTCGCGTACGAATTTTCCAATGGGCGCGAGCTGTTCAAGCAGCTGAGCTTTTCCCTGAATGCCACGCGCTGCGCCTTGGTCGGCCCCAACGGCGTCGGTAAAACTTGTCTCGCCCGACTGCTTGCCGGAGAGCTCGAACCGACCCGTGGCGTCATCCAACGTCACGGCTCCGTCTCACTGTTTGCTCAACGCCAGCCCGCCGAGCCCATCGCCGTGGCTGACTATCTTGCAGCCGTCGATGAATGGTCGCTGACGCGAGACCAATTGCTGACAAACATCGATCAGCAAGCGCTGTGCACGACTCTTAGTGGCGGACAGTGGATGCGAGTGCGGCTGGCACGCGCGCTGGACGACGGATTTCTAATTCTCGAT…	MSPVIVARDVAYEFSNGRELFKQLSFSLNATRCALVGPNGVGKTCLARLLAGELEPTRGVIQRHGSVSLFAQRQPAEPIAVADYLAAVDEWSLTRDQLLTNIDQQALCTTLSGGQWMRVRLARALDDGFLILDEPTNDLDREGREAVFQFLRAHTGGALLISHDREALELCDETLELSNLGLMKFGGSWSEYVIEKDRERARLGATLDQAKRERDAAVAHRVEQQARQEKRNRRGQAAADRGGLPRILAGGRKRAAQVTTGKRDIALVERAETAVTRAHEAFADLKIDPVMYADLMGQALHSQKLIAEARDFNIRFGDWLYPQDVDFSWRGNVRLALQGANGSGKSTLLKAITGAPLITRGELNRGPLVTLYIDQHCSVLDDTLSVLDNVRSVATGSES…
STC_00342	AUR_c3.3	70962	71522	+	conserved hypothethical protein	-	-	-	-	-	-	Cytoplasmic	-	-	none	none	-	ATGGGCGTAAATTGGGACTCGGGCCTCATTTACTGGAAGGACCACATCCCCAGTACATCAGAGCGCTACTCGCTCTCTCATTTGCATCCTTTCATCCAGCCATTGAACCTGTCCGCTACCGAGAAGCACCCCAGTCGCAACGTGCAGCTACACGTCTCCTTCGGCCTGCACACATTTACCCGCGCAATACTAGCTTGCGATAGCGATCATCAGTTCTACCGGGACAACAGAGAGGTGCGCAGCTTCTGCGCGAAGAGATATGCAAGCTCGTTTGAGCTGCCACAGATCATTCAAACTCTTGAGCACCGTCGCTGTGAGTTCGCGCGTGGCATGGGCGGCATCATTAACTACGTCACAGTGGAAACGCGGAGAGGCGAGCGCTATGCAGTTTTCTTCGAC…	MGVNWDSGLIYWKDHIPSTSERYSLSHLHPFIQPLNLSATEKHPSRNVQLHVSFGLHTFTRAILACDSDHQFYRDNREVRSFCAKRYASSFELPQIIQTLEHRRCEFARGMGGIINYVTVETRRGERYAVFFDLRRFKKAGADAVHLMVQSAYVLDANKPAPGRGRISFHALLGHILRGTNPRPPP
STC_00343	AUR_c3.3	71807	72205	+	DGPFAETKE family protein	COG3795	-	-	-	-	-	Unknown	-	-	none	none	-	ATGAGCGACGCGCAAGGGTTGTCCGAATTTCTCGTCATTTCCAAAGGAACGTGGGATGAAGACAAGTCTCCGGAAGAGATTCAGGCGGCCATCGATGCTTTTTATAAGTGGCACGACGTGCTGGTGGCACAGGGCAAGATGATTTCCGGGCAGCGGCTGCAGCCGGCCAAGAGAGTAGTTTCCAAGCATGGCATCACCGACGGGCCGTTTGCTGAAACCAAGGAAGTGATCGGCGGTTACTGGCATTTTCTGGCAACCACCCTGGAAGAGGCGGCTGCACTGGCCGCGCAGAACCCGTGTCTGGCGTGTGGGCTGAGTTTGGAGATCCGGCCGATCGAGCCGGTGCGCTGTTCCGCGTTCGAGCAGACGACCGAGACGCCGAAGAGCCGCCGGAAGTAA	MSDAQGLSEFLVISKGTWDEDKSPEEIQAAIDAFYKWHDVLVAQGKMISGQRLQPAKRVVSKHGITDGPFAETKEVIGGYWHFLATTLEEAAALAAQNPCLACGLSLEIRPIEPVRCSAFEQTTETPKSRRK
STC_00344	AUR_c3.3	72212	73645	-	aldehyde dehydrogenase	COG1012	K00128	gnl|BL_ORD_ID|48704	4-hydroxyphenylacetate catabolism [Salmonella enterica subsp. enterica serovar Typhimurium str. LT2]	-	-	Cytoplasmic	-	-	not used	not used	-	ATGTACGATTTCCGTCAGTTCTATATCGACGGCGCCTGGGTGGCGCCGGCATCGCATCGGGATCTCGAAGTCGTCAATCCGGCGACGGAACGGCCGGTCGGTGCGATCAGCCTGGGATCTTCAGTGGACGTCGATCGAGCCGTGAAGGCGGCGCGGATTGCGTTCGAGTCGTTCTCGGTGTCATCTCGTGAAGAGCGCATTGCCTTGCTGCAGCGGATCATCGAGGTGATGCAGAAACATTTGCCGCGCCTGGGCGAGGTGATCTCCGACGAAATGGGCGCGCCGCTGGGATTGGCGGTGCAGATTCAGGCCGGTGCGGGTATCGGCCATTTCATGTCGGCGTTGACGGCGCTGCGCACGTTTGAGTTCGAAGAGCAGATGGACAGCACCTTGGTACGC…	RAVKAARIAFESFSVSSREERIALLQRIIEVMQKHLPRLGEVISDEMGAPLGLAVQIQAGAGIGHFMSALTALRTFEFEEQMDSTLVRREPIGVCGLITPWNWPINQIACKVAPALATGCTVVLKPSEIAPLCAHVFAEILDEAGVPKGVFNLVDGDGPTVGEALARHPDVDMISFTGSTRAGVQVAKMAADTVKRVSQELGGKSANIILDDADLTAAIRNGVMPMLTNSGQSCNAPSRMLVPAKLYDEAVRIAKSVAERCVVGDPKASATTMGPVASKAQFEKIQGLIQRGVEEGARLVTGGLGRPDELTRGYFVRPTIFADVTNSMTIAREEIFGPVLVMIPYRDEQEAIRLANDTIYGLAGYVYSGDLERAQHVANKLRAGMIHINGAPIDMNAPF…
STC_00345	AUR_c3.3	73655	74419	-	3-hydroxy-2-methylbutyryl-CoA dehydrogenase	COG1028	-	gnl|BL_ORD_ID|49189	2:5-dichloro-2:5-cyclohexadiene-1:4-diol dehydrogenase [Xylella fastidiosa 9a5c]	-	-	Unknown	-	-	none	none	-	ATGCATTTAGCGGGTCATGGAGCGATTGTCACGGGCGGCGCATCCGGCCTCGGAGCCGCGACCGCCGCGGCTTTGTTGAAGGCGGGAGCCAAAGTCACGTTACTCGACTTGAACGAGACGACGCTGGCAGCGCAGGCGAAGGCGCTTGGCTGTCATGCCGAAGTGTGCAACGTTGCCGATGAGGCGAGCACGGTCCGCGCGATCGAATCAGCAGAGCAGCGCAACGGCGTGGCGCGCGTCATCGTCAACTGCGCTGGCATTGGCAGACCGGGGAAGGCTGTGGGGCGTGACGGGCCGCTGTCGCTCGCGGAGTTCTCGCGCATCGTCAATGTGAATCTGGTCGGCACGTTCAACATCATCCGCCTCGCGGCCGCGCGTTTGCAGAATGCGGATGCGCTC…	MHLAGHGAIVTGGASGLGAATAAALLKAGAKVTLLDLNETTLAAQAKALGCHAEVCNVADEASTVRAIESAEQRNGVARVIVNCAGIGRPGKAVGRDGPLSLAEFSRIVNVNLVGTFNIIRLAAARLQNADALDGGERGVIVNTASIAAFDGQIGQPAYSASKAGVVGMTLPLAREFARVGIRVVTIAPGVFETPMLGGELNEQLQAALTASIPFPARLGRPPEFAQLVISIAENPFLNGETIRLDGAQRMPPK
STC_00346	AUR_c3.3	74434	75546	-	Zn-dependent alcohol dehydrogenase GroES-like protein	COG1062	K00055	-	-	-	-	Cytoplasmic	-	-	not used	not used	-	ATGCGAGCTGCCACTGCCGCCGTTGTCCGTCGCCCGGGTGCGTTCGAGATCGAACAGATCGAGATCGACGCACCTCGGGAGCACGAGGTGTTGGTGCGCATCGTCGGCTGCGGCCTGTGCCATACGGATCTGAGTGCGCGCGACCAGGAGCTGCCGTTCAAGCTGCCTGCGATTCTGGGGCACGAAGGTTCCGGCATCGTCGAGCAAGTGGGCGCGGGCGTGACGCGATTGCGGCCCGGCGATGCAGTCGTGCTTTCGTATGCATACTGTGGCGATTGTGAGTACTGCCAGGATGATCGAATGGCGTACTGCACGCGGAACGCTCGCCTCAACTTTGGCGGCGTGCGTCCGGATGGCAGTGCGCTAGCGAGAGACAAAGAGGGTCAGTCGCTCTTTGCT…	ARDQELPFKLPAILGHEGSGIVEQVGAGVTRLRPGDAVVLSYAYCGDCEYCQDDRMAYCTRNARLNFGGVRPDGSALARDKEGQSLFARFIGQSAFSTHALVLESNAIRVPTDVSLELMGPLGCSMQTGAGAVINVLKPRRGDSIAIFGAGSVGLSAIMAARIARCATIIAIDRNAGRLGIASELGATATINAQVDDALATIRNITKGRGVHYSVECTGSPVVLRQAVDSLRACGACASLGVAGHQAEAQFHMNGFLYGKTLRGVTEGDSVPHRFIPQLIDWWRAGQFPFDRLVSYFNLAQLNEAAAACASGLAIKAIVQPPHTA
STC_00347	AUR_c3.3	75572	77893	-	TonB-denpendent receptor	-	-	-	-	-	-	OuterMembrane	-	-	possibly ER	possibly ER	PF07715 6;PF00593 9	ATGACTATCGAGTTGGGGTACAAGCGGGTGGGCGGGTCGCTGGCGGTCATGCTGGCCGTGGCGGGGACTGCGGTTGCGCAAGAATCGAAGGTTGCGAACACGAACCAGAGCGCCGGAATACACACCGAAGAGGTCATCGTCACCGCTCAGCGTCGCGCGCAAAATCTACAAGAAGTGCCGGTCGCTGTGACCGCCGTGACGGCGGAAGCGCTCGAAGCCGCGCGAGTCGAGAACATCGCCAACGTTCAACAGATCTCGCCGAGCATTTCATTCGATAGCAGCAACAGCGCAGCCAACAGCGCCAACATCCGAATTCGAGGCATCGGCACGGTCGGCAACAGCCGGGCGTTTGAAGGCGCCGTCGGCGTGTTCGTCGATGGTGTGTACCGCACGCGCGCC…	MTIELGYKRVGGSLAVMLAVAGTAVAQESKVANTNQSAGIHTEEVIVTAQRRAQNLQEVPVAVTAVTAEALEAARVENIANVQQISPSISFDSSNSAANSANIRIRGIGTVGNSRAFEGAVGVFVDGVYRTRAGQALQNWLDIDGLQVLRGPQGTLFGKNTSAGALLINSTRPTLGDVESNFELTYGNYDTLLARGVVNIPLGDRAAARVAALWSEADGFIENPNTGDSYNERKPRAAKAQLLIEPTESLTLRLIADYSEEKSNCCYGQVDDVDGPLQPFIDTLIRARGLNPPSPKFDDYEQVLSNDTRQDLTDKGVVLQADWELGDGNSLHSVTAYRSWKIKQDGMDADFTGANILTINESFRTDFFSQELTYNGTLAAADYVVGAYFADEDIDATHQ…
STC_00348	AUR_c3.3	77979	80699	-	LuxR family transcriptional regulator	COG2909	K03556	-	-	-	-	Unknown	-	-	possibly mitochondrial	none	-	ATGTACGTGGGATTGCCGAAAAATCGTTCTGACTTCGTCTCGGGCGTGCGCAATCATTTGCTGCTGGCGAAAACCACGCCACCGACGCTGCCCGCTTCGCAGATTCAACGCAAGGAATTGCAGGAACGCGTGTGCCGTGCCGGTGGCGAGACGGTGGTGCTGATTCAAGCGCCGGCCGGGTTCGGCAAGACCACGTTGATGCTGCAAGTCATGGACGGCCTGCGTGCGCAGGGTGTCACCACCACCTGGCTGACCGTCGATGCGGCCGACAACGACGTCGGGCGCTTTCTCGCCTTCCTCGACGCGTCGTTCGACAAATTGCTCAGCGGCGTCGCGCCCGGCACCGAGCCGGAGAACGATGAGGCCGCCGGTGTGGTCGCGCTCGATCTGATGGAACGC…	MYVGLPKNRSDFVSGVRNHLLLAKTTPPTLPASQIQRKELQERVCRAGGETVVLIQAPAGFGKTTLMLQVMDGLRAQGVTTTWLTVDAADNDVGRFLAFLDASFDKLLSGVAPGTEPENDEAAGVVALDLMERIACTPAPFVLFVDDAESLQNAASLAVLRQVIENLPEGCRIVIGSRTMLDIGAPRLLARGQLLVIDPMQLRFSVAETGDYLRDKRGLNVPGADIARLQGATEGWPVALWLASLALERSDRSMELVSHFSGSNALVADYLAEEVLAQQSQSVREFLVRTSVLHHFNAQLCDAVRGQRDSREILESLQRSNLFVQRISEDGEWFRYHSLFAGFLRTQLERQYPQDIPNLHRAASRWYDAQNRPVPAVEHALASADFDYALPMLERIAEQ…
STC_00349	AUR_c3.3	80898	82106	+	acetyl-CoA acetyltransferase	COG0183	K00626	-	-	-	-	Cytoplasmic	-	-	not used	not used	-	ATGCCAGAAGCTTACATCGTTGCCGCCGTTCGCACCGCAGGCGGGCGCAAGGGAGGACGCCTGTCCGGCTGGCATCCGGCCGACCTTGCCGCGCAGGTGATCGACGCGCTCGTGGCTCGCGCCAAGGCACCGAGCGATGCCATCGACGACGTCATCATGGGCTGCGTCAGCCAGGTCGGCGAACAGGGCTTCAACGTTGCACGCAACGCCGTGTTGTCCTCGTGCTTGCCCGAAAGCGTGCCGGGCACTTCCGTCGATCGCCAATGCGGTTCCTCGCAACAGGCGATTCACTTCGCGGCTCAGGCCGTGCAGGCCGGCTCGATGGATGTGGTGATTGCCGCTGGTGTCGAGAGCATGACGCGCGTGCCCATGGGCCTGTCTGTGTCGCTGCCTCAGAAG…	DAIDDVIMGCVSQVGEQGFNVARNAVLSSCLPESVPGTSVDRQCGSSQQAIHFAAQAVQAGSMDVVIAAGVESMTRVPMGLSVSLPQKHGFGFYVSPAMQARYPNVEFSQFLGAEMMARKYDLSKDQLDEYALKSHQLAIAATQAKAFDNEIVPVQVRRAPVTVPSGEVVTPAATEDLHTTDEGIRFDASIEGIRGVKLLAEDGRVTAATASQVCDGAAGIMIVNERGLKKLGATPLARIHHMSVMGHDPVIMLEAPLPATQNAIRKAGLSIDAIDLFEVNEAFAPVPLAWLKVTGADPARLNVHGGAIALGHPLGGSGAKLMTTLVHALHRRDKRYGLQTMCEGGGMANVTIVERL
STC_00350	AUR_c3.3	82135	84246	-	CoA-binding protein	COG1042	-	-	-	-	-	Cytoplasmic	-	-	none	possibly plastid	-	ATGTCACATCCACTTGCCGCATTGTTCTCGCCGCGTTCCATCGCATTCGTGGGCGCTACCGAACGCTCCGTCTGGACACGCGCTGCGTTCGCGAATCTGGCCACGCTCGGCTATGACGGCAAGCTGTTCCTGGTCAATCGGAAGGGCGGCGAGGTGCTGGGGCACCCGGCCGTCAGCACGATTGCAGAGATTGGCGAGCCGGTGGATGTCGCGCTGCTGATGGTTCCATCAGAGGCGCTGCTTGATACGTTGCCCGAGCTGAGTGTAGCAGGCATTCGCAACGCCATTATCCTGAGTGCTGGATTTGCCGAGTCCGGTGCTGCGGGGCGTGAGTTGCAAGGCCGGCTGACGAGCCTGGCTCGCGATCACGGCATCTCATTGCTCGGACCGAACTGTCTC…	MSHPLAALFSPRSIAFVGATERSVWTRAAFANLATLGYDGKLFLVNRKGGEVLGHPAVSTIAEIGEPVDVALLMVPSEALLDTLPELSVAGIRNAIILSAGFAESGAAGRELQGRLTSLARDHGISLLGPNCLGFVNYTSKAPVWTVSLRPQRARNAKIAIISQSGALAAQMSYFAQWQGIGLTYMVSTGNEAGVGVAQVIDYLVDDPATRSIALFLESVRDAPAFARACLRASQAGKPVVVLKIGSSEVTVRSAQAHTGSLVGDDRVFDAVCRRFGLVRVTSLEDLILTAEVLARWGRLPAGGLGLISLSGGLCEIAADRAADAGVSLPALSSATSARLAAALPNFGTPHNPLDVTGGALLDPSLLEKSLDAMTDEPEFAAVVAVLDVASATADDSKL…
STC_00351	AUR_c3.3	84267	85931	-	AMP-binding acetyl-CoA synthetase	COG1022	-	-	-	-	-	Cytoplasmic	-	-	none	none	-	ATGTTGGAGCGTCTGGAACATTGGGCCCGTACCACGCCCGACCGCACCTATCTCACCCAACCGCTGCCGAACGGCACGGTCGTCGAATACAGCTGGGCGCGCGTTTGGGATGAGGCCCGGCGCATGGCGGCACATCTGCATTCGCTCGGGTTGCCCGCCGGCAGCAGCATTGCGATCTACGGTAAGAACTGCGCGCACTGGATCATGGCGGATCTGGCGATCTGGATGTCGGGGCATGTGAGTGTGCCGCTGTATCCGAGCGCGAGCTCATCGACGGCCGACTATGTGCTGCGTCACTGCGATGCTCGCCTGATCTTCATCGGGCGAGTCGATGGTGTGACGGATAGTTGGAACGACGTCCAGCGAGTTCTGCCGGTCTCACTGCCGAAGATCGGATTG…	MLERLEHWARTTPDRTYLTQPLPNGTVVEYSWARVWDEARRMAAHLHSLGLPAGSSIAIYGKNCAHWIMADLAIWMSGHVSVPLYPSASSSTADYVLRHCDARLIFIGRVDGVTDSWNDVQRVLPVSLPKIGLPMAPSTVSMRWEDLIAGREPLARSVERDRHALATIIYTSGTTGQPKGVMHSFNSLTAPCLTTAPLWGTSPDDRMLSYLPLAHIAERVALEVPSIVFGFQAFFNLGLETFAADLKRARPTRFFSVPRLWTKFYQAVNQQVPPEKQKVIFADPVQGPIAKKNILASLGLDAATLGFTGAAPLPAQILSWYRELGLDLIEVYGMTENAATSHASPRDDVRPGYVGVPLPGVECRLGEDGEVLVKSPGQMLGYYRAADDSKQCFTSDGFF…
STC_00352	AUR_c3.3	85931	87073	-	acyl-CoA dehydrogenase	COG1960	-	-	-	-	-	Cytoplasmic	-	-	none	none	-	ATGCTCGCTCGCACCATCTTTACTGCCGATCACGATGAGTTCCGCAAGAATGTCCGGCGCTTCCTGGACGAGGAATGCGTGCCGCACCACGCGCGCTGGGAGGAGCAGCAACATGTCGACCGCGATATCTGGCGGCGTGCAGGCGAGCTGGGATTTCTGTGTCTCACTGTTCCGGAGGAATACGGCGGCATGGGCGGCGATCGCCTGTTCAGCACGGTGCTCATGGAAGAGCAGAGCTATGCCGGCGTCACCGGTCCCGGCTTCTCGGTGCATTCGGACATCGTCGCGAACTACATCCTGAACTTCGGCACCGAAGAGCAGAAGCGCACGTGGCTGCCGAAGATGGCAAGCGGCGAGGCGATCGGGGCCATCGCAATGACCGAGCCAGGCACAGGCTCA…	MLARTIFTADHDEFRKNVRRFLDEECVPHHARWEEQQHVDRDIWRRAGELGFLCLTVPEEYGGMGGDRLFSTVLMEEQSYAGVTGPGFSVHSDIVANYILNFGTEEQKRTWLPKMASGEAIGAIAMTEPGTGSDLQAVKTRAERDGDDYVINGNKIFITNGYLADIVVVVAKTGNSGSGSKDISLILVENGRPGFTKAAPLKKVGMKAQDTCELFFENVRVPRSNLLGGVEGQGFPQLMKELGWERLIIAILSIASAQAALNWTVDYTRTRKVFGKSVAEYQNTRFKLADLKAKIAVTQVFVDRCLELVLEHQLSPEAAATAKLTASELVCHVVDECVQLHGGYGYMLEYPIARAFIDNRASRIYGGTNEIMKELIARTL
STC_00353	AUR_c3.3	87081	89225	-	multifunctional fatty acid oxidation complex subunit alpha	-	K01825	-	-	-	-	Cytoplasmic	-	-	not used	not used	-	ATGTTCCAGGGCGAGTCGATTCGTGTCAGTGCGATCGAGGACGGCCTTGTTGAACTGTGTTTCGATCGCCACGAAGACGCGATCAACAAGTTCGACAAACGTACCGTCAGTGAATTGCAGCAGGCGATAACGGCGATCAGTGCGCATGATGGGTTGCGCGGTGTGTTGGTCACCAGCGCGAAGCAGTCATTCATCGTCGGCGCCGACATCGGCGGTTTTGGTGCGTTGTTCAGCAAGCCACAGCAGGAAGTCATGTCGAGCAACATGGCATCCAATCGCGTGTTTCATGCGCTGGAAGCGCTGCCGGTGCCGGTCGTCGTTGCAATCAACGGTTTCGCGCTTGGTGGCGGACTGGAAGCTGCACTTGCGGCCGATTATCGGGTGATGGCGCAGGACGCT…	ISAHDGLRGVLVTSAKQSFIVGADIGGFGALFSKPQQEVMSSNMASNRVFHALEALPVPVVVAINGFALGGGLEAALAADYRVMAQDAQVGLPEVKLGLFPGFGGTVRLPRVAGIEVAIRWIVGGESSKASAAEKAGVVDFLASPESLRETSLEVLNQAARGELDWRARRSAKLGPVNTAGTDVSAVFAEAKRTLIARMPKHQPAAQAALDLLHECMTLDRDAALAAEAAAFARIAKTQAAGSLVQIFLSEQQVKKTAKRHASSGRRVQRAAVVGAGIMGGGIAFTSASRGIPVVMKDIAQGQLDLGIGEARKLLNKQVTAGRLAQVQADGVLASIVPQLTYQDFNTSDVIVEAVVENLQIKHQVLRELEQNVRPDAVIASNTSSLRIDDLAAPLQRPE…
STC_00354	AUR_c3.3	89256	90281	-	nitronate monooxygenase	COG2070	K00459	-	-	-	-	Unknown	-	-	not used	not used	-	GTGCTCCTCCCCCCGACCCCTAGCTTGACCGCACCGAAACATGAAGAACCGGGGGATCCTCTGCGCACGCGCATCACCGACATGCTGGGCAGCACGTATCCCATCGTCCAGGGCGGGATGATGTGGGTCGGCACGGCACAGCTCGCCGCCGCGGTTTCCAATGCCGGCGGCTTCGGCATCATCACGGCACTGACCCAGCCGACGCCCGAAGCGTTGTGGGAAGAAATCGGCAAGTGCCGAACGCTGACCAATCGGCCATTCGGCGTGAATCTCACCATGCTGCCGACGATCAATCCGCCGCCGTACGAGCGCTATCTCGACACGATCGTGCGCGCCCAGGTCGCGGCCATCGAAACGGCGGGCAAGGTGCCACCGGAGTTCATCGCGGTTGCGAAGGCG…	AQLAAAVSNAGGFGIITALTQPTPEALWEEIGKCRTLTNRPFGVNLTMLPTINPPPYERYLDTIVRAQVAAIETAGKVPPEFIAVAKAAGLKVIHKCVSLRHALSAQKHGADAISIDGFECAGHPGDDDVGGMVLIPAAARRLSVPIIASGGIGDGRGMAAALTLGADGVNMGTRFCATREAPIHDNIKQALVAASERDTRLIFRTLHNTARVLRNTISEEVVAAEAKGCQFDDIRHLVAGQRGREALVVGNPNGGVIAAGQVVGLIDDVPTCAELIERMVSECRERLRHVTACFH
STC_00355	AUR_c3.3	90353	91864	+	acetyl-CoA acetyltransferase, partial	-	K00626	-	-	-	-	Unknown	-	-	not used	not used	-	ATGGCAATCGTTTCACCGCATCGAATTCCCGTCATCGTCGGCGTCGCCGACGTCATCGACCGGCCAGCAGCTCTGGCGCAAGCTCGCGAGCCAGCGACATTGATGGTCGATGCACTGCTGGGCGCTTTGCAGGACGCGGCCGGTGCCGCGGCTCCAGCGTTGCTCACCGCGCTGGATTCGCTCAATATCGTGGCCGAACACTCCTGGCCGTACGACGAACCCAGCGACGTGGTCAGCGCCCGGATCGGTCACATGCCGAAGCGCTGCATTTACGGTACTGCTGGCGGCGAATCGCCGGTTCGTTTCATTCACGAAGCAGCATTGCGGATCGCTGCCGGTGATAGCGTCGTCGCTGCCGTCGTCGGCGCGGAGTCGCAGCACTCCGTCGCCGCTGCCAGC…	AAGAAAPALLTALDSLNIVAEHSWPYDEPSDVVSARIGHMPKRCIYGTAGGESPVRFIHEAALRIAAGDSVVAAVVGAESQHSVAAASKQSIQLPWSPRGSNAGLLRGKDLCHPIAISHGMTQPAHVYPLYENAATAAWGQTPGEAIRESAELWSAFSRVSAENPCAWLKQTYSAEQLATPTQDNRPVAWPYTKHLVANPFVNQGAAVVLTSLAKARELGISEERCVFIHGGARAVEPRDYLQRDQYQRSYAQEAVLAAMLDAAGRFDAVELYSCFPIVPKMARRVLALPANARLTSIGGLSFFGAPLNNYMTHAAAGLVRALRNQRNGRALLYGQGKFVTKHHALLLSSSAPANDLATSDGDVQPQADRQRHPVPELIGDHNGPAAVETFTVVYGRGS…
STC_00356	AUR_c3.3	91861	92628	+	enoyl-CoA hydratase	COG1024	K15866	-	-	-	-	Cytoplasmic	-	-	none	none	-	ATGAGTGAGCCGGTACTCGTCGAGCATTGCGGCGATGTCGCCATCGTGACGTTGAACGTGCCCGAGAAGCGCAATGCGCTCGGCGTCGCGCTGTATCGCGGACTCTCGCAAACATTGACGTCGCTTCAGGACGATCCGTCGGTGCGCGCGCTGGTCTTGTACGGTGGCACACACTTCTGCTCGGGCGGTGATCTATCGTCGCTAGGCGCGACACCGCTTGCCATGCGCTCGGCGATGCACGTCGGTCATCGTGCGGTTCGCTCCTTGATTGGCGGCCGACTGCCTGCAGTCGCCGCCGTCGCTGGCAGCGCGTTCGGTGCTGGCTTCTCGCTCGCGATGGCCTGCGATTTCGTGGTCGGCGATCCATCGACCACGCTTTGCGCCGCTTTCGGCAAGGTC…	MSEPVLVEHCGDVAIVTLNVPEKRNALGVALYRGLSQTLTSLQDDPSVRALVLYGGTHFCSGGDLSSLGATPLAMRSAMHVGHRAVRSLIGGRLPAVAAVAGSAFGAGFSLAMACDFVVGDPSTTLCAAFGKVALTPDYGLMWTLPQRIGIGRTRELLMLCRQVGAEEALSMHLIDRLVPPGETLGAALQLAKELAAAAPGAIATTKAMLSRSPLSLDTMLAWEADTQSLLARTLDLQEGIRAFAERRPPAFRGE
STC_00357	AUR_c3.3	92633	93715	+	aminoglycoside phosphotransferase	-	-	-	-	-	-	Cytoplasmic	-	-	none	none	-	ATGTTGAATGCGGCAGCCGACACCATGCGCGCCGAGATCGAAACCGTGCCGCAGTACTGGCCGCGTCTCGCCGAGTATCTGGCGGGCCTGGGCATGCAACTGGATCTCGATACTCCGCCCCAACAGTTCGCCGGCGGTTTCGCGAATCTGAACTATCTCATCCAGCTCGACGGCCAATCGGCCGTGCTGCGTCGACCGCCGAAAGGCCCGCTGCCCGCCGGCGCGTACGACATGGCTCGCGAGTTTCAAATTCTCTCGCGCCTTTGGCAAAAATTTCCGTTGGCGCCACGCGGCCTGCATCTCTGTGAAGACGCTCGTGTCATCGGCGCACCGTTTCAGATCGTTGAATATCGAACCGGTGTTTCACTACGAGACTCGCTGCCCGCTCCGCTCGCCGGT…	MLNAAADTMRAEIETVPQYWPRLAEYLAGLGMQLDLDTPPQQFAGGFANLNYLIQLDGQSAVLRRPPKGPLPAGAYDMAREFQILSRLWQKFPLAPRGLHLCEDARVIGAPFQIVEYRTGVSLRDSLPAPLAGDATVGARLGNTLVDILIELHRVDPASVGLETLGKPTGFLKRATEGWIKRASVAVDGWGTPTTLQLIIELAHWLRENCVPDANHTLLHNDFKLDNVLLDPTNLTPLAVLDWDQGTRGDGLFDLAVLLSYWTEPGDPAAMHQMAQMPTASAGFPTRQQVAERYASALGRDLSTFRFHRVLAQMRTAVIFQQLHVRWRRGETRDSRYERFGEIGEGLLQFARSIARGEVF
STC_00358	AUR_c3.3	93782	95818	-	70 kDa protein	-	-	-	-	-	-	CytoplasmicMembrane	-	-	ER	ER	-	ATGATCGCAAGACGCCTTGGGCTAAGGAGGGCGTGGGCTGCGTTGGCACTCACGCCCATATTGTTCATAGGACAGGGAGCCGGCGGGCAGGCGTTGCCACTGCTCGATCAGGCATCGATCCGCTCGCCGTTGATGGTGGGCTGCAATGGTAAGCCGGACAGTACGCCGCTGCCGGTGGATCCTCGCTCGCTGGTGAAGCAGGGAGTGAATTCCAATCCAAACGCGGCGCTTCAGTTCAACGCTTATTTCGTCGACCTGCACAATCCACCGCCGCCGTTCGTGAATCGTTTGCCGCCACGGCCGACGACCTGCGGACAGTTTCGTGCGAGCGCCACTCGCGGGCGCGTCAATCTCGAAGAGAGACAATTCTTCCAGCCCATGGCGCTGGCGACCAGTTAT…	MIARRLGLRRAWAALALTPILFIGQGAGGQALPLLDQASIRSPLMVGCNGKPDSTPLPVDPRSLVKQGVNSNPNAALQFNAYFVDLHNPPPPFVNRLPPRPTTCGQFRASATRGRVNLEERQFFQPMALATSYHFIFLQWGYLIRPPDFEEQVSKRYGLYPAPFRNPYPLPGEDPNQTNGGSGQLPLGLIQGKDDNGRWTGLIGASCSACHDSRLGTASEASFKWGLPNSANDAGLLASDMFRTTPITALGNLLPIPWSTGRGSSDAIGLISLLPALFDMETLTLAPSLLEYVADAPHAGMTKAPAWWARAFKTRQFWDGSLSSDNVHSEMAFGVANIFRDANARRGLEDEFEDINNFLISLSPATYPKTINTALAEQGAVIYHERDLWASGANGAIPK…
STC_00359	AUR_c3.3	95933	96910	-	aatII methylase	-	K00571	-	-	-	-	Unknown	-	-	-	-	-	ATGAAAACAATCGCCTCCGGCGCCGGTCGCACGAAATCCTGGCGTGCCGCGCTCGTCGAGCATCAAGCGGAGCTCTGGCAACGAGTGCGAGAGCATGGCGAGCAACGGCGGGAACACCTGTCCGAGCGGACGACCGGCGTGCTGGGGGATGCCATTCAGTGGCTCGCCGAGCTTCCCGAGAATTCCGTCCACGCCGTGGTTACCGACCCGCCTTACGGCATGGTCGAGTTCGAGGAGAAGAATCATCGCAAGCTGCGATCCGGGCGCGGTGGTGTATGGCGTATTCCTCCCTCCTTTGACGGTGCCAAGCGCAGCCCGCTGCCGCGCTTTACAGTCCTATCGCAAGAGGAAGTCAGCGCTCTTTATAACTTCTTCGGCGCGCTCGCTTACGGCTTGAAT…	GVLGDAIQWLAELPENSVHAVVTDPPYGMVEFEEKNHRKLRSGRGGVWRIPPSFDGAKRSPLPRFTVLSQEEVSALYNFFGALAYGLNRALVPGGHVFLASNPLLSTMTFHAFQRAGFEKRGEVIRLVQTLRGGDRPKGAEKEFSDVSMMARSCWEPWGLFRKPFEGTAAENLRKWGTGGLRRISGEEPFKDVIACSPTRGAEREIAPHPSLKPQRFLRQIVRAALPLGIGIVYDPFAGSTSTLAAADHLGYHAIGTERDVTYFAMGCKAFPQLQALAXG
STC_00360	AUR_c3.3	96963	97367	-	aldehyde-activating protein	-	-	-	-	-	-	Unknown	-	-	none	none	-	ATGTTGAAGACCTACCAGGGCAGCTGTCATTGCGGCGCCGTCCGCTACGAAGCGGACATCGATCTGAGTCAGGGCACGACCCGCTGCAATTGCTCCATCTGTAAGAAGACGCGGTACTGGGGCATCGTCATCAAGCCGGAAGCGTTCCGCCTGCAAACCGACGAAGCGCTGCTCGGGGATTACCAGTTCGGCTCGATGCAAGGTCACAACCTGTTCTGCAAGCGTTGCGGACTGCGCTCTTTCGGTCGCGGCAACGTGCCGGAGATCGGCGGCGCTTTCGTGTCCATCAACATCGCGTGCCTCGACGGCGTATCGGATGAGGAACTGGCGTCGCTGCCAATCAAGTATCTCAATGGCCGCGATTACGACTGGATGCACGAGCCGAAAGTGACCAGCTAT…	MLKTYQGSCHCGAVRYEADIDLSQGTTRCNCSICKKTRYWGIVIKPEAFRLQTDEALLGDYQFGSMQGHNLFCKRCGLRSFGRGNVPEIGGAFVSINIACLDGVSDEELASLPIKYLNGRDYDWMHEPKVTSYL
STC_00361	AUR_c3.3	97664	99004	+	diguanylate cyclase	-	K13590	-	-	-	-	Cytoplasmic	-	-	not used	not used	-	GTGACGACTGGCATCGACACTGACCCTTGGCGCACCAAGTACTTCAACAGCCTGGGCCGGCTGGAAGAGCAGCAATTGCAGTTTCAGGCCATGGAAGCGGCCCTCAAGCGGCTGGTTGGCCGCCTGTGCACGGCTGCACTCGGCCTGGCCCCACCGCTGGATGAGCAGATCAGAAAGCTGCAGTCGGTCATCCGTCGCGAAGCCACTGCGGAAGAACTCGAGCAGCTCACCCCCGCGCTGACCGACGCCATCGGCGCGCTCGATCACCCGCTGCCGGCCCCGACCATGGCCGCCGTGAATGACGAGCAGCTGCGCTCCATTCTCGCCGCCCTGCTGGTCGAGTTGCGTCGCGATACCGAGCTGGTCGAGCAGGCCGATGCGTTGGATGCGAAGCTGTCG…	VTTGIDTDPWRTKYFNSLGRLEEQQLQFQAMEAALKRLVGRLCTAALGLAPPLDEQIRKLQSVIRREATAEELEQLTPALTDAIGALDHPLPAPTMAAVNDEQLRSILAALLVELRRDTELVEQADALDAKLSVALTSEQLPEVLGSLTELVGKRIQHIERAKDEIENLLSHMVGKLDEIGQFVAEQHQNQAQSQASSDTLNTQLVGEIKAMGENVETAKDLQQIRHQVRSRIDSIDRHLQEFRQREATFAAAVRARNEQMRSRIVELEAEAKRLQNQLQDEQRASTVDMLTGIPNRQAYDKRVDEELQRLRRFKQATCLAVWDVDNFKRINDTYGHRAGDRVLRVVADCFASRIRSSDFIARYGGEEFVMLLPGTHLEDASRFSERIRAAIAEIGFHF…
STC_00362	AUR_c3.3	99074	99541	+	nitrate reductase associated protein	-	-	-	-	-	-	Cytoplasmic	-	-	none	none	-	ATGAACACCACGTCCGAAATCTTCCAGTTCGAAAAGGATTTTGCCGGCGCGTTGTACTGCATTCCCATGGCCGTGCGTCGCAAGCTCGATCTGAGCGGCGTCAAGGTGTCGTTGAAACAATGGAATCATTTTGCGCTCGACGAGCGCGAGCAGATGGTTGCGCAGAACTGCGAAACCTCGAGCGAGATCGACGACTACGGCCGTTACGTCGTCGCCGTGATCGAAAAACGGACCCACCAGCCGGCTCAGTTGCTCGAAAGGGACGACGGCTCGGAATGGAATGACACGCAGAGCGTGCCTCAGCGCGTCGTAGACTATTCGATCGAGTGCGAGGTTGCTCCGCCGACCGCGGCACAGTGGGCCAGACTCACGCCGTTACAGCGCTTCGCAATTTTCAAG…	MNTTSEIFQFEKDFAGALYCIPMAVRRKLDLSGVKVSLKQWNHFALDEREQMVAQNCETSSEIDDYGRYVVAVIEKRTHQPAQLLERDDGSEWNDTQSVPQRVVDYSIECEVAPPTAAQWARLTPLQRFAIFKLTRPGHSNENFVPAMREFKLIQ
STC_00363	AUR_c3.3	99543	99782	-	hypothetical protein	-	-	-	-	-	-	Unknown	-	-	not used	not used	-	ATGCACATCGACTACCTAGTTCGCATGGCCAATGACATCGGTGCCTTCTTCGCCAGCGAGAAGGACCAGAGCGTCGCGGCTGAAAGCATCCGGCAGCACATCCACCGCTACTGGGATCCGCGCATGCGCTCGCGGATCATCGGGTATTACAACGAGACTAGCGGCAAAGACCTCGAAGGACCGGTGCGAACCGCGGTTCAGCGGCTCGCAGAGGAAACGGCGGCCAAGGCCAAGGCTTGA	IIGYYNETSGKDLEGPVRTAVQRLAEETAAKAKA
STC_00364	AUR_c3.3	99764	100606	-	formate dehydrogenase	COG1526	K02379	-	-	-	-	Cytoplasmic	-	-	none	none	-	ATGCTTGATATCAGCCCCAGCCCCAGCCCAACGCCAGCGACCAGCTGTGCAGTCACGGTACATCGCTGGCGTGATGGCGATGTCGAGCACGTCGTCGATCAAGTCGCTGAGGAATTGCCAGTCGCCCTGGTGTTCAACGGCGTGCCGCATGTGGTGATGCTCGCGACGCCAGCAAATCTGGAAGATCTGGCGGTCGGGTTTACGTTGAGCGAGAGCATCGTCGACTCGCCGAAGGAGATCGTGTCAGTAGACGCCTCGACACGCGAAGACGGGACGCTCGAAGTGCGCATCGGCATTACCGCGTCAAAATTATCCGAGCTGCTACGTCGGCAGAGGAATATGACAGGCCGCACGGGCTGCGGTCTGTGTGGCGCGCAGACGATTGAAGATGCGATTCGT…	MLDISPSPSPTPATSCAVTVHRWRDGDVEHVVDQVAEELPVALVFNGVPHVVMLATPANLEDLAVGFTLSESIVDSPKEIVSVDASTREDGTLEVRIGITASKLSELLRRQRNMTGRTGCGLCGAQTIEDAIRQPVPVQGGVTVDVKSLHAALRELHGHQAINSRTGSVHAAAWVMPDSGIRLVREDVGRHNALDKVIGAVVRAGGDFKYGYFVVTSRASYEMVQKAVTVGGTLLAAVSAPTAFAIRMAETAGLTLIGFAREHQHVIYAHPSRLICTSTT
STC_00365	AUR_c3.3	100599	103481	-	formate dehydrogenase subunit alpha	COG3383	K00123	-	-	-	-	Cytoplasmic	-	-	not used	not used	-	ATGCACGCACTCGATTTCGTAGATCCAGGCACACCGGCCGTGCCGACCACCGCCGAGGGGGTGGCCAAGCAGGTCACCGTCGAGATCGACGGGTTCACCGTGACGGTGCCGGATGGCACTTCCATCATGCGTGCGGCGTCGCTGCTCGGCAATCAAATTCCCAAACTGTGCGCGACGAGCTCCTTGAAAGCCTTCGGCTCGTGCCGCCTGTGCCTGGTGGAAATCGAGGGTCGCAAAGGCTATCCGGCGTCGTGCACGACGACTGTGGCCGATGGCATGAAGATCCACACGCAAAGCGCGAAGCTCGGCGAGCTGCGCAACAACGTGCTCGAGTTGTATCTGTCGGATCATCCATCGCAGTCCGAGTGCTGTTCCAGCAATAACCGCTGCGAGCTGCAT…	ASLLGNQIPKLCATSSLKAFGSCRLCLVEIEGRKGYPASCTTTVADGMKIHTQSAKLGELRNNVLELYLSDHPSQSECCSSNNRCELHEMAAAAGVGESRYSLPAVDGVAAGLNHQGSLQDDSNPYFVFNQDACIVCSRCVRACDEIQGTFALTIEGRGFDSKVSASQAESFLESECVSCGACVEACPTTALTEKSVISLGRAERAVATTCAYCGVGCTFKAEMKGEQVIRMVPSRDGHANHGHACVKGRFAYGYATHTDRITKPMIRSKITDPWREVSWDEAINYAASEFKRIQAKYGQDAVGGITSSRCTNEETFLVQKLVRAAFGNNNVDTCARVCHSPTGYGLKNTIGESAGTQEFDSVMQSDVIMLIGANPTEGHPVFASQMKRRLRQGAKLIV…
STC_00366	AUR_c3.3	103494	105035	-	formate dehydrogenase	COG1894	K00124	-	-	gnl|TC-DB|Q74GA3	NADH dehydrogenase I: F subunit - Geobacter sulfurreducens.	Cytoplasmic	-	-	none	none	-	ATGAATATCAAAGTCTATGTACCGCGAGATGCAGCCGCTCTCTCGCTCGGCGCGGACCGGGTTGCCGCCGCGATCGATCGCGAAGCTCAGCGTCGCGGGCTGCAGATTCAACTGATTCGCAACGGCTCGCGTGGATTGTTCTGGCTCGAGCCCCTGGTTGAGGTCGCGACGCCTGACGGTCGGCATGCGTATGGGCCTGTGACCATTCAAGACGTTGCGGGTTTGTTCGATGCAGGCTTTCTGCAAGGCAAGGCACATCCGCTGCACCTTGGGCTCACCGAAGAGATCAAGGAGCTGAAGAGTCAGCAGCGTCTGACATTCGCGCGCGTGGGTGTTATCGATCCGGTTTCCGTCGATGATTACATTGCTCACGGGGGCTACGCCGGGCTGCAGCGTGCA…	MNIKVYVPRDAAALSLGADRVAAAIDREAQRRGLQIQLIRNGSRGLFWLEPLVEVATPDGRHAYGPVTIQDVAGLFDAGFLQGKAHPLHLGLTEEIKELKSQQRLTFARVGVIDPVSVDDYIAHGGYAGLQRALAMSPGEIVDAVTQSGLRGRGGAAFPTGIKWKTVLDQPPQQKYVTCNADEGDSGTFADRMLMEGDPLMLIEGMTIAGIAVGATQGYIYLRAEYPHAHRALNEAIAAARASGYLGSNILGSGKQFELEVRLGAGAYICGEETSMLESLEGKRGEVRVRPPLPAIKGLFGRPTIVNNVISLASVPVILAKGADFYKDFGTGKSRGTVPLQLAGNIKHGGLIERAFGLTLRELIYDYGVGSASGRPIRAVQVGGPLGAYIPESQFDTAI…
STC_00367	AUR_c3.3	105032	105523	-	NAD-dependent formate dehydrogenase gamma subunit	COG1905	K00127	-	-	gnl|TC-DB|Q74GA4	NADH dehydrogenase I: E subunit - Geobacter sulfurreducens.	Cytoplasmic	-	-	none	none	-	ATGAGTGCAGATCGGGCGCTCCGCGATCCGCTCGACGACCTCGCGCGCGACCAGGTGGAAGCCGCATTGGCGGTCCATCAAGGTCGGCCCGGGCCGCTCCTGCAGGTATTGCACGAGGTTCAGAATCGTCTGGGGTATGTGCCGCCGGCGGCCATCCCCATCATTGCCGAGGCATTGAATCTGTCTCGCGCCGACGTGCACGGCGTCGTTACCTTTTATCATCACTTTCGGCAGGCTCCGGCGGGCCGGCACGTCATCCAGGTGTGTCAGGCGGAATCCTGCCGCTCCATGCATTGTGAAAAGCTGACGGAACATGCTCAGCGCAAGCTCGGCGTTCAGCTGCATGGAACGACGGCAGATGGTCGTTATACGCTCGAGCCCGTGTATTGCCTGGGCAAC…	MSADRALRDPLDDLARDQVEAALAVHQGRPGPLLQVLHEVQNRLGYVPPAAIPIIAEALNLSRADVHGVVTFYHHFRQAPAGRHVIQVCQAESCRSMHCEKLTEHAQRKLGVQLHGTTADGRYTLEPVYCLGNCACSPAVMIDGELHGRVTPDAFDALIAPLS
STC_00368	AUR_c3.3	105753	106577	-	methyltransferase	COG2521	K06983	-	-	-	-	Unknown	-	-	possibly mitochondrial	none	-	ATGACACAGCCATTGCTGACATTGAAGGTTCACGAGCAGCTGCGAAAAGCGCTGCGCGCGGGTGCTGGCGAGTCGACGTGCTCGCTCGATCTGGATCGCACGACGACGACGGTGACGGTCGATGAGTCCGGTTGGAGCTGGCAGGGCCAGCGCTATCCGTATTTGGAGAAGTGCAAGGAGCGCACGGTGTATTACTGGCGTGACGGTGAGTTTGCGCCCGTGTCTCGCTACAGCTCGTCGCTGATCAAGCTGGTGCCGACCGACTGGGGTGCACCGACGTTCGAGATCGATGGCATCAAGATGTTGCCGAGCGAGAAGGTGTCGCCGTTTCAGGATGCGCAAGCGAAAGTCGCGCTGATCGAGCCGCGTGGGCAGGTGGTGCTCGATACTTGCGGCGGC…	MTQPLLTLKVHEQLRKALRAGAGESTCSLDLDRTTTTVTVDESGWSWQGQRYPYLEKCKERTVYYWRDGEFAPVSRYSSSLIKLVPTDWGAPTFEIDGIKMLPSEKVSPFQDAQAKVALIEPRGQVVLDTCGGLGYFAAWCLEGGAARIISFEKNPDVIWLRSLNPWSPQVGGALSLTQGDVSEKIAELPDASVDAILHDPPRFGIAGELYSQVFYDQLARVLKRGGRMFHYTGTPNKLTTGRDVPNEVATRLKRSGLKTRLHGDGVLASKGGR
STC_00369	AUR_c3.3	106849	107514	+	hypothetical protein	-	-	-	-	-	-	CytoplasmicMembrane	-	-	ER	ER	-	ATGCGCAAGGCGAGTCTTTGGGCGGCGTGCGTGGGCTTGATCTGGTCGGCGACCTCATCGGCCATTCCGGTTTACTACACGTACGGTTACTTCGGTGAGGGTCGCAGTTACGAGAATGGCGACGATCCTACGTTCAGGTTCACGATGGAGTATGACGTGGACATCCAGCCCACGTACCTGAACAGCGGCGGCGTACTGGTGACACAACTGGATCAGGGCCTGCACACCGACCCCAACGACCCCTGGTTCGGTCACTATCAACTGGATTATTTCCACGCGCGGCTGGTCGGCACGACCGAAGCGCTGGATTGGGATCTGGCATCGCCGAATCAAAGCACCAGCTACCGGCAGTTCCTCGGCCCGAATCCACAACAGCCCTTTTATGAAGACGTGGTTCGC…	MRKASLWAACVGLIWSATSSAIPVYYTYGYFGEGRSYENGDDPTFRFTMEYDVDIQPTYLNSGGVLVTQLDQGLHTDPNDPWFGHYQLDYFHARLVGTTEALDWDLASPNQSTSYRQFLGPNPQQPFYEDVVRWASGDYFIQLVRTSVVDAPLGHNFSFIADIGLGQNMICLGTCGENLRLVAVSPTNNIPEPATLGLLTLGAGLAIGVKRRRGAKKSARA
STC_00370	AUR_c3.3	107540	108994	-	Oxidoreductase domain-containing protein	-	-	-	-	-	-	Periplasmic	-	-	none	none	-	ATGAATGACAAAGATTCGGTCGGCCTGGATCGACGCACCGTGCTCAAGTCGGCTGGTGCCGTCGCGCTCGGTCTGGCGAGCACCGCTTATGCCGCCACGCCCAGGAAGCGCTTCGCGGTGGTCGGGTTGGGCTCGCGCTCACGCATGTACACGAACGCCATCACGGGCAAATTTCGCGACGCCAACGAATTGGTTGGAGTGAGCGATAACAACGCCGGCCGCGCGGCGCTCGCCGCCAAGGCCATTGCCGCGACCGGCGCGAGCAAGCCAAAGATTTATAGCGCGGTCGATTTCGATCGCATGATTCGCGAAACCAAGCCGCAAACCGTGATCGTCACTTCGCCCGATGCCACTCACAACGATTACATCGTGCGGGCGTTGGATGCGGGTTGCGATGTC…	MNDKDSVGLDRRTVLKSAGAVALGLASTAYAATPRKRFAVVGLGSRSRMYTNAITGKFRDANELVGVSDNNAGRAALAAKAIAATGASKPKIYSAVDFDRMIRETKPQTVIVTSPDATHNDYIVRALDAGCDVITEKPMTTTAEKAQTILDACKRNGRHVRVTFNYRYSPPRTQIKEMLMNGDIGDILSVDFNWLLNTVHGADYFRRWHSNKAISGGLMIHKATHHFDLVNWWLGAQPESVIAVGKREFYTPDMARRMGLKGHHERCRTCPERAACTFYFDLAADPGLKALYLDNEQHDGYFRDQCVWRPDIDIEDTMNVVVRYDTGTTLSYSLNAFNSWEGYHIAFNGTKGRIEHSIVEQAGVAGADETQGKIKDDGVTTRIIPLRGAPRDIEPWTGT…
STC_00371	AUR_c3.3	109343	112411	+	TonB-dependent receptor	-	-	-	-	-	-	OuterMembrane	-	-	mitochondrial	ER	PF07715 6;PF00593 9	ATGATCGGGAGATGGAAACATCGCCGGCGGGCGGCTGCGCTCGGCTTCGGCGTGGTATTCGCGGGTTCCACTTTTGGCACGGCGGCATTCGCACAAGACGCGCAGCGCACAGAAGTGGAAGAGGTGCTGGTGACAGGTTCGAGAATCGCGCGCGCGGGCATCGATACCTCGACGCCGGTGAGCGTCATCGGCGTGGAGGAGATAAAACTCTCCGGCGCGGCCAACGTCGAAAAGATCCTGAGCGACTCACCTCAATTCGTGGCCTCCACCAACGGTGGCGCCTCGGCGAACACGGTGCCGGGCGGCACCGCCGATGTGAACCTTCGCGGCTTCGGCGCATCCCGCAATCTGGTGCTGGTCAATGGACGACGTTTCGCAATCTACGGTCCGGAACAGGTC…	MIGRWKHRRRAAALGFGVVFAGSTFGTAAFAQDAQRTEVEEVLVTGSRIARAGIDTSTPVSVIGVEEIKLSGAANVEKILSDSPQFVASTNGGASANTVPGGTADVNLRGFGASRNLVLVNGRRFAIYGPEQVTDLNTIPTALIERTEVVTGGSSAVYGSDAITGVVNFIMRDDFEGVEATAQTSYDSPTTTPTYNIDLTVGGNFAEGRGNAVVSVNYLNRGSITRGERGEWAFDSLSDGCVTPQSASRDRAGVPVSVPSGSSCRAAGGVPGLIAGGSGDIPNGRFTGVPLAGSSTSNPGLNAALAAAGLTGMGSRGFTFNDDGTAVRPALTPQDDFNLGPDNYLQVPQERWMVNAFSHYDFTDKATGYLEFHFSNNRVDQQLAPTNIGGPFLVNVNNP…
STC_00372	AUR_c3.3	112477	116262	+	hypothetical protein	-	-	-	-	-	-	Unknown	GH43.hmm	Glycoside Hydrolase	ER	ER	-	ATGAAGTCGATTGCTCTTGCCTTAAGCTCGGCTTTGCTCATGGCCGCGACGCTCGTTGACCCCACGAGCGTCGCGGTTGCTGAGCCCCTGCCTTCCTATCGCAATCCCATTCTGCATTCGGACTACTCGGATCCGGATGTCATCCGCGTCGACGACAGCTACTACATGGTGGCGTCGACGTTTCATTTCTCACCGGGTGTGCCGGTGCTCAAATCCAAGGACCTGGTGCACTGGACGCTGATCGCACACGTGCTGCCGCGCCTGAGCTTCGATCCCAACTACGACCTGCCCGGCCCGGTGGAATTCGACGACACCACCGAGCGCATTCCTTTCAACACCGGGATGGGCCATCGCTACGCCGCCGGCGTGTGGGCACCGGCCATCCGTTTTCATGAGGGG…	MKSIALALSSALLMAATLVDPTSVAVAEPLPSYRNPILHSDYSDPDVIRVDDSYYMVASTFHFSPGVPVLKSKDLVHWTLIAHVLPRLSFDPNYDLPGPVEFDDTTERIPFNTGMGHRYAAGVWAPAIRFHEGRFYVYFATPTEGVFMASAARAEGPWSAPVKVIDEPNLEDPCPLWDDDGNAYLVHSRVGAGPLILRRMTADGTKVLDAGKVIVEDPQRLPILEGPKLLKRDGYYYIFAPYGGVGEGPQAVLRSKNIYGPYDVRTVLSKGTTHVQAPHQGGYVETPSGEGWFLHFNSTGAYGRIVHMQPVRWEDGWPVMGEVLPGAANGQPVLSHRVPDAGAKAEPVQIQTSDEFSATQLSVQWEWNHNPSDAHWSLSERRGHLRLKALPAPNFVSAK…
STC_00373	AUR_c3.3	116277	116996	+	transcriptional regulator	-	-	-	-	-	-	Cytoplasmic	-	-	none	none	-	ATGCCCAGTCGACGAAAGCCGCAAGCGGACTTGCGACCCGTTCTCGCCTCCTCCGAGGCCGACACCAGTGCCGAGGGCCGCCGTCTGAGCGAGATAGCGTATCGAGCCATTCTCGAAGGGCTGTTCAATCGCAAAGTGCCCACCGGTGCGTTCCTGTCGCAGAGTGACCTGGTGCGCATGCTCGGGGTACCGGTGCAGCCGTTGCGCGATGCCTTGCGCATTCTCGAAGCCGAAGGCGTGTTGACTATTCATCCGCGGGCGGGCATCGAGTTCCTCAAGCCGGATCTGGAGCTGGCGCGCAGCACCTACCAGTTCCGCTCGATCATCGAGCGCTCGGCAGCACGAGCCTATGCGGAGAACGGCGACGCCGTTGATATCGCAAAGCTTGCCGAGGACCAT…	MPSRRKPQADLRPVLASSEADTSAEGRRLSEIAYRAILEGLFNRKVPTGAFLSQSDLVRMLGVPVQPLRDALRILEAEGVLTIHPRAGIEFLKPDLELARSTYQFRSIIERSAARAYAENGDAVDIAKLAEDHRALIDQISAKGLLPEHLAPLQSLEDRLHGEMVASLRNPLIETASRRLKNYLVLIQLDRRITAPLALRALREHMEILEACHKRDADQAEAALSRHFQAALQRILGMV
STC_00374	AUR_c3.3	116970	117725	-	kinase	COG4240	K15918	-	-	-	-	Cytoplasmic	-	-	not used	not used	-	GTGGTCGGCGTATGTGGCAGTCAGGGCAGCGGCAAGAGCACCGTCTGCAAGACGCTGACGGCCCGCTTCACCGAAGCGGGTCTCAAAGTCGCGAATCTCTCCCTCGATGATTTGTACTTGCCACTCGCGGAGCGGGTGACGCTGGCGAGGCACGTCCATCCGCTGCTTCGTACGCGCGGCGTACCGGGTACGCATGACACGAAGTTGGGCGTACACACGTTGAATGCTCTCGCGCATGGCGGACAGGTCCCGTTGCCTCGTTTCGACAAGTCGATCGACGATCGTCGGCCCAAGGCGCAGTGGGATTCGATCGAAGGACCGGCGCAACTCGTGTTCTTCGAAGGCTGGTGCGTGGGCGCGCGGCCGCAAACGCTCGGCCCGCTGGATCAGCCGGTGAAC…	VTLARHVHPLLRTRGVPGTHDTKLGVHTLNALAHGGQVPLPRFDKSIDDRRPKAQWDSIEGPAQLVFFEGWCVGARPQTLGPLDQPVNQLEANEDVDGRWRRYVNDALGGEYQRLFGKIDLLVLLAAPSFDVVLKWRTQQENELRAQSGNKSGVMDDAALVRFIQHYERLTRHILIEMPGRADLVIRLSPERTVLGRHSNHAENPL
STC_00375	AUR_c3.3	117799	118770	-	2-hydroxyacid dehydrogenase	COG1052	-	gnl|BL_ORD_ID|53701	D-specific alpha-keto acid dehydrogenase [Enterococcus faecium]	-	-	Cytoplasmic	-	-	possibly mitochondrial	possibly mitochondrial	-	ATGTCACGTCCGAGTTTGTTGATTACGCGCCGCTTGCCCGCGTCGGTGCTGGAACGCCTGCGCGCCAGTTATGAAGTGACCGTCAATCCCGACGATCGTGCGCTCGGGCGGGAAGCCTTGTTGATGGCGCTGCGCAGCTTCGACGCGCTGTCCCCGACCATCACCGACAAGTTGGATGCCGCGCTGTTGCTCAACTCCGGGCTGAAGACGCGGATCATCGCCAACTTCGGCGCGGGCTTCGAGCACATCGATCTGGAAGCGGCCAGACAAGCGAACCTGATTGTCACCAACACGCCCGATGCGCTGACCGATGCGACCGCCGAGCTGACCATTCTTCTGATCCTGATGACCAGTCGTCGAGCGGGCGAGGGCGAGCGCCTGGTGCGTGCCGGCAGGTGG…	MSRPSLLITRRLPASVLERLRASYEVTVNPDDRALGREALLMALRSFDALSPTITDKLDAALLLNSGLKTRIIANFGAGFEHIDLEAARQANLIVTNTPDALTDATAELTILLILMTSRRAGEGERLVRAGRWTGWAPTQLLGMNVKGKTLGLIGFGRIAKEAARRARAALGMRIAYHSRSRASAEEERALGAEHHETLEGLLAASDVVSLHCPGGAATHHLINANTLARMKSTAILINTARGSVVDEEALANALAQRQIAAAGLDVYEREPAVSPALRELDNAVLLPHLGSATLEARTAMGMQMADNLDSFFAGRTPPNRVA
STC_00376	AUR_c3.3	118785	119978	-	lactate dehydrogenase	COG1304	K00101	gnl|BL_ORD_ID|41776	putative FMN-dependent dehydrogenase [Escherichia coli]	-	-	Cytoplasmic	-	-	not used	not used	-	GTGAAGGGCGCAACGGAGCGGGAGGACGGGCCCTTTGATGTACGACTATCAGCCGGTGACCGCATGACGCTTGCGTCCTTCAAAGATTTTCACCGGGCCGCAAAGCGGCGTCTGCCTCGGTTTCTGTTCGATTACATCGATGGTGGCGCTTATGACGAGCGCACCATGCACAAGAACGTCAGCGATCTGACCGAGATCGCACTACGGCAACGCGTGTTGCGCGACGTTTCCAATGTCGATCTGAGCACGACGCTGTTCGGCCGCAAGCTGTCCATGCCCGTGGTGCTCGGTCCGATCGGCATCTCAGGGATGACTGCCCGGCGGGGTGAAACGCAAGCGGCGCTGGCCGCGTGCAATGCGGGTGTGCCATTCACTCTTTCCACGGTCTCCATCTGTTCG…	IDGGAYDERTMHKNVSDLTEIALRQRVLRDVSNVDLSTTLFGRKLSMPVVLGPIGISGMTARRGETQAALAACNAGVPFTLSTVSICSIEEVAKHCPAPIWYQLYVIKDRGFMREMLSRAKAVGAQALVFTVDMAVPGARYRDAHSGMSGRNAPLRRVLQAMGKPSWSWDVGLHGRPHSLGNLKSVLGAKSGLGDYMGWLGANFDPTIRWADLDWLRQAWDGPLILKGILDPEDAISAAQIGADGIVVSNHGGRQLDGVLSSARALPAIADAVKGKVTILADSGVRSGLDVVRLMALGAEGVMLGRAWVFALAANGGAGVSQLLDIFAKEMRVAMALTSVCNVGEIDRSILV
STC_00377	AUR_c3.3	120134	120856	-	uncharacterized protein BRPE67_DCDS12010	COG4312	-	-	-	-	-	Cytoplasmic	-	-	none	none	PF05988 5	ATGGCCCAGACGAAGACTTCGACTCAGCCCTTGATCCCGGCGGCGGAGCTGGCGGCAAGGAACAAGATCGACATTCCGAACGAGAGCGCCGAATACCGTCGGGCGCGCAATGCCCTGCTTGCCGAGGAGATCGAGCTGCGCCGGCACATCGAACGAGTGGCGGAGATGCGTCGCGCACTGCCGCCGGGCGGCGAGGTAAAGAAGAAATATCAGTTTCAGAGCGAGCGCGGTCCGGTGACCTTCGCCGACCTGTTCGGCGATAAGCAGACGGTGGTGGTTTACAGTTATATGTATGGACCGGAGCGCGCCCGGCCGTGCCCGATGTGCACGTCATTGCTCAGCGCATGGGATGGCGAGGCGCAGGACATCGAGCAGAATGTCGCACTCGCAATCATCGGT…	MAQTKTSTQPLIPAAELAARNKIDIPNESAEYRRARNALLAEEIELRRHIERVAEMRRALPPGGEVKKKYQFQSERGPVTFADLFGDKQTVVVYSYMYGPERARPCPMCTSLLSAWDGEAQDIEQNVALAIIGQSPIERLVAFKNERGWRNLKLYSDTSREYSADYGANTPEFADTAAVNVFTRRDGVIRHFWAGEMGFDTADPGQDPRGAPDLMPLWTVLDMTPEGRRPDWYPSLEYPR
STC_00378	AUR_c3.3	120947	121561	-	glutathione S-transferase	-	-	-	-	-	-	Cytoplasmic	-	-	possibly mitochondrial	possibly mitochondrial	-	ATGAAGTTGCTGTATCAGACCCATTCTCCTTATGCCCGCAAGGCGCTGGTGTTCGCGCACGAGGCCGGGCTGGCTGAGCAGATCGAAGTCATTCATCACGAAACCAGCCCGCTGCGACGGAATGAAGCAGTGTTCACGGCCAATCCCCTCGGAAAAGTGCCCGTGCTGCTGCGGCCGGGGCTGCCTGCATTGTTTGATTCGGACGTGATTTGCGCCTACCTCGACACGCTCCATAGCGGCCGCAAGCTGATTCCGACCGAAGGCGAGGCACGCTGGCGTGCGCTGCAAGTCCAGGCAGTGGCGCAGGGGTTGGCCGATGCCGGTATCGCGATCCGTTGGGAAACCCAGCGCCGGCCGAAGGAGCTGCGTTATCCCGCGTTGCGCGATGGTTATGTGGAG…	MKLLYQTHSPYARKALVFAHEAGLAEQIEVIHHETSPLRRNEAVFTANPLGKVPVLLRPGLPALFDSDVICAYLDTLHSGRKLIPTEGEARWRALQVQAVAQGLADAGIAIRWETQRRPKELRYPALRDGYVEKLLASYDWLEREFDPEGALDIGQVALATALSWLEFRELPTFRPRARLTRWFEQFCQRRSMLATPLWGQTHD
STC_00379	AUR_c3.3	121596	122138	+	AsnC family transcriptional regulator	COG1522	-	gnl|BL_ORD_ID|48803	putative leucine response regulator [Salmonella enterica subsp. enterica serovar Typhimurium str. LT2]	-	-	Cytoplasmic	-	-	none	none	-	ATGGTAGAAGCGCAGCCGCGCGCAGCGGCCGCGATTCCAACAGGCTCATTGCAGTTTTTCCGCACCGACATGGATCTGGATCGTTTCGACCGCCAGCTGCTCAGCCTGGTCCAGGCGGACTCCGCACAAACTGCCGAGCAATTGGCGGAGCACGTCGGACTGTCGCCTTCTGCCATTCAGCGACGGCTGAAACGGATGCGCGAGCAAGGCGTCATCGCTCGCGACGTTGCGATCGTCGATCCGCGCGCCGTCGGGCGGCCGACCTTCTTTGTCGTGTCTTTGGAGATCGAACGCGAGCGCCCGGAACTATTGGCGCAGCTGCGTGAATGGCTGGCGCAGCGCGCCGAAGTTCAGCAAGCCTTTTATGTCACGGGCGAGACCGACTTCGTCATCATCGTC…	MVEAQPRAAAAIPTGSLQFFRTDMDLDRFDRQLLSLVQADSAQTAEQLAEHVGLSPSAIQRRLKRMREQGVIARDVAIVDPRAVGRPTFFVVSLEIERERPELLAQLREWLAQRAEVQQAFYVTGETDFVIIVTARDTEAFDAMMSQLVQENPNVRRFTTNVVLNLLKQGLTIPVPLDDE
STC_00380	AUR_c3.3	122206	123234	+	diaminopropionate ammonia-lyase	-	K01751	gnl|BL_ORD_ID|48802	diaminopropionate ammonia-lyase [Salmonella enterica subsp. enterica serovar Typhimurium str. LT2]	-	-	Unknown	-	-	not used	not used	-	ATGCAAGATCTGAAAAAACTCTGGGCACTGCTCTGGCCAGACGCCCAGCCCACGCCGTTGCTCGAATTGCCGCCGCTCACACAGCTGGCTGGCATTGGCCGGGTGTTCGTCAAAGTAGAGAGCGAGCGGCCGCTGGGCAGCTTCAAAGCACTCGGCGGAATGATTGCCGGCATCCGTGCGTTGGCGGCGGCCAGCGGAATCGCCGACCCAAGCGATTTGTTCACTGGCAAGACTGCACGAAAACTGCCTCGACTGATCTGCGCCAGCGAAGGCAACCACGGCCTGGCCGTCGCAGCCGCTGCAGACAAAGCAGGCACCCAAGCTATCGTCTTCCTGCCCAGAGAAGTCAGCCCCAGTCGGGCCAGTCGCATCGAAGCGTTCGATGCCGAGATCGTCCGA…	GSFKALGGMIAGIRALAAASGIADPSDLFTGKTARKLPRLICASEGNHGLAVAAAADKAGTQAIVFLPREVSPSRASRIEAFDAEIVRINGTYDDAVAAAATAAARGDGLLIADTASDPDSPVVNDVMAGYGMLADELIDQFRERPLERPTHLFVQAGVGGLAAAMVQGLQSLLRPPQQYLIVEPDAAPCVARALQVGEPTLIEGDLHTSASMLACGMVSAPALRILQRHSVASVLVSDVQLHVAAAELRSAGGPATTESGATGLAGLLQVAARHDLRSLHQLDNDSIVLLIATERA
STC_00381	AUR_c3.3	123278	123601	+	ArsR family transcriptional regulator	-	-	-	-	-	-	Cytoplasmic	-	-	none	none	-	ATGGATCTGGACGCTGCGTTTCGCGCATTGGCGGACAGCAGCCGGCGCGCGCTGCTCGATCGTCTGCACGAGCAGAACGGCCAGACATTGGCGCAGCTGTGCGAAGGCCTGGATATGAGCCGCCAAGCCGTGACCAAGCATCTGGTGATTCTGGAACAGGCCAATCTCGTCGTCGTGCAATGGCAGGGACGCGAGAAGCTGCACTACCTCAATCCCGTGCCCATTCACGAGATCGCCGAGCGCTGGATCCGCAAGTACGAGCGCGGCCGCCTGCGCGCGCTCGCCGATCTGAAGAAACGCCTGGAAGGAGACGACGATGAGTAG	MDLDAAFRALADSSRRALLDRLHEQNGQTLAQLCEGLDMSRQAVTKHLVILEQANLVVVQWQGREKLHYLNPVPIHEIAERWIRKYERGRLRALADLKKRLEGDDDE
STC_00382	AUR_c3.3	123594	124052	+	ATPase	-	-	-	-	-	-	Unknown	-	-	none	none	-	ATGAGTAGCAAGTTCGTCTATGTCACCTATATCCGCACCACGGCCGAGCAATTGTGGGATGCGCTCACGCAGCCGCAGTTCACTCGTCAGTACTGGGCCGAGACCTGGCAGGACTGCGACTGGACCGAAGGTGCGTCGTGGCAGCTGATGATTCCCGACGGACGCGTCGGCGACAGCGGCAAAGTGCTCGAGATCGACCGCCCGCGCAAGCTCGTGCTCCATTGGCACAATCAATTCGTGCCGGAGATGAAAGCCGAAGGGCCGACGCGCTTGACCTATGAGCTGGAACAGAACGGCGACGAAGTAAAACTCACCGTCATTCACGAAAGCGACGTATCGGACTCCAAGACCATCGACGCCGTCTCGAATGGCTGGCCCGGCCTGCTCGCCAGTGTGAAA…	MSSKFVYVTYIRTTAEQLWDALTQPQFTRQYWAETWQDCDWTEGASWQLMIPDGRVGDSGKVLEIDRPRKLVLHWHNQFVPEMKAEGPTRLTYELEQNGDEVKLTVIHESDVSDSKTIDAVSNGWPGLLASVKSLLETGRPLDSTTRWPEGH
STC_00383	AUR_c3.3	124120	124986	+	oxidoreductase	COG1028	K00540	gnl|BL_ORD_ID|44842	3-ketoacyl- acyl-carrier-protein reductase [Escherichia coli CFT073]	-	-	Cytoplasmic	-	-	none	none	-	ATGAGCCCCCCGAAAGAATTTCCCAAGCCGCCGTTTCCCAAACAACAACAGTCCCTGCCCGGCTCGAGCAAAGCCATGCAGCCCGAGCCGGATTATGGCGAGGACAGCTACCGGGGTGCGAATCGTCTGACGGACAAGAAGGCGCTGATTACCGGCGCCGATTCCGGCATTGGCCGTGCCGTCGCGCTCGCATTTGCGCGCGAAGGCGCCGACGTGGTCGTGAGTTATCTCAGCGAACACGAAGATGCGAAAGAGACGCAGCGATTGATCGAGTCCGCGGGTCGCAAGTGCGTGCTGGTACCAGGCGACATCGCGCAAGCCGAACATTGCCGCGCACTGGTGAAGAAGGCCGTCGAAGCGTTCGGACGCATCGATATTCTGGTCAACAACGCCGCGCAT…	MSPPKEFPKPPFPKQQQSLPGSSKAMQPEPDYGEDSYRGANRLTDKKALITGADSGIGRAVALAFAREGADVVVSYLSEHEDAKETQRLIESAGRKCVLVPGDIAQAEHCRALVKKAVEAFGRIDILVNNAAHQMTFDSLEKIPDEEWDKTIATNLSAMFYITKAAMPHMQAGASIINTASINADVPNPTLLAYATTKGAIQNFSAGLAQLLAEKGIRANSVAPGPVWTPLIPASMAADKVQNFGSQVPMKRPAQPCELAPVYVMLASDESSYVSGATVAVTGGKPLL
STC_00384	AUR_c3.3	125061	126233	-	alcohol dehydrogenase	COG1063	-	-	-	-	-	Cytoplasmic	-	-	none	none	-	ATGAGAGCCGTGTGTTGGCAAGGAGTGCACAAGGTCGGCATCGAGGAAGTGCCTGACGCTCGCCTGATCAATCCTCGCGACGCCGTGATCAAAGTGCGCAAAGCGGCGATCTGCGGCTCGGACCTTCATCTGTACGATGGTTACGTGCCCGGCATGATGAGAGGCGACATTCTCGGCCACGAGTTCATGGGCGAAGTGGTGGAGACCGGCCCCGGGGTGACCAATCTGGCGCCCGGCGATCGGGTCGTGGTGCCGTTTCCGATTTCCTGCGGCAATTGTTTCTTTTGCGAGCAGGAAATGTATTCGCTGTGCGAGAACTCCAATCCGAATGCGCGGTTGGCGGAGAAGTTCTGGGGCCATTCACCGTGCGGCATCTTCGGTTACTCGCATTTGCTGGGC…	MRAVCWQGVHKVGIEEVPDARLINPRDAVIKVRKAAICGSDLHLYDGYVPGMMRGDILGHEFMGEVVETGPGVTNLAPGDRVVVPFPISCGNCFFCEQEMYSLCENSNPNARLAEKFWGHSPCGIFGYSHLLGGYAGGQAEYVRVPFADVGPLKIPNTISDEQVLFLGDILPTGYMAAENCDIKQGDTVAVWGCGPVGLFAIMSAKLLGASRVIAIDRFPERLNLAHRAGAETINYEEMDTLDTLKEWTGGRGPDACIDAVGMEAHMHGVQGTYDKVKQALRMETERPGVLRECIQACRNGGTISVPGVYGGLADKIPLGAIVNRALTIKSGQTHVQRYMKPLLARIENGEVDPTMIISHRVSIDEVPDAFEMFRNKEDDCIKVVVNMAS
STC_00385	AUR_c3.3	126230	127132	-	cyclase/dehydrase	-	-	-	-	-	-	Unknown	-	-	none	possibly plastid	-	ATGGCTGTGTCCTTGACTCAACAACCCCCGCTCGATCGCCCTCTAGGCTGGTTCAGTGTCGGGCTGGGAATGGCGGAAATTCTTGCGCCCAAAACCCTCGGACGCGTGATCGGCGTCGGCGAGCAAAGCACCGTGTTACGAATGTGTGGCGTGCGTGAAGTGGTCAGCGGCGTGGGATTGCTGTCGGGCCGCGCTCCCGCAACGTTTGCGATGTCGCGCGTTGTCGGCGATGTGATGGATCTGGCATTGCTGGGCGCATCGCTGCGTTCACCGGATGCAAATCCTACGCGAGTGGCCGCGACAGCGACGGCGGTAGCCGGCGTTACTGCGCTGGATCTGTATGCGAGCAAAGTGGATCTGCAATCGTCGATGGCTGAGGCCGGGCAGGACGTGCCCGTT…	MAVSLTQQPPLDRPLGWFSVGLGMAEILAPKTLGRVIGVGEQSTVLRMCGVREVVSGVGLLSGRAPATFAMSRVVGDVMDLALLGASLRSPDANPTRVAATATAVAGVTALDLYASKVDLQSSMAEAGQDVPVHVSLMINSPPQEVYQFWRKLENLPRFMSYLESVTELDQHRSEWSARMPGGMQLRWQSEIVEDQPGRLLSWRTVADSEVNHVGSVRFEPAPDGDGTQTQIRVEVYYGMPGGSAAVKAAELVSMAPEAMMSADLRRLKQLIETGEIATTRGQPAGRRSMIGRAFGKVES
STC_00386	AUR_c3.3	127145	127876	-	hypothetical protein	-	-	-	-	-	-	Unknown	-	-	none	none	-	ATGAACGCTAGAACTGACAGGCGCAGCGCGGCGGATCTCGAACGACAGGGCGAGCGGATTCGCGCCAATCTGGATGACACGCTCGACCAGATCCAGCGCAAGTTTTCTTCCGGAGAGTTGCTCGATCGCTCCATGGAATTCATTCGGGACACCGGCTCGGAGTTCTTGCGCGAGGCGACGGATACGGTGCGGCGGAATCCCGTGCCAACGATTCTCACCGCAGCCGGCCTGATCTGGCTGGCGACGTCGGTGACGAGGTCGCGGTCGGAATACGGTTACATGAATCGCGAGCCAGACTGGTCCCGCGATGAGGATGCATGGGACACGTCGGCGCATGGCCGTGTAAGCAATGCGGCTCACAAGGCTCGGCGCAGGGCGCGTCGCGTCACGAACAGGGTG…	MNARTDRRSAADLERQGERIRANLDDTLDQIQRKFSSGELLDRSMEFIRDTGSEFLREATDTVRRNPVPTILTAAGLIWLATSVTRSRSEYGYMNREPDWSRDEDAWDTSAHGRVSNAAHKARRRARRVTNRVADTLSEPLQDVRGRARRAGSNFAGLVQEQPLALGALALAVGAIIGAALPMTEYENKWVGPVHDRTVARAKEVGQREYENLREAVASSLERRSNGKGASSSDGGSQRPIQG
STC_00387	AUR_c3.3	127876	128283	-	putative uncharacterized protein	-	-	-	-	-	-	CytoplasmicMembrane	-	-	none	none	-	ATGGCTTCTTCTCCCATATCCGGCGGCGGTCCCACGGATGCCTCGGTAGCAGGGCTGCTGAGCCGATTGATGGATGATGCTCTGGCGCTGGCGAGAAATGAGATTGCGCTGGCCAAAGCCGAAGCTCGCACGGCGTTGCGCGATGTAAAACTGAGCATCGTCCCCTTCGCGATTGCCTTTGGCGTGTCGCTTGCGGGGGCACTGACTCTGGTCGCAACGATCGTGCTGGCGCTCTCCGAGGTCATGCGCCCATGGCTCGCGGCGTTGATCGTCAGCATCGTGCTGTTGATCGCCGGCTTCATCCTGCTGAAAGCAGGCACGCGTAAGTGGTCGCATCTGCGCGAGCAGTTCGATCGCACTCAAGAATCCCTGCATAAAGATGCGACCGTGGTCGCGCGG…	MASSPISGGGPTDASVAGLLSRLMDDALALARNEIALAKAEARTALRDVKLSIVPFAIAFGVSLAGALTLVATIVLALSEVMRPWLAALIVSIVLLIAGFILLKAGTRKWSHLREQFDRTQESLHKDATVVARRT
STC_00388	AUR_c3.3	128299	128808	-	hypothetical protein	-	-	-	-	-	-	Unknown	-	-	none	none	-	ATGACCGAATCCACCGACAGCACAAGCACTTCAGGAGCGCGTGAGCGTGCTGCCAACTTGAAACAGCGCTTGCGAGAGGACGGCAAGCAAAGAATGGAAAGCGGCAAACGCGCCGCCGCGGACCAGATCGCGGATATTGCGGACGCCATCGACAAGGCCGGTGCGCACCTCGATGAATCGCAGCCGACGCTCGCAAACTTTGCAGCGAGCCTCGCTGACAGGGTCGGAGGACTCGCGACTCATTTGCGCGAGGACAGCATCGGCGACCTGTATCGCCAGGTGCGTCAGATGGCGGTCCGGCACCCCGGAATGTTTCTACTCGGCAGCGCCGCGGTCGGCGTCGTGATTGCGCGCTTCATGAAGGCCTCCGGCGAGGACCTGGACGTGCCCTATGAAGAG…	MTESTDSTSTSGARERAANLKQRLREDGKQRMESGKRAAADQIADIADAIDKAGAHLDESQPTLANFAASLADRVGGLATHLREDSIGDLYRQVRQMAVRHPGMFLLGSAAVGVVIARFMKASGEDLDVPYEEYDERVEFEAQAWSEADRQQNPSFYRGSASSDTYGAP
STC_00389	AUR_c3.3	129611	129859	+	hypothetical protein	-	-	-	-	-	-	Unknown	-	-	none	none	-	ATGGCAACTAAAGCAAAACGATCCAAGACTCCTGCTAAGAAGAAGAGCTCCAAGGCAGCAACTTCCCGCGTTCGTTGGACGAGTCAGAATGACCGCGAAATGAAGGCCCTGATCAAGGAACAGACCCCGGCCCGCGCCATCGCGACCAAGCTGAAGCGCACCGAGGCGGCCGTCCGCCAGCGCATCCACAAGCTCGGCCTGTCGCTGCGCTCGTCGAAGAAGAAGGCTAAGGCCAAGGCCCGCCGCTAA	MATKAKRSKTPAKKKSSKAATSRVRWTSQNDREMKALIKEQTPARAIATKLKRTEAAVRQRIHKLGLSLRSSKKKAKAKARR
STC_00390	AUR_c3.3	130252	130680	+	hypothetical protein	-	-	-	-	-	-	Unknown	-	-	none	none	-	ATGAAGCATTTCATCAGTGACGAAGCTATCGAGCGCATTGCACTCGGTGTGCTCGACCGGACTTTGCCCAAATCGGAATGGACGCACGCCGCCCACTTCGCCGCAGCGCTCTGGGTGTTGCGACGGCCCGGCATGAACGCCGAGCGCGACATGCCCAGGTTGATTCGCGCTTACAACCTGGCGACGGGCGTGGCGAATACCGATTCGAGTGGATATCACGAGACCATCACGCTGGCCTCGCTGCGGGCCGCACGCGACTGGCTGGCAAAGAGCCCGGAAAAGGCGCTGCACGAAGCGCTCGACGAGTTGCTCGCGAGCCGCTATGGGCGCTCCGACTGGCTGCTGGAATACTGGTCGAAACCCATGCTGTTCTCAGTGATGGCGCGGCGCGCGTGGATC…	MKHFISDEAIERIALGVLDRTLPKSEWTHAAHFAAALWVLRRPGMNAERDMPRLIRAYNLATGVANTDSSGYHETITLASLRAARDWLAKSPEKALHEALDELLASRYGRSDWLLEYWSKPMLFSVMARRAWIDPDRKALPF
STC_00391	AUR_c3.3	130677	132200	-	amino acid/peptide transporter	-	K03305	-	-	-	-	CytoplasmicMembrane	-	-	not used	not used	-	TTGTGTCATGAGCGGTGCGAAAACGGCACCAAGCGGGCTGGCTTTGGCACTGCTAACCGGGCGGGCGACGCTGACAACATCGTTAAATTCTGGACGCACGCTCCGGATCCGTTTCACCGCGAAGGGGTGCCGTTGAATACCATCGCCGAGGCCTCAGCGCCCGTCGCAACCCCGGCCGCCACCGCCGAATTCTTCGGTCATCCGCGCGGCCTGGCGTACATCGCCTTTACCGAGGCCTGGGAGCGATTTTCCTTTTACGGCATGCAGGCACTGCTGGTGCTGTACATGTCGGGTTATCTGCTGCATCCCGGAGTGGTCGAGCAGGTGGCCGGCTTCGCCGCTGCGCGCGCCGCCATCGAGGCGGTGTTCGGCACGTTGTCCACGCAAGCGCTCGCGGCG…	LCHERCENGTKRAGFGTANRAGDADNIVKFWTHAPDPFHREGVPLNTIAEASAPVATPAATAEFFGHPRGLAYIAFTEAWERFSFYGMQALLVLYMSGYLLHPGVVEQVAGFAAARAAIEAVFGTLSTQALAAQIFGLYIGLVYFVPIFGGLLGDHVMGRRRAVLLGAAAMAVGHFLMAFEAAFVPALAALIVGSGLLKGNLAAQVGALYAKDDRRRDSAYTAYCTAINVGAFIAPLVCGTLGEFYGWHYGFGAAGIGMLIGIVIYLSGAKYLPAEGPRDAKLRERPRMQSGDLRKVIVILVLLAITALFWTVQTQVWNTYPVWLRDQVDRSLAFGWTLPVTWFQALDSLTVLLFAPLVMFVWRRQAQRGAEPGDLAKIALGCGFFAIACLLLSAGQWL…
STC_00392	AUR_c3.3	132313	133302	+	LysR family transcriptional regulator	-	K03566	-	-	-	-	Cytoplasmic	-	-	none	none	-	ATGAGCGAGGACAAGATCGCGCACCAGCCGGCGGCCACCCTGCCGTCACGCAAGGCGCTGCCCCCTTTCGAAGCACTGCGCGCATTCGATGCCGTCGCGCGCCTCGGCGGTGTCCGCAAAGCCGCTCAATATTTGTGCCGCGACCATGCGGTGGTGAGCCGGCACCTGCGCGCCATCGAAGACTGGACCGGCACCAAGTTGATTCAACGCACGCCCGGCGGCGCGGTGCTGACCGAGGACGGCATTCGATATCACAAGCAGATTGCCACAGCCATCGACTTGATCGCCGGCGCCACCGTCGATCTGATGAAGCGCGGCGACGATCATCGTTTACATATTCGCTGCATGCCCGGCTTCGCGCTGCTGTGGCTGTCGAGCCGACTCGGCGAATTCGAGAAG…	MSEDKIAHQPAATLPSRKALPPFEALRAFDAVARLGGVRKAAQYLCRDHAVVSRHLRAIEDWTGTKLIQRTPGGAVLTEDGIRYHKQIATAIDLIAGATVDLMKRGDDHRLHIRCMPGFALLWLSSRLGEFEKANPGIDIEVRPLDRLPDVLAHHTDVEIRLVAPYADRIELAAELRSAEIVHTPVLAVASREYLARSAPINEPRDLLTHQLLHEENFNRWRNWLSFHGIHEDVELSGTRLWQGHLTLDAARHGRGISLTNYVIVADDLASGRLVDVGEGKPAFQPQAVGIYYFIAREKRWDSPVIRKFRQWMIATIKKQHPHLQAGTP
STC_00393	AUR_c3.3	133354	134727	-	aminotransferase	COG0161	K12256	-	-	-	-	Cytoplasmic	-	-	not used	not used	-	ATGGCGCAGACATTCAGAAGCACTCAGGATTATCGGGCGTTGGACGTGGCTCACCATGTCCATCCCTTCACCGATCAGAAGGCGCTGGCCGGCAAGGGCGTGCGGATCATCACTCGTGCCGAAGGCGCGTACGTGTGGGACAGCGACGGCAACAAGATCCTCGATGGCATGGCGGGCCTGTGGTGCGTCAATGTCGGCTACGGCCGCAAAGAGCTGGTGGATGCGGCGACTCAGCAGCTGCAGACGCTGCCGTACTACAACAGTTTCTTCCAAACGTCGACGCCGTCGCAGATCGAACTGGGCCGGGTACTGGCGGAGGTGACTCCGCCCGGTTTGCAGCACTTCTTCTATACGAACTCGGGCTCGGAAGCGAACGACACGGTCATTCGCCTCGCGCGT…	WDSDGNKILDGMAGLWCVNVGYGRKELVDAATQQLQTLPYYNSFFQTSTPSQIELGRVLAEVTPPGLQHFFYTNSGSEANDTVIRLARHYWRVKGKPTKRTFIARTLGYHGSTLAAVSLGGMSHMHALDGQLLPEFAHIAHPHYYTQGGGLTVEEYGLKAARLLEEKILELGADNVAAFVGEPVQGAGGVYEPPPGYWAEIQRICRKYDVLVVADEVICGFGRTGQWFGSQTYGIDPDLMPMAKGLSSGYLPIAGVAIHDRIWKEINEGGALAHGYTYSGHPASCAVAIANIQLMRSEGLVERVREEIAPYFRKCLQELAASHPIVGEIRGVGLIAAIQLVKNKQTCEIFTAQDDAANFCRDVAANNGLIMRAVYQSMVLSPPLILTKTQVDELTEKAR…
STC_00394	AUR_c3.3	134738	136855	-	TonB-dependent receptor	-	-	-	-	-	-	OuterMembrane	-	-	possibly mitochondrial	possibly mitochondrial	PF07715 6;PF00593 9	ATGGCAACGCGACTGAACTACATAACGGCACTGGCGGTGGTGGGTGCAACCACGTCGGTCAGCACCATGGCGCAGGAGCTGACGGTCGAGGAGGTGATCGTGACCGCGCAGAAGCGCGAGCAGCGCCTGGTCGACGTGCCAGCGGCGATCACCGCCATCAGCGGCGGCGAGATCGAGCAGAAGGGCCTGAGAGACATTCAAGACATCTCGTTCGCGGTGCCTGGCATGGCGTTGCGCGAAGACGGTCCGGGCAGCTATCAGATCTTCATGCGTGGTTTGAGCAACCAGTACGGCACCGATGCGCTGGTCGGCGTCTACCTGGACGAAGCGCCGCTCACGCTCACTGGCTTCGATCAGCTCGACGCGCGTCCGCTCGATCTGGAGCGAGTCGAAGTGCTG…	MATRLNYITALAVVGATTSVSTMAQELTVEEVIVTAQKREQRLVDVPAAITAISGGEIEQKGLRDIQDISFAVPGMALREDGPGSYQIFMRGLSNQYGTDALVGVYLDEAPLTLTGFDQLDARPLDLERVEVLKGPQGTLYGQGSVAGAIRYITKSPDLTAFGGSIGAQESFISGGDSREVLTGVFNAPIVTDKFGIRIAATAQQGGGWQDQPQAGIKNGNNQDLRNVRMKALWKPSDALSVQGTVVVHRNESELGLGYENPDRTVTVAVDRSRRLVAKQFDYDLYNLDVKLDVGIGELLSSSTYIDYSHHFPFSYIATDKTNYGAFAPGGAIIEGTDERRQAMHQFSQELRLSSSGDGPLNYTVGAFYRTLGSRYEAVYDTLIDYNNPAFPDEYYSDL…
STC_00395	AUR_c3.3	136917	138089	-	beta-lactamase	-	-	-	-	-	-	Unknown	-	-	not used	not used	PF00144 5	TTGCATCGCGACGCCGAAGTCCGCAGCCGACGTGCGGATGAACCTCAGGTCGCCGCCAGCCAAGCCCGCGATGCATACGCGGGCAAGCTGCTCCCCGACGCCCAGCTGCGCTTGTTCCGTGACACGCAGTGGGAGTTCGCGACGCGCACGATCGCCCGAGGCGGTCCTGTTCAAGAGCTGCCGCGTGCCGACATTCAGTTGCAGGATCTGGTCGTGCACTCCCGAGGCGTGGAGTACGACCTGGCGGACTACCTTTCTCGCAATCGCATCGCTGGTCTGCTGTTGATGAAGCGCGGGCGCATCGCGTTCGAGCACTACGATCTGGGCATCGACGCCACCACTCGCTGGATCTCCATGTCGATGGCGAAGTCGGTGAGCACCACGCTCATCGGTGCCGCG…	LHRDAEVRSRRADEPQVAASQARDAYAGKLLPDAQLRLFRDTQWEFATRTIARGGPVQELPRADIQLQDLVVHSRGVEYDLADYLSRNRIAGLLLMKRGRIAFEHYDLGIDATTRWISMSMAKSVSTTLIGAAIRDKLIGGVDDQLTRYLPELRGTSYDGVSIRHLLQMTSGVHWDDTHTDPNSERRRMLELQIAQQPGAIMKFLASQKRVSVPGAVWNYSTGETHVVGALVRAATGLWCADYLSQKIWSKVGMEYDATWWLEAPGGLEVAGSGINATLRDYARFGLFMANDGVIGNERVLPEGWIAEATQPRQVGSARVDYGYMWWPVARSNGSFTDGAFSARGIFGQYIYINPREQVLVAVLSARSKPKGAEAIPDNDFFNSAVAALM
STC_00396	AUR_c3.3	138216	139586	-	peptidase S58 DmpA	-	-	-	-	-	-	Unknown	-	-	ER	ER	-	ATGCGAACGTTGCGTCAATCCATGACGGCCCTGCTGTTGGCCGCTCTTTCCGTCACTTCTGGGGCGGGCCATGCGGCCCAGCAGGACTCGTTGCAGCCCGTCATCAATGCGGGCGACAGGAAGCTCGAATTCGATTGGCCCATGGTCAAGATCGGCACCGGCGAATATGCCGAGGGCCCGACCGGCGTCACCGTGTTTCGCTTCGGGCGTCGCGTGTTGGGTGCGGTCGATGTTCGTGGTGGCGGTCCTGGCACGGTCAACACGGACTATCTGCGTCTCGGCTATAACGCACCCGAAGTCGACACGGTCGTGTTCTCGGGCGGCTCGTGGTATGGCCTCGAATCAACGACCGCGGTGGCCACGGCGCTCAAGGACGAGGGCGAGCGCAGCGGCAATTGG…	MRTLRQSMTALLLAALSVTSGAGHAAQQDSLQPVINAGDRKLEFDWPMVKIGTGEYAEGPTGVTVFRFGRRVLGAVDVRGGGPGTVNTDYLRLGYNAPEVDTVVFSGGSWYGLESTTAVATALKDEGERSGNWDNIALSVGAIIYDFGDRRLNEIYPDKRLAQAALRGAQPGVFPLGAQGAGRSARSGQFFGCNVHSGQGGAYRQVGPVKIAAFTVVNAFGVVTDRDGKVVACNPGANWPQPLRPTDLLAGMPDSRKPGWQPPKEAARNTTVSLVIVNQTLEPALLQRIAVQVHTSMARGLQPFATEYDGDVLYAISTGEVDEQTPGVLTSVDLGVIAGEVMWDAILASVPEQPRAFQPNKRVKVAAADLEKYAGEYKFSDIVSVRVANEGGKLVARAI…
STC_00397	AUR_c3.3	139698	141077	-	mercuric reductase	COG1249	-	gnl|BL_ORD_ID|47056	pyridine nucleotide-disulfide oxidoreductase [Streptococcus agalactiae NEM316]	-	-	Unknown	-	-	not used	not used	-	ATGACACAGAACTTCGACGCCATCATCATCGGCGCGGGCCAGGCAGGGCCGTCGCTGGCGGGGCGGTTGACGCAGGCGGGAAGGAAGGTTGCACTGATCGAGCGCAAGTTGTTCGGTGGCACGTGTGTGAACACCGGCTGCATGCCGACCAAGACCTTGGTCGCCAGCGCGTACGCCGCTCATCTTGCACGGCGAGCGGCCGAATACGGCGTTGTGATGAACGCGCCGATCGGCATCGACATGAAACGCGTGCAGGCGCGGGCGGCGAAAGTGACGCTCGACGCACGTACCGGTCTCGAAAGCTGGCTGAAGTCCATGGCTGGCTGCACGGTGATCGAAGGGCAAGCGGCATTCGAATCGGCGAACACGATCCGCGTCGGCGAACAGCTGCTCACCGCG…	GCMPTKTLVASAYAAHLARRAAEYGVVMNAPIGIDMKRVQARAAKVTLDARTGLESWLKSMAGCTVIEGQAAFESANTIRVGEQLLTAPNIFINVGGRANVPNMPGVHTVPYLTNTTMLQLDVAPKHLVVVGGSYIGLEYAQMFRRFGSQVTIVEQGERLIGREDEDISLAIAGIMENEGIALRTHAECISLAPHAEGVEVHVSCQQGAPTVVGSHVLLAVGRVPNTHDLGLDRAGIAVDARGYIKVDDHLQTNIPGVFALGDCNGRGAFTHTSYNDFEIVAANMLDGADRRLSQRILGYALYIDPPLGRVGMSEAQARASGKKLLIGTRPMTKVGRAIEKAETQGFMKIVADAESKRILGASILGVGGDEAIHGIIDVMNADVPYPKLQWAMPIHPTV…
STC_00398	AUR_c3.3	141074	141535	-	membrane protein	COG3918	-	-	-	-	-	CytoplasmicMembrane	-	-	ER	ER	-	ATGTTGTACTTCCTTGCTCTGCTGATTGGGATCATCGCGGGCCTGCGGGCCATGACGGCGCCGGCGGCAATCGCCTTTGCAGCTCACGCCGGGCTGCTGAATCTGAGTGGCACCTGGCTGGCCTTCCTGGGCTACCGCTGGACACCCTGGATTTTTCTCGTGCTGGCAATAGGTGAATTGGTCACCGACCAGCTCCCCACGACACCCAGTCGCAAAGTTCCAGTGCAGTTCGGCACGCGTATTCTGATGGGCGCCATCACCGGCGGTGCCATCGGCGTGGCGGCCGGATCGCTCTGGATTGGGGCAATCGTCGGCATCATCGGCGCGATCATTGGAACACTCGGTGGCAGCGCCGCCAGAGCGAAGATGGCCGCGGCGTTCGGCAAGGATCGGCCGGCG…	MLYFLALLIGIIAGLRAMTAPAAIAFAAHAGLLNLSGTWLAFLGYRWTPWIFLVLAIGELVTDQLPTTPSRKVPVQFGTRILMGAITGGAIGVAAGSLWIGAIVGIIGAIIGTLGGSAARAKMAAAFGKDRPAALIEDAVAIVGAILLAMALS
STC_00399	AUR_c3.3	141617	142378	-	transcriptional regulator	-	-	-	-	-	-	Cytoplasmic	-	-	none	none	-	ATGAAGAGCGAATCGGACAACGACAACACCACGGTCGCCAAGACCATCGCCGACCAGACCTACCAGCATATTCGCCGGGATATCATTTCCGGCGCGCTGCCGCCTGGCACCAAGCTCGCGATGGAAATGCTGACCCAACGCTACAACGTGGGCCTGAGCCCGCTACGCGAGGCGCTCGTGAAGCTGACCGGCGACGCTCTGGCGGTCGCCGAGGGCCAGCGCGGTTTCTGGGTCTCGCAGATCTCGCTGGACGAGTTGCAGGACACGATGAACACGCGCCTGCTGATCGAAACACAGGCGCTGTCGCTGGCCATTGAAAAGGGCGGCCCTGAATGGGAGCGCGCGGTCCACCAGGCTTATGAAGAGCTGTCCTCGCTCGAGGACCCTTCGCGGGAAGGC…	MKSESDNDNTTVAKTIADQTYQHIRRDIISGALPPGTKLAMEMLTQRYNVGLSPLREALVKLTGDALAVAEGQRGFWVSQISLDELQDTMNTRLLIETQALSLAIEKGGPEWERAVHQAYEELSSLEDPSREGDVAAVPRWESADRRFHEALVSACDSTWLIRLRGMLHYHSERYRMIALSEVSIDRDMHDEHQAIVEAVLGRKTLRACRLTELHLQRTTDLVRTAMERRDEQLVSKGKMRSAGGRRTSKPGS
STC_00400	AUR_c3.3	142505	146326	-	pathogenicity protein	-	K09800	-	-	-	-	Unknown	-	-	not used	not used	-	GTGAGCAGCGTGTTGAAAAAAACTCTGGCCTGGACGGGCGCTGTCATTCTGCTGCTGGTCCTATTCGTGGTCGGCGCGATCGGTTGGGCGATCAGCACGCAGTCCGGCACGCGCTTCGCCGCTGCCCGTGCGACGGCATTGATGGGCGACAAGCTCGCCATTGGCGCCATCGACGGCTCGATCGCGGGGCCGCTGCGCATCACCAATTTGCACTATCGAGATCCAGCCGCCGGCATCGATGCATCGATCGCGCAACTCGAGCTGGATCTGGTGTTGAGCGATCTGTGGCACAGGCTGGTGCATGTCGGTCGGCTGGACGTGCGTGGCATCGACGTGCTGATGACGGAGCCGACCGAACCGCCGCCGCAAGAGCCCTCCAAGCCGTTCACTTTGCAACCG…	VSSVLKKTLAWTGAVILLLVLFVVGAIGWAISTQSGTRFAAARATALMGDKLAIGAIDGSIAGPLRITNLHYRDPAAGIDASIAQLELDLVLSDLWHRLVHVGRLDVRGIDVLMTEPTEPPPQEPSKPFTLQPPIDIAVDSFLARDVKVRNPEATIVEVTRAAFAGRWTQEALAVQTLDVQSPQGFVSFNGRVAQGNAFVGDGRGRFEWTAGEQKFAGTLVVSANEADAVLSTSLTSPLDAQLNAKVVQASDHRWQMQLEVPRFDPRKELMPGSSFHSIAASLHGEGTLDQGVIAGRLTLNDEPLELETVRFTRSEERLQLETVLKIGATAGEVMANADIQFSEESWTSKANARWRDVVVPSAWVGQELFTHGELNFDGNPQLYSAHGRLTLGAQKQQA…
STC_00401	AUR_c3.3	146323	148068	-	membrane protein	COG0729	K07278	-	-	-	-	OuterMembrane	-	-	possibly ER	possibly ER	-	ATGACCAATCTGCGGATTTTACTCGACGCTGGCTGGTCGACGCTGTGCGTGTTTTGGGCCGGTGCTGCGCTGGCTGACCGGGTCACCGTCACCATCCGAGGAATTGAGGACCAGATGCTCGAATCGGCACGCGCCGATCTCGAACTCCAACAATATGTGGACCGCGACGTGTCGGCAGCCCAGGCGCGCCGGCTGTTCGATCGAGGCAAGGAGCAGATCACACGGTCGCTGGAGCCTTTCGGCTACTACAACCCCACCGTCGAAGGCCGCCTGGAGCGCCCCGAGCCCGGTAAATTTCACGCAATCTTCGATGTGACTCGCGGCGAGCCGGTGATCATTCAGCACTCGAGCATCGAAGTCGCGCCTGAGGCCACCGAGCTGGCTCCGGTCAAACAGGCG…	MTNLRILLDAGWSTLCVFWAGAALADRVTVTIRGIEDQMLESARADLELQQYVDRDVSAAQARRLFDRGKEQITRSLEPFGYYNPTVEGRLERPEPGKFHAIFDVTRGEPVIIQHSSIEVAPEATELAPVKQAVERFEPKHGQRLDHAVYERSKDQISKALANDGFLSAQLVRHKVSVVRSANTADIDLAWDVGPRYRLGELRFSQAQFPDSFLQKFKLWEDGEYYSADKLLALQQSLVDADYFTSVAVAPDLEHAANGEVPIDVMLVPAKRTLYTANIYFSTDSGPGTKLSVQRRWLNDRGHKAGGQLEYSSRLKEASTAYQIPQPGPRPRQYTFGAGYRDETTDTSRSRMARLAANQVAERWRGYTRTLGLQYLNGDFEIADQLGHTSLLYFDGLLT…
STC_00402	AUR_c3.3	148235	148699	+	azurin	COG3241	-	-	-	-	-	Periplasmic	-	-	ER	ER	-	ATGACAATCTCAAGAATTCTCGCATCCACCATTCTGCTCGGCGCGCTCAGCGTCTTCGCGCCGCTCAGCTACGCCGCCAAGACCTGTGAACTGGCCATCGAAGGCAACGACGCCATGCAGTACAACAAGAAGTCGCTGGAAGTGCCCGCTGACTGCACCGAAGTGAAGCTGACGCTCACGCACACAGGCAAGCTACCCGCCGCCGCGATGGGCCACAACTGGGTGCTGACGGAAACGTCGGTGTTCCAGGCGGTCGACACCGCCGGCATGTCGGCTGGTCTGCAGAACAATTATGTGCCGAAGGACGATGCTCGTGTGATCGCACACACCAAGGTGGTCGGTGGCGGCGAGAGCACGAGCGTTACGTTCCCAACCTCGAAGCTGAAGAAGGGCGGCGAT…	MTISRILASTILLGALSVFAPLSYAAKTCELAIEGNDAMQYNKKSLEVPADCTEVKLTLTHTGKLPAAAMGHNWVLTETSVFQAVDTAGMSAGLQNNYVPKDDARVIAHTKVVGGGESTSVTFPTSKLKKGGDYTFFCSFPGHASVMKGKLTFG
STC_00403	AUR_c3.3	148633	150153	-	MFS transporter	-	K16211	-	-	gnl|TC-DB|Q8EEC4	Transporter: putative OS=Shewanella oneidensis GN=SO_2458 PE=4 SV=1	CytoplasmicMembrane	-	-	ER	possibly ER	-	ATGACCCGCATGCAAAAGCCCGCGTTGTCTTTCTGGCAGATCTGGAACATGTGTTTCGGGTTTCTGGGCATCCAGTTCGGCTTCGCGCTCCAGAACGCCAATGTGAGCCGCATTTTCCAGACGCTGGGCGCGCAGCTCGATGAGATTCCCATGCTGTGGGTGGCCGCGCCGCTGACCGGGCTGATCGTGCAGCCCATCATCGGCTATTACTCCGATCGCACCTGGACGCGCTTCGGTCGGCGGCGGCCGTACTTTTTCTTCGGCGCGGTCGCTGCGTCGCTGGCGCTGCTGTTCATGCCCAATTCTCCAACGCTGTGGATCGCTGCCGGTTTGCTGTGGATCCTCGATGCCTCCATCAATGTCTCCATGGAGCCGTTTCGCGCGTATGTGGGCGACCAG…	MTRMQKPALSFWQIWNMCFGFLGIQFGFALQNANVSRIFQTLGAQLDEIPMLWVAAPLTGLIVQPIIGYYSDRTWTRFGRRRPYFFFGAVAASLALLFMPNSPTLWIAAGLLWILDASINVSMEPFRAYVGDQLPPPQRPAGYAMQSFFIGVSSVIASLLPWMLTKLGFANTAAPGEIPETVKYSFYFGGMMLLGAVSWTVFSTREYPPEQLKNFDDAGVVRKRPLDVARSRRDGAVWLGAGVVGLLAIYLLHWDRQLYLLAGGLTVYGAALLVLSSSRSSNMFTSIMTDVHDMPDAMRRLAVVQFFSWFALFAMWIYTTAAVTQMHFGTSDVQSAAYNEGANWVGVLFAAYNGFAALAAIVIPFMVRRWGLRVSHLINVWLGGAGLVSFVVIRDPQWL…
STC_00404	AUR_c3.3	150150	151961	-	alpha-amylase	-	-	-	-	-	-	Periplasmic	GH13.hmm	Glycoside Hydrolase	possibly ER	possibly ER	-	ATGCGTTGGTTTGCTGTGCTTTGCTTGTGTTTGTCCGGATCTTTGGCCGCTGAGACATACGACTCGAATGCGTTCCGCGCGCGCTTGCCGCAAGATGAGGTCATTTATTTTTTGCTGCCGGATCGGTTCGAGAATGGCGATCCCAAGAACGATCGCGGAGGTTTGCAAGGCGACCGGGTCAAGACGGGCTTTGATCCCACGCACAAAGGGTTCTATCACGGCGGCGACCTGCGCGGGCTGATCAAGCGGCTCGATTACATTCAAGGCCTGGGCGCCACCGCGATCTGGCTCGGGCCCATTTATAAGAACAAGCCGGTGCAGGGGCCGCCCGGTCAGCAAACCGCGGGCTATCACGGTTATTGGATTACCGATTTCACGCGCGTCGACGAGCACTTCGGT…	MRWFAVLCLCLSGSLAAETYDSNAFRARLPQDEVIYFLLPDRFENGDPKNDRGGLQGDRVKTGFDPTHKGFYHGGDLRGLIKRLDYIQGLGATAIWLGPIYKNKPVQGPPGQQTAGYHGYWITDFTRVDEHFGTQQDLRELIDTAHARGMKVYLDIITNHTADVISYRQCPDSDCVYRSRADYPYSRAGGTDGSAINEGFLGDSVQTESNFAKLTRSDYAYAPFVRPEEVQVKVPEWLNDPIWYHNRGNTTFRGENSMMGDFVGLDDLMTENPRVLQGFIEIYRHWIEEFGVDGFRIDTARHVNPEFWQAFVPAMLKTAHARGISNFHIFGEVFGETGDVTPLALSTRVDGLPGALDFAFRATVLDTLTKGVGTDRFAALFKGDALYEGGEDAALQLPT…
STC_00405	AUR_c3.3	152013	154787	-	TonB-dependent receptor	-	K02014	-	-	gnl|TC-DB|Q9A608	TonB-dependent receptor OS=Caulobacter crescentus GN=CC_2287 PE=3 SV=1	OuterMembrane	-	-	mitochondrial	mitochondrial	PF07715 6;PF00593 9	ATGACTACGATCTCGAACCGGCGACTGGCGCGCGCGGTGACGCGCAGTCTGAGCGGTGGAACAGCAATCGGAGTGGCGTTGCTCTGTGCAACCGCCGCGCATGCCCAGCAGGCGACCACAGCGAACAGCAGCGAACTGGAGACGGTCATCGTCACCGGCATTCGCGCCAGTATCGAGGAATCGATCGGGCTCAAGCGCGATTCGGGCAGCATCGTCGAAGCGATTTCGGCCGAAGACATCGGCAAGCTGCCTGACACCAGCATCGCCGACTCGTTGTCGCGTTTGCCGGGCCTCACGTCGCAGCGTGCCGAGGGGCGCGCTTCAGCGATCAGCTTGCGTGGCACGGATCCCGGCTTCACGAGCGCGCTGTTGAATGGCCGCGAGCAGGTGAGCACCGGC…	MTTISNRRLARAVTRSLSGGTAIGVALLCATAAHAQQATTANSSELETVIVTGIRASIEESIGLKRDSGSIVEAISAEDIGKLPDTSIADSLSRLPGLTSQRAEGRASAISLRGTDPGFTSALLNGREQVSTGHNRSIEFDQYPSELLSSVLVYKTPDSQLVGQGLAGTIDLRTTRPLDVNNRAIVMNVRGEMNSQDDMGADSDEKGYRASFSYIDQFLDNTLGITFGFARLESPLAIQGAGSYEPWHPNDPNRDNYHPEVANGLYVTDGMKIRADMGKNRRDGAMAAIQWRPSDAYETVLDLYYTKRKQTDNARSLEVNLGNYPMGGGFADPVIADGTIVGGTLLNRVPLARNFLFKTEDEIFATGWNNKWFAGQWTFIADLSYSKAERDEQQYETNG…
STC_00406	AUR_c3.3	154903	156522	-	alpha-glucosidase	COG0366	K01187	-	-	gnl|TC-DB|Q05839	AMINO ACID TRANSPORT RELATED PROTEIN (RBAT) - Oryctolagus cuniculus (Rabbit).	Cytoplasmic	GH13.hmm	Glycoside Hydrolase	not used	not used	-	ATGTCAGTACCACCATGGTGGCGCGGCGCTGTGATCTACGAGATCTATCCGCGCAGCTTCGTTGATAGCAATGGCGATGGTGTCGGTGATCTGCCCGGCATCGTGCAGCGACTCGAATATGTCGCCGGGCTGGGCGTCGATGCGATCTGGATCGCGCCGTTCTTTCGCTCGCCCATGGCTGACTTCGGCTATGACGTGGCCGATTACCGCGCCGTCGATCCCTTGTTCGGCACCCTGGCCGATTTCGATCAGTTACTGGGGCGCGCCCATCAGTTGGGCCTGAAGGTGATGATCGATCAGGTGCTCAGTCACACCTCGATCGAGCACGAGTGGTTTCGTGAAAGTCGTCAGAGCCGGGACAATCCCAAGGCCGATTGGTATGTGTGGGCCGATCCCAAG…	VDAIWIAPFFRSPMADFGYDVADYRAVDPLFGTLADFDQLLGRAHQLGLKVMIDQVLSHTSIEHEWFRESRQSRDNPKADWYVWADPKPDGTPPNNWLSIFGGVAWHWEPRRRQYYLHNFLSSQPDLNFHQPQLRRAVLDNVRFWLDKGVDGLRLDAINFCFHDRALRDNPPKPAAERTTRGFSPENPYAYQYHRYDNTQPENLQFLAELRALLDEYPHAATLAEISSEDSIATTAEYTTADRLHMGYSFELLSEEYSARHIRSVVEGFEARLTDGWPCWAFSNHDVRRVVTRWGGARPSGYLANQLIALLCSLRGSVCLYQGEELGLSEALVPFESLRDPYGIAFWPSFPGRDGCRTPMPWNGSEYAGFSTARPWLPVAAEHRAVNVAAQLTDRHSVL…
STC_00407	AUR_c3.3	156678	157322	+	ferredoxin	COG2080	K13483	gnl|BL_ORD_ID|46483	isoquinoline 1-oxidoreductase: alpha subunit: putative [Pseudomonas putida KT2440]	-	-	Unknown	-	-	none	none	-	ATGACTGATGAATCCCCTTGGAACGTCGATCGACGCACCGTCCTGAAAACCGGCGTCGCTGTCGGCGTCATGGCCAATCTCCCCTCGATGACGAACGCGGCAAACGCAGCTAACCAGGCCCCGCTGCCCGTCAATATGACGGTGACCCTGCGCATCAACAATCAAAGCCATGCGCTCACGCTCGACACGCGCACGTCACTGCTCGATGCCATGCGCGAGCAGCTGGGCATGACCGGTACAAAAAAAGGTTGCGATCATGGCCAGTGCGGTGCCTGCACCGTTCTGGTGAATGGCCGGCGTATCAACTCGTGCCTGACGCTCGCCGTCATGCATGACGGCGATGAGATCACGACCATCGAAGGCCTCGGCACGCCAGACCATCTGCATCCTTTGCAGTCC…	MTDESPWNVDRRTVLKTGVAVGVMANLPSMTNAANAANQAPLPVNMTVTLRINNQSHALTLDTRTSLLDAMREQLGMTGTKKGCDHGQCGACTVLVNGRRINSCLTLAVMHDGDEITTIEGLGTPDHLHPLQSAFIEHDGYQCGYCTAGQICSAVGMLKEAADGWPSHVSANLTAARVQLTDAEVRERMSGNICRCAAYPNIVTAIQSVRGVNA
STC_00408	AUR_c3.3	157319	158092	+	molybdopterin dehydrogenase	-	K11178	-	-	-	-	Cytoplasmic	-	-	not used	not used	-	ATGATGCCCTTTACTTACGAAAGAGCGGCCGACGCGAACAATGCCGCGAAAGCAGCGGCACAACCCGGCGCCAAATTCATTGCCGGCGGCACCAATCTGCTCGACTTGATGAAGCTCGAAATCGAGCAACCCGCGCACCTCATCGACATCACTCGATTGCCACTGCGACAGGTCGAAGCCACGAACGGCGGAGTGCGCATCGGCTCGCAGGTGCCCAACAGCGACCTGGCCGCTCATCCGTTGATTCGCGAGCGTTATCCGGTGCTATCAAAGGCGCTGCTCGCCGGCGCATCGGGGCAGTTGCGCAACAAGGCGTCGACGGGTGGCAACCTGCTGCAGCGGACGCGTTGTTACTACTTCTATGACACCTCGAAGGCCTGCAACAAACGAGAGCCCGGC…	HLIDITRLPLRQVEATNGGVRIGSQVPNSDLAAHPLIRERYPVLSKALLAGASGQLRNKASTGGNLLQRTRCYYFYDTSKACNKREPGSGCAALQGFNRIHAILGASDSCIAVHPSDMAVALTALDAVIETVLPDGSKRTVPIGELYRLPGDTPHIETTLRPGELITAVVLPSPPAGKQTYRKVRDRASYAFALVSVAAIAVRRSGRRYRHG
STC_00409	AUR_c3.3	158043	158495	+	oxidoreductase	-	K11177	-	-	-	-	CytoplasmicMembrane	-	-	not used	not used	-	TTGCAGCGATTGCAGTTCGCCGAAGTGGGCGTCGATATCGACACGGGTGAGATTCGAGTGCGCCGCATGCTTGGCCTGTTCGGCAGCGGCCGTATCCTGAATGCAAAGACGGCGCGCTCGCAGCTGATCGGCGGCATGATCATGGGCATCGGCGCAGGCCTCACCGAGGAGTCGGTCGTCGATCTGCGTGATGGCTCGTACGTGAATCATGATCTCGCGGAGTATCACGTGCCGGTGCACGCCGATACGCCGCAGATCGAGGCGATTTGCCTGGACGAAAAGGAGCCGTACGCGAATCCGCTCGGCATCAAAGGACTCGGTGAAGTCGGGATCGTCGGCGTCGCCGCTGCACTGGCCAATGCGGTTTACAACGCGACCGGTCTCCGGGTTCGCGAGTTC…	LQRLQFAEVGVDIDTGEIRVRRMLGLFGSGRILNAKTARSQLIGGMIMGIGAGLTEESVVDLRDGSYVNHDLAEYHVPVHADTPQIEAICLDEKEPYANPLGIKGLGEVGIVGVAAALANAVYNATGLRVREFPITLDKLLGGLPDTIAT
STC_00410	AUR_c3.3	158637	159002	-	PRC-barrel domain protein	-	-	-	-	-	-	Unknown	-	-	none	none	-	ATGCCTACCGCAAGCGGACACACCAAAGCGATTCGCGCCAAGAAGGTGATCGGAACGGCGGTGAAGGATCCATCGGGTAAGCGGATCGGCGAGATCGAGGATGTGGTGCTGGACAAGACGTCCAACAACATCATGTTTGCGGCTGTCAGCTTCGGCGGCTTGCTCGGCATGAATGAGAAGTACCATCCCATTCCGTGGAGCATGCTGAAGTACGAAGAGGGCGAAGGCGGCTATGTGGTGAACATCACCAAGGAGCAGCTGCAATCGGCGCCGGCGGATTCGCTGTCGGAATTGACCAGGGACGACGGCCAGGCTTATCGGGATCGAGCCTTCGACTACTACCGTTCACCCCGCTACTGGGAATAG	MPTASGHTKAIRAKKVIGTAVKDPSGKRIGEIEDVVLDKTSNNIMFAAVSFGGLLGMNEKYHPIPWSMLKYEEGEGGYVVNITKEQLQSAPADSLSELTRDDGQAYRDRAFDYYRSPRYWE
STC_00411	AUR_c3.3	159270	160031	+	N-formylglutamate amidohydrolase	COG3931	-	-	-	-	-	Cytoplasmic	-	-	none	none	-	ATGCTGGCCGAAGTGCCAACCGACTGGCCTGCTGCGGTCGACGTTCTCAACGAAAGCGGTCGTTCGCGATTCGTGCTCATCTGCGAGCACGCTTCCAATCACATTCCGGCGGAATACCGCAAGCTCGGGCTGGACGATAGGGACCTGACGCGTCACATCGCCTGGGATATCGGCGCCGCCAACGTCACGCGCGCCTTGTCGGGGCGCCTCGACGCGTCGGCGTTCCTGGGCGGCTATTCCCGATTGCTGATCGACCTGAACCGTCCGCTGCACGTGGCCGACAGCATTCCGCTGCGCTCGGAAGCAACCGACATTCCCGGCAACCTTTCCCTGGATGCTGCGGAGAGGGAGCGACGCCGCCGCCTGATGTTTCACCCCTTTCAGGATCGTCTTCGCGCG…	MLAEVPTDWPAAVDVLNESGRSRFVLICEHASNHIPAEYRKLGLDDRDLTRHIAWDIGAANVTRALSGRLDASAFLGGYSRLLIDLNRPLHVADSIPLRSEATDIPGNLSLDAAERERRRRLMFHPFQDRLRAHLQQRTAEGRRNVLVAVHSFTPVYLGQQRSWHAGVLFDKAQLLGQALIAQLRRDPLLNVDANVPYGVSADADYALVVHGDLLNNPAVLIEIRNDLIADPEGVDVWARKLEDALRAIEALS
STC_00412	AUR_c3.3	160028	161686	-	Amidohydrolase 3	COG1574	K07047	-	-	-	-	Unknown	-	-	ER	ER	-	ATGCTGAGCAAATCCGTCCACGCCGCCTTGGCGGCGATCGTTTGGAGTGGTGTGGCGTCAGCCGCGCCCGATGCCATTTATTTCAATGCAAACGTCTGGACGGGCGACCCGCAGCGGCCCAAGGCTGAAGCCATCGCAATCGATAGTGGCAGCATCGTTGCCGTCGGCAGCAGCGCCGAGGTTCGCGGTCTCGCCGATGCAAAGACTCGCGCCGTCGATCTCAAAGGCGCTTTCGTGGTGCCGGGCTTCATCGACAACCACGTACATTTAATCAACGGCGGGCTTGCGCTGGCGGAAGTCGATCTGCGCGACGCGACGACTCGCGCGGAGTTCACGAAGCGAATCGCAGCGGCGGCAGCCAAGGCGCCGCAAGGTCAGTGGATCAAGGATGGCAATTGG…	MLSKSVHAALAAIVWSGVASAAPDAIYFNANVWTGDPQRPKAEAIAIDSGSIVAVGSSAEVRGLADAKTRAVDLKGAFVVPGFIDNHVHLINGGLALAEVDLRDATTRAEFTKRIAAAAAKAPQGQWIKDGNWDHERWGGELPTRAWIDPDTPNTPVFISRLDGHMALANSLVLKLAGIDAKTPDPAGGSIVRDEKGQPTGILKDGAMDLVAKVIPPPSDRELEQGLERAMEHAVSRGVTQVHDMGGLESWRVIELYRRTEASGKLRLRIYSFAPLADWQKAAEYKQRNGTGNAWLRWGGMKGFVDGSLGSTTAWFHKPYEDAPNTTGLTMVDPAQLLAGITAANQADLHVAVHAIGDRANDWLLDAFDQVEQSGAKKDWRFRIEHAQHLTPAAIKRFG…
STC_00413	AUR_c3.3	161711	162691	-	mandelate racemase	-	-	-	-	-	-	Cytoplasmic	-	-	not used	not used	-	GTGAAGCTCACCATAAGAAAGAAAAACTGGCCGTTGCGCGAGCCATTCATCATTGCGCGCGGCACGTACACGACCAGCGATGTCATCATCGTCGAATTGCAGGATGGTCAGTTCGTCGGCCGCGGCGAGGCGGCGGGCGTCGATTATCACGGCGAGACACCGGACTCGATGTTGGCGCAGGTGGAGGCAGTGCGCGGCAAGATCGAAGCCGGTCTCACGCGCGCCGAGTTGTTGCAACTGCTGCCCATCGGCGGCGCCCGAAATGCGCTCGATGCGGCGCTGTGGGATCTGGAAGCGAAGCGCACGGGCCGCCGCGCATGGGATCTGGCCGGTGTCGGCAACACTCGTGAGATCGCGAGCGCCATAACCATCGGCATTCGTTCCATCGACGGCTACGAG…	VKLTIRKKNWPLREPFIIARGTYTTSDVIIVELQDGQFVGRGEAAGVDYHGETPDSMLAQVEAVRGKIEAGLTRAELLQLLPIGGARNALDAALWDLEAKRTGRRAWDLAGVGNTREIASAITIGIRSIDGYEQAARGLAHYRWIKIKVSAEDPLACVAAVRRGAPNSRLIVDANQAWDVPTLYSLGPKLAELRVDLLEQPVKVGGDDDLVVGQSPIPVCADEAIDTIDDLPRLKSRYEFVNIKLDKTGGLTAALELARAARAEGMRLMVGCMVTGSVGMAPGMVLAQLCEVVDLDGPLLQAEDWPNPIQYDRTGVMSWPSPALWG
STC_00414	AUR_c3.3	162724	163368	-	metallo-beta-lactamase family protein	COG0491	-	gnl|BL_ORD_ID|48807	putative metallo-beta-lactamase [Salmonella enterica subsp. enterica serovar Typhimurium str. LT2]	-	-	Cytoplasmic	-	-	none	none	-	ATGAAAGCCCTGATCATCCCCGTCACGCCGTTCCAGCAGAACTGTTCCGTCATCTGGGACGAGCGCAGCAAGCGCGCGGCGGTGGTCGATCCCGGTGGCGATCTGGATCGGGTGCTGGCGGAAGTGGATCGGGAAGGGTTGCAGCTGGAGAAGATCCTGCTGACGCATGGGCATCTGGATCATGCGGCGGCGACCGCCGAGCTGGCGAAGCTGCGCGGCTTGCCGATCGAAGGGCCGCATCGGGACGATCAGTTCCTGATCGAGCAGCTGCCTGAATCGACGCAGCGTTTCGGTTTTCCGCCGGCGGCGGCGTTCACGCCGGATCGTTGGCTGGAGCAGGGCGATCGGGTGATGGTGGGAGAGGAGACGCTCGAGGTGCGCCATTGTCCGGGCCACACG…	MKALIIPVTPFQQNCSVIWDERSKRAAVVDPGGDLDRVLAEVDREGLQLEKILLTHGHLDHAAATAELAKLRGLPIEGPHRDDQFLIEQLPESTQRFGFPPAAAFTPDRWLEQGDRVMVGEETLEVRHCPGHTPGHVVFFHPKQKFAWVGDVIFAGSIGRSDLPRGDHDTLVKSIRENLFPLGDEVRFVPGHGPLSTFGQERHTNPFVADRRFR
STC_00415	AUR_c3.3	163407	164024	+	A Chain A, Crystal Structure Of Uncharacterized Protein Ism_01780 From Roseovarius Nubinhibens Ism	-	-	-	-	-	-	Unknown	-	-	possibly ER	possibly ER	PF13759 6	ATGCCGATTCAAACCCTGTTCCCCACCTACATTTACAGCGCACCGCTGCAGCGCGCCGACTGGCGCAAATTCAACAAGCAGCTGCTGCGTGAGTGCCTGCAGTTGCAAGTGGACGATGAGGCGGGACAGAAGTGGTCGCAGAAGAACTACCCGGGCGGCTACACGTCGTATCACTCGGCGCATCGGATGCAGCAGATATCACCGACGTTCGCGCAGCTCGAGAAATATTTGCGGCGACACGTGCGCTCGTTCGTGAAGACGCTCGAGCTCGACATGACGGGTCGCGAGCTGGCGATGACGGACTGTTGGGTGAACATCATGCCGCAGCAGGTCGCGCACAGCATGCACTTGCATCCGCTATCGACGCTCAGCGGCACCTACTACGTGCAGACCCCCAAA…	MPIQTLFPTYIYSAPLQRADWRKFNKQLLRECLQLQVDDEAGQKWSQKNYPGGYTSYHSAHRMQQISPTFAQLEKYLRRHVRSFVKTLELDMTGRELAMTDCWVNIMPQQVAHSMHLHPLSTLSGTYYVQTPKGCAGLKFEDPRLEKFMAAPPRRADASPANRAWSVVPAEAGKVVLFESWLRHEVSANPVAAERISISFNYNWF
STC_00416	AUR_c3.3	164035	165708	-	Pyridine nucleotide-disulfide oxidoreductase, FAD/NAD(P)-binding domain protein	COG0492	K00384	-	-	-	-	Cytoplasmic	-	-	not used	not used	-	ATGCCAAACGAACTGTATGAAAAGCGCTCGGACCAGATGTTTCCAAAGCTCACGAAGGTGCAGATCGCGCGCCTCGAGCCACATGGCACCCATCTGACGACGACCGCAGGGCAGGTATTGATCGAGCCCGGCGATCATGAGCGCAAGATGATCGTCGTCCTGGCCGGCAGCCTGGAAGTCACGATCCCTGGCTTCGATGAGCAGTTCATCAAGCCGCTCATGCCCGGGGATTTCGCGGGCGAGATGAGCACGCTGCGAGGCACGCCGGGCTTCGCTCGGGTGGCCGTTCGTGAAGCGGGCGAGGTGCTCGTGATCGCTGACAGCGACCTGCGCGTCGTCGTGCAAACGGACGCAGAGCTCAGCGAGATCTTCATGCGCGCTTTCATCCTGCGTCGCATG…	HERKMIVVLAGSLEVTIPGFDEQFIKPLMPGDFAGEMSTLRGTPGFARVAVREAGEVLVIADSDLRVVVQTDAELSEIFMRAFILRRMGLIASPNSEMTLIGSRYCGHTLLLREFLARNAHPHIYLDAEADHDAAGLLQRAGLTVADVPAVIGRGRALRKASLRQLAEFLEINPEIDPEAIHDMLVVGAGPAGLAGAVYAASEGLDVRVIDSFAPGGQAGTSSRIENYLGFPTGISGQALAGRALVQSQKFGARFHVACDAVALHCDSWPYRVEMADGRAVRARTVLIATGAQYRKPDLPNLDKYAGVGLYYAATHLEGRLCQNEEIIVVGGGNSAGQAAVFLAGGCRHVHIMVRSEGLAESMSHYLIRRIQESPNITLHTRTQITALDGEDELEQVTW…
STC_00417	AUR_c3.3	165721	166257	-	protein-disulfide isomerase	-	-	-	-	-	-	Cytoplasmic	-	-	none	none	-	ATGAATCAGCACCATGACCTGGTGATGCCAGTCACCGCCATCGATCACTCGCTCGGCCCCTCGCACGCGCCCGTCACCATCGTCGAGTACGGCGATTTCGAATGTCCGACGTGCAAGCAGGCGGCGCCTTCGCTGAAGCTGCTGTTGAGTCGCTTCCCGGAGCAGGTGCGGATCGTGTTCCGTCATTTCCCGCTCGAAGAAGTACATCCGCACGCGCTATGTGCCGCCGAGGCGTCCGAAGTAGCGGCGGCGCAAGGCAAGTTCTGGCAGATGCATGATCTGCTGTTCGCGCACCAGCTGCATCTGAAGTCCAATCAACTACACAGTTACGCCGAGCAGCTGCAGCTCGACATGGCGCGCTACACCTCCGAGATGGACGATGAGATTTATCGGCAGCGC…	MNQHHDLVMPVTAIDHSLGPSHAPVTIVEYGDFECPTCKQAAPSLKLLLSRFPEQVRIVFRHFPLEEVHPHALCAAEASEVAAAQGKFWQMHDLLFAHQLHLKSNQLHSYAEQLQLDMARYTSEMDDEIYRQRIREHIDSGRRSGVRGTPGIFVNGEIHDVSAGMQSLFDKVAALVGR
STC_00418	AUR_c3.3	166511	167359	+	DNA ligase	-	K10747	-	-	-	-	Cytoplasmic	-	-	not used	not used	-	ATGACCGCGCGGCTCATTGTCGAGTCTGCGCTCGTGGTCGGAGCGCTGTCCGCACCTGCAATGGCGCCAGCAGCCCCGCCGCCGCTGCTGCTCGCCAATGATTACGACGCTGCAGAGGTAGACGTCTTGCGCTACTGGGTAAGCGAGAAGTACGACGGCATGCGCGCGTATTGGGACGGCAAAAATCTGGTCACCCGCGCTGGCAATACGATCCATGCTCCAGATTGGTTCACGCGCGACTGGCCCACCGAGCCCCTCGACGGCGAGCTCTGGGCCGGCCGCGGGCGCTTCGAGCAGGTCACCGCGACCGTTCGCGACCTCGAACCCGATGAGGACGCCTGGCGGAACATCCGCTTCATGGTCTTCGATGTACCTGCGCAGGTTGGAACGTTCAGCGCA…	WVSEKYDGMRAYWDGKNLVTRAGNTIHAPDWFTRDWPTEPLDGELWAGRGRFEQVTATVRDLEPDEDAWRNIRFMVFDVPAQVGTFSARLEKLRSLLAPLRIDWLREVTQSRVTDEVELHHLLESVAAAGGEGLMLHREDSLYRAERSDDLLKLKPSQDAEARVIAHLPGQGKYLGMLGALLVRTANGTEFRIGTGFTDEQRRYPPPIGSWVTYSYHNVTARGIPRFARFLRARPPD
STC_00419	AUR_c3.3	167410	167688	+	prevent-host-death family protein	-	-	-	-	-	-	Unknown	-	-	none	none	-	ATGGTGCAAAGCTATCCCATCGCCGAGGCTCGAGCCAATCTGCCCACCCTCATCGACGAGGTGGAGGCGGGCAAGACCGTGGAATTAACTCGCAGAGGAAAGGCAGTCGCAGTCATGATCTCAGTCACCGAATATCAACGCTTGCTCAGCAAGCGCCCGACGTTTCAGGATGCCTATCAGAAGCTCCTGAAGAAACATTCGCTCACCGCAGTGGGCCTGGAGCCTGACTTTGCCCGCAAGCTCCGCGATCGGAGCGCCGGGCGCAAAGTCGATTTGTGA	MVQSYPIAEARANLPTLIDEVEAGKTVELTRRGKAVAVMISVTEYQRLLSKRPTFQDAYQKLLKKHSLTAVGLEPDFARKLRDRSAGRKVDL
STC_00420	AUR_c3.3	167698	168108	+	PilT domain-containing protein	COG1487	K18828	-	-	-	-	Unknown	-	-	none	possibly plastid	-	ATGCTGCGCTATCTGCTGGATACCAACGTGGTGTCGCAGCCCATGATGAAAACACCCTCCGCCAGCGTGATGCGGAGACTCGCCTCGGCCGCGGATGAGTGCGCGATCGCTGCGCCGGTCTGGCACGAGCTGCAGTTTGGCTGTAAACGCATGCCCGCCGGCAGGCGTCGCGATGCTCTGCAGGACTACATTGCGGATGTGGTCAGCACCTTCCTGATCCTGCCGTACGATGACCTCGCCGCGAAGTTGCACGCGATCGACCGTGCACGCCTCGAAGAGGCGGGCACGACAGTGCCCTTTGTCGACGGTCAGATCGCCGCCATCGCCCAGATCAACGAGCTGATACTGGTCACTGCCAACGTACGCGACTTCGCGCCTTTCAAGGCACTTACCGTGCAG…	MLRYLLDTNVVSQPMMKTPSASVMRRLASAADECAIAAPVWHELQFGCKRMPAGRRRDALQDYIADVVSTFLILPYDDLAAKLHAIDRARLEEAGTTVPFVDGQIAAIAQINELILVTANVRDFAPFKALTVQNWA
STC_00421	AUR_c3.3	168149	168613	+	membrane protein	COG3402	K09167	-	-	-	-	CytoplasmicMembrane	-	-	none	possibly plastid	-	ATGGCGCCGTTGCAGCTCTCACACGTCGACTCGGCGATTATTGGCGTCTGGCGCTGGCAGGCGGCGATCGCGACGCTGCTCATCGCGGTTCCCGCATTCGCACTCAGCCCTGCCATCCCTTTTCTGTCGCCGCTCGCGCCGGTAGTGGTCATCATCGGCGGCATTCTGCTCGCCTGGTGGTGGCCGTCGATTTCGTATCGGCATCTGCGTTTCGGCGTCGATGAAACTGGCATCGCGATCGAGAGCGGCGTCATCTGGCGGTCGCGCATCGCGCTTCCGCGCGTTCGAATACAACACACGGATGTCTCGCAGGGGCCGCTCGAGCGTCGTTACGGCGTTGGTACGTTGAAGATGTACACCGCGGGCAGCCGCCACACGAAGATCGAGCTGCCGGGATTG…	MAPLQLSHVDSAIIGVWRWQAAIATLLIAVPAFALSPAIPFLSPLAPVVVIIGGILLAWWWPSISYRHLRFGVDETGIAIESGVIWRSRIALPRVRIQHTDVSQGPLERRYGVGTLKMYTAGSRHTKIELPGLRHEDAIALRDALLAEGAGSGV
STC_00422	AUR_c3.3	168552	170102	+	membrane protein	-	K08981	-	-	-	-	CytoplasmicMembrane	-	-	possibly mitochondrial	none	-	ATGAAGACGCCATCGCTCTGCGCGATGCGCTGCTCGCTGAAGGTGCTGGCAGTGGCGTCTGACGGCAGCTTTCAGCCGACGCTGCGATTGCACGCGCTGTCGTGGCTGTTCGGCCTGAGTGGCGCAATCAAACAAATGGTCCTGCCGCTGATCGCCCTGTTCTTCTTCAACGTGCGCAATGACATGCCGGGCCCGCTCGGCCCCTGGATCGTGCCGATCGTCGTGGCGCTCGTGGCGCTGCGTGCCGTGTGGATCCAGCTCACCTTCCGTTATGGCTTCAGTCCAAGCGGCCTGGTCATTCGCGAAGGACTGATCTTCCGCAACACGCGCCACATCGAATACGCGCGCATCGAGAACATCGACACGGAGCGAAGCGTGTTACATCGCCTGCTTGGCGTC…	MKTPSLCAMRCSLKVLAVASDGSFQPTLRLHALSWLFGLSGAIKQMVLPLIALFFFNVRNDMPGPLGPWIVPIVVALVALRAVWIQLTFRYGFSPSGLVIREGLIFRNTRHIEYARIENIDTERSVLHRLLGVAEVRVQTSTGGKPEALISVLDLEAVQEMRDRIFSQTKPIEQTVAAPAEQTLLHLDMGELVRHGLIDNRGMILVAAAFGVLHEAGVFVINQQLVDQVLHSPSATGLAALGLMMQIGLGVLTILGVILAVRALSVIQAIITFYDFRLTRVAGDLRARYGLFTRVALTLRTRRIQAVHQNESLLHRWFNRVSLSVDLAGDGGGGEGNGDNSRSKTRWLAPVCPASTAPKLIATALPALDLNTEPDWQPLASGARGRIFRKTLLWSIVVL…
STC_00423	AUR_c3.3	170115	171770	-	hypothetical protein	-	K08884	-	-	-	-	CytoplasmicMembrane	-	-	none	none	-	ATGCTGCTCGGGCTGGAGTCAGCCGACGATCCTGCCACGTTATGGCAAAACTATACGGATCGTCTGGCGGTTCTTCAGCACAAGCTCATCAACGCGGAAACTCCGGCCAGCCAGGAAGCGGCCCAGCAGGATCTGGCGCGTCTGGTCGCGGCCTATCAGACGGCGCGCAGCGCCACTGAGCCCGCGACCCGTCAGGTCAATCGCGAAGCCGTCACCATGATGCGCATGGATGACGTCGCCGAGGCCGAGCCGCAGGTTCACCAGGGCTCGAATGTGGTCATCGGCCCGGGCGTCGTGCTCCAGGGACGTTATGAGATTCAAGCGGTGCTCGGCGATGGCGGCATGGGTCGCGTGTTCGCGGCTCGCGATCGTCTGAAGGACGAAGAGGTCGCGATCAAG…	MLLGLESADDPATLWQNYTDRLAVLQHKLINAETPASQEAAQQDLARLVAAYQTARSATEPATRQVNREAVTMMRMDDVAEAEPQVHQGSNVVIGPGVVLQGRYEIQAVLGDGGMGRVFAARDRLKDEEVAIKVLRNELLSSNAARTRFLSEAKVSCKLAHPNIVRVFDVGVASGRYFFTMERLRGVNLRRRMQEQLATGNPFPIEEATAIGEQLLEALRHAHRFIVHRDLKPENVWIDSSGVVKLMDFGIARAYQYNELTRTGMNLGTAYYMAPEQHADAKEVDWRADQYAFGVLMYELFTGRVPMGAVQPIEKVRRDIPRQIARAIMRAMSPRPDARFDSLRELQSRIVARREDDVPGAIFNAFGRSIALGTIAGALFAYFDSLSIGRIHEWMYPSG…
STC_00424	AUR_c3.3	172192	172665	-	hypothetical protein	-	-	-	-	-	-	Unknown	-	-	none	none	-	ATGACTCGATCCGATTCGCCCGACCTGCACGCGCTCGAAGAAGCGAGCCGGGCCCTGCGCGGGTTGTTGGGGGTGGTGATCGCGGTGGAGCGCCGCTTCGGCAGTCAGCAATCGCCCTTGGCCCTGCTGCGCCAGATCGTGGACGATCCCGAATGGGCCTGGCTGCGACCGCTGTATCAGCTGATCGCCGACGTCGATCACGCCATTCACGAGGGTGACCTGCCCGTTTCCGAAATCGCGGCGATCGGCGCGCATGCGGCCGCGTTGCTGTCGGGTGTCGGCGCGCCGGTCGAGCAGGCCTTTCTGGAGCGCTATCGCGCGCTGTTACAAACCGACCCCGAAGTGGCCATCGCGCACTCGGTCGCCTTGCAGGCGATTCGCAAGCTCCCGCCCGAAGCC…	MTRSDSPDLHALEEASRALRGLLGVVIAVERRFGSQQSPLALLRQIVDDPEWAWLRPLYQLIADVDHAIHEGDLPVSEIAAIGAHAAALLSGVGAPVEQAFLERYRALLQTDPEVAIAHSVALQAIRKLPPEADSEAERLHARHQWAMRCKHRRQSQ
STC_00425	AUR_c3.3	172813	173007	+	hypothetical protein	-	-	-	-	-	-	Unknown	-	-	possibly mitochondrial	possibly mitochondrial	-	ATGTACCGGCGAGAGTTTGCAGGTCACCGTGCCTCGGTATACATCGAGCGCGGCAGTTCCTCCTCCGGCGCGACGGGGCCGGGCGAGGGTCCTCTCTTTACTCTCTCGACTCAGACTCAGGCTCTGGCACGTCGACGCTTTGGCGCCGCCGCTGTGGCCCTGCCCGGCTCGCTGACCCGCACGCGAACTGCGTGA	MYRREFAGHRASVYIERGSSSSGATGPGEGPLFTLSTQTQALARRRFGAAAVALPGSLTRTRTA
STC_00426	AUR_c3.3	172929	173468	-	AsnC family transcriptional regulator	COG1522	K03719	gnl|BL_ORD_ID|48844	leucine-responsive transcriptional regulator [Salmonella enterica subsp. enterica serovar Typhimurium str. LT2]	-	-	Cytoplasmic	-	-	none	none	-	ATGAGCAGCAATCCACCCAGCCGTGAACTGGATCGCGTCGACCGCCAGCTTTTGTCGTTATTGCAGACCGACGGGCGGCTGACCGTCGCGGAACTGGCGCGCACCGTCAATCTGACGCTCACTCCTTGCATCGAGCGCGTGCGGCGCCTGGAGCGGGAAGGATTCATCGACGGGTACTTCGCGCATCTGAACCCGAAGCGTCTCGGGCAAAGCATGCTCGCGTTCACCGAGGTCACGCTCGATCACGCCACTCAGGACGTGTTTCAACGCTTCAAGGAAGCCGTGCAACTGGTGGAAGAGATCGTCGAGTGCCACATGGTGGCGGGCGGTTTCGACTATCTGATCAAGACGCGAGTGCAGGACATGGACGAGTATCGGCGCGTGCTCGGCGACAAGATC…	MSSNPPSRELDRVDRQLLSLLQTDGRLTVAELARTVNLTLTPCIERVRRLEREGFIDGYFAHLNPKRLGQSMLAFTEVTLDHATQDVFQRFKEAVQLVEEIVECHMVAGGFDYLIKTRVQDMDEYRRVLGDKIVNVRGVRHTQTYFVLEEVKSTHAVRVRVSEPGRATAAAPKRRRARA
STC_00427	AUR_c3.3	173624	174664	+	leucine dehydrogenase	-	K00263	-	-	-	-	Cytoplasmic	-	-	not used	not used	-	ATGTTCGACCATCCTTCGTTCGACCAGCACGAGCGCGTGGTCTTTGCGCACGACGCTGCCACCGGCTTACGAGCCGTCGTGGCGGTGCATTCGAGCGCGCGAGGACCGGCCGCCGGCGGTTGCCGGCTGTGGCACTACAAGTCCACGCAGGATGCGCTTGCGGATGTCCTGCGACTGTCGCGTGGCATGAGCTACAAAAACGCGATGGCGGGATTGCCGCTCGGCGGCGGCAAGGCCGTCATCATGATCGATGCCGACCGGCCCAAGACGCCGGCGCTGCTCGAAGCCTTCGGCCGCTTCGTCGAGTCGCTGCACGGCCAGTACATCACCGCTGAAGATGTCGGCGCTTCGGTCGCCGACATGGAAATCGTCGCCGGCCAGACGCGTTACGTGAGCGGA…	YKSTQDALADVLRLSRGMSYKNAMAGLPLGGGKAVIMIDADRPKTPALLEAFGRFVESLHGQYITAEDVGASVADMEIVAGQTRYVSGLPRTAVTSDGNPSPKTALGVYLGIKAAVKFRLKKDELRGLTVAVQGLGGVGYELCKLLAADGARLRVADVREAVTQKAATQFDATVSSPDRILFERADVVAPCALGALFDADTIPKLQTPIIAGAANNQLATAQDGARLHSAGVLYAPDYVINAGGIISVGREYLGGATAESIGAEIHRIPVRLTEIFVRSSATHRPTSELADEMARQLLAEA
STC_00428	AUR_c3.3	174977	175915	+	2-oxoisovalerate dehydrogenase subunit alpha	COG1071	K00166	-	-	-	-	Cytoplasmic	-	-	not used	not used	PF00676 4	ATGAAGTCCACCGGCGAGGAAGCCGTGTCGATCGCCGCCAACATGGCGCTGAAGCCGAGCGACATGATGTTCCCGGCGTATCGCAATCAGGGCCTGCAGATTGCGCGCGGCCGCAAGATCGTCGATCTGATGTGCCAGTTGCTGTCGAACACCAAAGACATGTGCAAAGGCCGTCAGCTGCCGGTGATGTATCACTCGGTAGAGGGCAATCTGTTCTCGATCTCCGGCAACCTCGCCACGCAGTTCCCGCAAGCGGTGGGCTGGGCGATGGCATCCGCGATCAAAGGCGAAGATCACGTTTGCGCCACCTGGCTCGGCGACGGCAGCACGGCCGAGGCCGACTTCCATTACGCCCTGCTGTTCGCGCAGATCTACAAAGCGCCGGTCATCCTGAACGTC…	QLLSNTKDMCKGRQLPVMYHSVEGNLFSISGNLATQFPQAVGWAMASAIKGEDHVCATWLGDGSTAEADFHYALLFAQIYKAPVILNVINNQWAISTFQTFAGGEGRSFASRGPGYGMPGIRVDGNDFLAVYAVTQWAAERARTGAGPTLIELVTYRAAPHSTSDDPSRYRPKDEEKSWPLGDPIERLKGHLRALGEWSDEREQTMLKECEEQVNQAWKEAVTYGTLTDGPQLDPETMFQDVFKEQTPALARQRMQLAQELKERAQK
STC_00429	AUR_c3.3	175912	176928	+	2-oxoisovalerate dehydrogenase	COG0022	K00167	-	-	-	-	Cytoplasmic	-	-	not used	not used	PF02779 5;PF02780 5	ATGACTCAGATGAATATGATCCAGGCGCTCAACTCCGCCATGGATGTGATGATGGCGCGCGATCCGGGCGTCGTCCTGATGGGTGAAGACGTCGGTTACTTCGGCGGCGTGTTCCGCGCCACCGAAGGCCTGCAACGCAAGTATGGCGAGCATCGCGTGCTCGATTCGCCGATCGCCGAAGGCGGCATCGTCGCCACGGCTATCGGCATGGCCATCAACGGCCTGCGTCCGGTCGCGGAAATTCAGTTCGCGGATTACATCTATCCGGCCTACGACCAGATCGTCAGCGAGCTGGCGCGCATTCGTTATCGCAGCGGTGGCGACTTCTGCGCCCCGGTCACGATTCGCACGCCTTGCGGCGGCGGCATTCGCGGCGGCCAGACCCATTCGCAGAGCCCG…	RKYGEHRVLDSPIAEGGIVATAIGMAINGLRPVAEIQFADYIYPAYDQIVSELARIRYRSGGDFCAPVTIRTPCGGGIRGGQTHSQSPEALFAHVAGLKVVIPSNPYDAKGLLIASIEEDDPVIFLEPKRLYNGPFDGDPNKPAVGWNSHPRGDVPEGHYRVELGVAEIARPGTKLTIISYGTMVHVCLAAAEKAGVDAEVIDLRSIVPLDVETIANSVKKTGRCIVVHEATRFAGFGAEISSTIQEECFWHLEAPVLRVAGWDTPYPHAFEWEYFPVQARVVAAIKATMEAS
STC_00430	AUR_c3.3	176925	178187	+	branched-chain alpha-keto acid dehydrogenase subunit E2	COG0508	K09699	-	-	-	-	Unknown	-	-	not used	not used	-	ATGAGTCGCCATGTAGTAAAGCTGCCGGATCTCGGCGAAGGCACGACCTCATCCGAGGTCGTGGCATGGAAGGTCAAGGTCGGCGATGTCATCGACGAAGATCAGGCCGTGGTGGAAATGTCGACCGATAAGGCCGTGGTCGAGCTGCCCGCGCCGGTCGGCGGCAAAGTAGTTTCGCTCGGTGGCCAGCCCGGCGATCAGATTGCGGTCGGCGCCGAACTGTACGTGCTGGAAACGGACGCGTCGGCGGCGGTTGAAAGCGCGCCCGCAGCGAGCACCGCCGCACCTGCTGCCGCTGCAAACGCGCCGTCGAAAACCCCCGCTGCTGCTAACAACGTCACTGCACAGCCTGCCGCCAAGCCTGCCGGCGGCCGAGTGATGGCCTCGCCCGCCACTCGC…	VVELPAPVGGKVVSLGGQPGDQIAVGAELYVLETDASAAVESAPAASTAAPAAAANAPSKTPAAANNVTAQPAAKPAGGRVMASPATRARAKLAGIDLSTVHGSGRDGRIQRQDLEAAINDRQSGKAPAAAPAAAPSGRQVRTGTEEIRILGVRRVSAQRVADSKRNIPHFAYVEEVDMTELERLRKHLNSQLPKGSPSYTYLPFLAMALVRVVEQFPKVNSRFDSERNVLVRHDGVHIGVATQTNDGLKVPVVKHAESMSLKELAAEIRRVTNAAREGTASRNELQGSTITITSLGKLGGIVSTPIINAPEVAIVGINKAVERPMIVNGEIAVRLMMNLSSSFDHRFIDGYDAAESIQALKEKLEQPATIFIRD
STC_00431	AUR_c3.3	178359	180059	+	diguanylate cyclase/phosphodiesterase with PAS/PAC sensor	-	-	-	-	-	-	CytoplasmicMembrane	-	-	none	none	-	ATGGACTCGGCAGTCAGCACCATCCGCCAGTTTCTGATCGAAGCGCAACGACGCATCGGCTGCCATGCGGTCGCGTTCACTGCGCCGACGCGCGGTGACTTTCATTTCCACTGTCCCAGCGACGATGCTCGCGAAGTGGAGGAAATGCTGCGCGGGATCGCCGCTACGTTCCTGTCACAAACTCGCGAGACCAACGGCCCGGTGATTCGCAATCGGGTCCGCTACGAGAACGGCGGGCCGATGATCGGACGCTTCCTGGTCGCGCCGGTGTTCGACTCGTCCGGCGACCTGGCGGGCCTCGCCATGATGTATCGTCTCTGCACTCACGACTCCTTCGAGCAGGACGATCTCAAGAAAGGCTCGCAGCTGAGCCGTCAGCTCGCCCACTTGTTGTCTCTG…	MDSAVSTIRQFLIEAQRRIGCHAVAFTAPTRGDFHFHCPSDDAREVEEMLRGIAATFLSQTRETNGPVIRNRVRYENGGPMIGRFLVAPVFDSSGDLAGLAMMYRLCTHDSFEQDDLKKGSQLSRQLAHLLSLPADPVTGLISRAGLEELVDWRLKSLGERANSSVLYGDIDQLRVINDMFGFEAGDRAIAVVANALAAVLANEDAVLSRLSGDRFTVFLPDCPLPQAQKIAARLREAVQARPLHVDDDTFPLSICLGAATLTNGERSFDHSLAAAEVACKAAKERGRNRVEVYRISDTSMIRRRDDISIVSRLRSALDQGHYQIFGQPIASLLTRDSVHRYEMLLRIIDEKGRLVLPSHFMSSATRYQLLPQIDRCVIVDVFRHLRSASARPGYTPLH…
STC_00432	AUR_c3.3	180108	180713	+	GCN5 family N-acetyltransferase	-	-	-	-	-	-	Cytoplasmic	-	-	none	none	-	ATGCCCTGGCCGGACCCGATTTCCTTACATGGCGACTCGGTCTTTCTCGAACCCCTGACCCTGGCCCGGCACGATGAATTGGTCGAAGCCGTGCAAGACGGCGAACTGTGGAACCTGTGGTACACGTTCATTCCGTCGCCAGAGCAGATGAAGGCGGATATCGAGAAGCGCCTCGAACAGCAGCGCAAGGGAACGATGCTGCCGTTCACGGTCGTCGCATCGGACACCGGCAAAGCGGTCGGCATGACGACATACATGAACATCGACGCGGAAGCGCGCCGCATAGAAATCGGCAGCACGTGGTATCGCAAGCAGGTTCAGCGCACGGCGCTCAACACCGAATGCAAGCTGATGCTGTTGACGCATGCATTTGAGAATCTCAATTGCATCGCCGTCGAG…	MPWPDPISLHGDSVFLEPLTLARHDELVEAVQDGELWNLWYTFIPSPEQMKADIEKRLEQQRKGTMLPFTVVASDTGKAVGMTTYMNIDAEARRIEIGSTWYRKQVQRTALNTECKLMLLTHAFENLNCIAVEFRTHFFNHQSRRAIERLGAKLDGVLRNHRRSSDGTLRDTCVYSIIASEWPTVRSHLRHQLATRTVKSP
STC_00433	AUR_c3.3	180700	181221	-	anhydrase	COG0663	-	-	-	-	-	Cytoplasmic	-	-	none	none	-	ATGCCCATCTACCGTTACGGCGATCGCATCCCCTCCGTCCACGACAGCGCCTTCGTCGCGCCGAATGCCAGCGTCATCGGCAGCGTCGTCTTGTCGGAGAACGTCAGCGTCTGGTTCGGGGCCACGATCCGCGGCGACAACGAAGTCATCACACTGGGTAAGGGCTCCAATGTACAAGAGGGCGCGGTGCTCCACACCGACCCCGGCATCCTGCTGACCGTGGGCGAGAACGTCACGATCGGCCATCAAGCCATGCTACATGGCTGCACCATCGGCGACGGCTCACTCATCGGCATTCAAGCCGTCGTGCTCAACGGCGCCGTCATCGGTAAGGGATGTCTGGTCGGGGCAGGGGCGGTCGTGACCGAGAAAAAAGTCTTTCCCGATCGCTCCTTGATT…	MPIYRYGDRIPSVHDSAFVAPNASVIGSVVLSENVSVWFGATIRGDNEVITLGKGSNVQEGAVLHTDPGILLTVGENVTIGHQAMLHGCTIGDGSLIGIQAVVLNGAVIGKGCLVGAGAVVTEKKVFPDRSLILGSPARVARQLTDEDVEKLMKAAQGYVERRARFLANLKEI
STC_00434	AUR_c3.3	181300	181581	-	hypothetical protein	-	-	-	-	-	-	Unknown	-	-	none	none	-	ATGTCAGATCCCATTCAGATGGTCAGCGAGTTGCTGAATAAAGTCTCTGAGCAAGCGGACGTCGAAGAAAGCCCGGAGTGGTATCTGCGCAGCTACCTGGTCGACTACAAGCGAACGTTGCTGCGCAAGTGGTCCAGCCAGGAAATCGAGTTCGCGACCGGTGCGCTGATGCGCTTCTGCGCCGAGGCGTTGGACACGAACGGTGCGTTGTATCGGGACTGCGCCGAGATCGCGGAGGAAGGGGCGAAGCTCGGTGCGCAGCTCAAGACCGCTGGGCGTTGA	MSDPIQMVSELLNKVSEQADVEESPEWYLRSYLVDYKRTLLRKWSSQEIEFATGALMRFCAEALDTNGALYRDCAEIAEEGAKLGAQLKTAGR
STC_00435	AUR_c3.3	181807	182034	-	hypothetical protein	-	-	-	-	-	-	Unknown	-	-	none	none	-	ATGAACTCGCGCCGCCTCACTATCAGCTGTCGCTATCCCGAAGTCCGCGCTCGCCGTGGGGAGTACGTACGGTCGGTGCCGAAGCCGTTCTTGCGTTTAACGGGGCGTTGGCTGGATGAGGCTGGATTTGCTATCGGCGCAGAGGTGGAGGTTCGGGTGGGTCGTGGGCGTTTGGTGCTGCAGGTCGTCGATGCTGCGCATTGCGAGCGCGGAAATTCGACGGTGTAA	MNSRRLTISCRYPEVRARRGEYVRSVPKPFLRLTGRWLDEAGFAIGAEVEVRVGRGRLVLQVVDAAHCERGNSTV
STC_00436	AUR_c3.3	182174	182530	+	XRE family transcriptional regulator	COG1396	-	-	-	-	-	Unknown	-	-	none	none	-	ATGGCTCCCGACGAGCAACAGTTCCTGAAGGCGCTCGGCGCACGGATAGCGCAGCTGCGCAAAGACCAAGGCTTGAGCCAACAGGCGATGGCCGATGCGCTGCAGATTGCGCAACAGACCTATGCGCACTACGAAGTGGGCCGCATCCGCATGCCGGTGTCACTGCTGCCGAAGATCGCGCAGACCTTCGGCGTCACCACCGATGATCTGCTCGGCCGTAAGATGGCCGCCGCCGGCAAGCGCGGCCCGGCCTCCAAGCTGCAACAACAGATCGAACGATTGAGCCAGCTGCCCAAGGCCAAGCAGAAGGTTGTCATCGAGATGCTCGACGGCGTGCTTAGTCAGGCCGGTCGGTAA	MAPDEQQFLKALGARIAQLRKDQGLSQQAMADALQIAQQTYAHYEVGRIRMPVSLLPKIAQTFGVTTDDLLGRKMAAAGKRGPASKLQQQIERLSQLPKAKQKVVIEMLDGVLSQAGR
STC_00437	AUR_c3.3	182550	183302	+	SMC domain protein	COG3910	-	-	-	-	-	Unknown	-	-	none	none	-	ATGGTTGCCGTGAGCGAACAGTACGTCCGAGAGGTGAAGCTGCGCCGGGAGCGCATTTCCTCATTCGATCAATACCCGTTCTCGCTGCCAGCCGTGCGCAACCTCCACACGCTGGCGCTACATCCGGCAGTCACATTCATTGTCGGCGAGAACGGCAGCGGCAAGTCGACGCTACTGGAAGCAATCGCCGTCGCGTGGGGATTCAATCCGGAAGGCGGTACAAAAAACTTCCGCTTTCAGACGCGCGGCTCACACTCGATCCTCCACGATCATTTGACGCTCGTTAAGGGAATCAAGCGACCCAAGGATGGTTTTTTCTTGCGCGCGGAGAGCTTCTTCAACCTCGCCACCGATATCGAGCGGATGGATGCGGAACCGGCACCAGGCCCCCCGATTATT…	MVAVSEQYVREVKLRRERISSFDQYPFSLPAVRNLHTLALHPAVTFIVGENGSGKSTLLEAIAVAWGFNPEGGTKNFRFQTRGSHSILHDHLTLVKGIKRPKDGFFLRAESFFNLATDIERMDAEPAPGPPIINSYGGRSLHEQSHGESFFALMMHRFGGQGFYVLDEPEAALSPSRQLAMIARMHQLVQTRSQFIIATHSPILMAYPGAWLYQITPEGLARIEYQQTEHYIVAKRFLNDPKAQLDRVLS
STC_00438	AUR_c3.3	183585	183785	+	putative toxin-antitoxin system, antitoxin component, Xre family	-	-	-	-	-	-	Unknown	-	-	none	none	-	ATGAGCGCGCGCGACCACGATCTGATCGAGAAGCTGAAGAGCCTGCCACCGCAGCGTCGTGCGGAGGTCGAGGACTTCGTAGATTTCTTGAAGAGCCGGGAGGACGAACTTCGCCTCACACACGCCGCGGCCCAAGCATCCGAGCCGGCCTTCAAGGCCGTCTGGGACAACCCCGATGATGCCGAGTACGACCGGCTGTAA	MSARDHDLIEKLKSLPPQRRAEVEDFVDFLKSREDELRLTHAAAQASEPAFKAVWDNPDDAEYDRL
STC_00439	AUR_c3.3	183791	184126	+	toxin-antitoxin system, toxin component, MazF family	-	-	-	-	-	-	Unknown	-	-	not used	not used	-	ATGGCCTACCAGTTTGGTGACATCGTTCTGGTGCCGTTTCCATTCACCGATCAGTCCGCCACCAAGCAGCGACCCGGCGTCATAGTCTCGAGCCCCGCTTACAACCGCGTGCGGCGCGATCTGATCCTGATGGCCGTCACCAGCCAAGTTCGCGGCAGCGGCACCTTCGGCGAGGTGATGGTGCAGGACTGGCAAGCAGCGAGATTGCTCAAGCCGTCCGCCATCAAGCCCGTGCTCGCCACCCTCGAACAAGCCCTCGTCATCAAGACCCTGGGCAGACTTTCCCAGCGCGACTGCCAGGCGCTCAAAGAAACGATCGGCAAAATCATCGGATAG	VTSQVRGSGTFGEVMVQDWQAARLLKPSAIKPVLATLEQALVIKTLGRLSQRDCQALKETIGKIIG
STC_00440	AUR_c3.3	184286	185668	+	sorbosone dehydrogenase	COG2133	-	-	-	-	-	CytoplasmicMembrane	-	-	none	none	PF07995 6	ATGCGCGTTCCTACAAACACCGCGATCGCATCATCCATCGCATCTCTGCTAGTAACGACTTCCGCCCTCGCCGCTGAAGTCACAACGCAGATGACGCCGGACCAAGGCTACGGCGCGAACCCCGTGCTTCCCGAGCCGAAAAAATCGCTCATTCCCACGGTAAACGTTGCCGAAGCCAAGCCGTGGCAACTCGATCAAGCACCCACGCCGGCGCAGGGCCTCGCGGTCTCGCGGTTCGCTTGTGAGCTCGATCATCCGCGATGGGTGTATGTGCTACCGAATGGCGATGTGCTGGTGGCGGAGACGAATGCGCCGGAGCGGCCGGAGGATGGCAAAGGCATCCGGGCCTATTTCCAAGACAAAGCGATGACGAAGGCGGGTGCGACAGTGCCGAGTGCC…	MRVPTNTAIASSIASLLVTTSALAAEVTTQMTPDQGYGANPVLPEPKKSLIPTVNVAEAKPWQLDQAPTPAQGLAVSRFACELDHPRWVYVLPNGDVLVAETNAPERPEDGKGIRAYFQDKAMTKAGATVPSANRITLLRDANNDGEPEVRTKFIEGLNSPFGMALIGNRLYVANTDAVVRFDYEAGVTEIKQQGTKFAGLPGGPINHHWTKNLIASPKGDKLYATVGSNSNVGENGMQAEDKRAAILEIDAATGATRVFASGLRNPNGMDWQPQSGALWTVVNERDEIGDNLVPDYLTSVQEGGFYGWPYSYFGNNVDKRVKPQRPDLVAKALVPDYALGSHTASLGLVFYDAELLPEKYRNGAFIGMHGSWNREPRSGYKVAFVSFANGRPIGLPED…
STC_00441	AUR_c3.3	185601	186956	-	multidrug transporter MatE	-	-	-	-	-	-	CytoplasmicMembrane	-	-	none	none	-	ATGAAAGATCTCACTCAAGGCTCCATCGCCGGGCACCTGGTCTCACTCGCGGTACCGACGGCGGCGGGCATGCTGTTTCAGACCCTCTATTACTTCGTCGATCTGTACTTCGTGGCCGAGCTGGGCGATGCCGCCGTTGCCGGCGTGAGCGCCGCCGGCAACGTGATGTTCGTCGTGCTGGCACTGACCCAGGTGCTCGGTGTCGGCGCCGTCGCGTTGATTTCACATGCGGTGGGGCGCAAGGATCAGCAGGACGCCAACCTGATCTTCAATCAGTCGCTGGTGATCGCGGCGCTATGCGGCGTGTTCGTGCTGGTCTTTGGCTATCTCATGGCCGGCCCTTATCTGAGCGCGGTCGCGGCGGACGAAGCGACGATCGAGGCCGGCAAAGCCTACTTG…	MKDLTQGSIAGHLVSLAVPTAAGMLFQTLYYFVDLYFVAELGDAAVAGVSAAGNVMFVVLALTQVLGVGAVALISHAVGRKDQQDANLIFNQSLVIAALCGVFVLVFGYLMAGPYLSAVAADEATIEAGKAYLYWFFPGLALQFALVAMSSALRGTGIVKPTMIVQVLTVLLNTALAPVLIAGWGTGYAMGVAGAGLASTISIAAGVVLLSIYFGRLEKYVSFHPEEWQPRIAVWRRMFSVGLPAGGEFALMFLYTAITYWAIRDFGAAAQAGFGIGSRVMQGIFMPAMAIAFVVAPIAGQNYGAKRMERVRETFRVASVQSVGIMLVVMLLCQWRPEALVAFFSKEPEVIRVGAVFLHLISWNFVMSGLIFTCSGLFQALGNTVPALLSSASRLLVYG…
STC_00442	AUR_c3.3	187117	187578	+	thioredoxin	-	K03672	gnl|BL_ORD_ID|43416	SubName: Full=Thioredoxin;	-	-	Cytoplasmic	-	-	not used	not used	-	ATGAGCGACTCGACCGCTTCCACCTCGCCCGCAGGCATCCACCTCGTGTGCGCACATTGCGATTCCGTCGTACGGATACCCGCCGAGCGCCTCGATCAGGGACCCAAATGTCCTAAATGTCATCACGGGCTGTTCGGCGGCCATCCGCTGGAATTGACCACCGCAGCCTTCGACCGGCACCTGAGCCGCAGCGACCTGCCACTGATCGTGGATTTTTGGGCGCCCTGGTGCGGCCCCTGTCGCATGATGGCGCCCCACTTCGAAGAGGCGGCGCGGCGGCTGCAGACCAAGGCACGTTTCGGCAAGGTCAACTCGGACGACGAGCCGTCGCTGTCGGCGCGCTTTGGCATCCGAGGCATCCCGACCCTGATCGCATTCAAGCAGGGCCGGGAGATCGCG…	GGHPLELTTAAFDRHLSRSDLPLIVDFWAPWCGPCRMMAPHFEEAARRLQTKARFGKVNSDDEPSLSARFGIRGIPTLIAFKQGREIARQSGAMDLGGLLRWLQPHVQ
STC_00443	AUR_c3.3	187594	188532	-	aldo/keto reductase	-	-	-	-	-	-	Unknown	-	-	not used	not used	-	GTGAATTCAGTGTTGACGCGTCGTGCGGTGCTTCAGAGCGGCATTGCCGCGGGCGTTGGGATTGCTCTGAGCGGTGCGATCGCCGAAGCCGCGGACAGCTTGCCTGCCATCACCAAGGTCATTCCGTCGACGGGTGAGAAGTTGCCTGTCGTGGGTCTGGGCACCAATCAATACAGCGTCACTGCGTCCGACGAGATCGCCGCCCGCCGCGAAGTGCTCGATAATTTCCCCAAGCTCGGCGCGAAGGTGATCGATACCGCGCGCGGCTATGGCGAATCCGAAGTCGTCATCGGCAAGCTGCTCAAGGAGCTGGGCAATCGGGATCAGATCTTCCTCGCCACCAAGACGCTGATTCGCGGCGAGCCGACCGCGGGCGATGGTGAGCTGGAGCTCGCGCTA…	VNSVLTRRAVLQSGIAAGVGIALSGAIAEAADSLPAITKVIPSTGEKLPVVGLGTNQYSVTASDEIAARREVLDNFPKLGAKVIDTARGYGESEVVIGKLLKELGNRDQIFLATKTLIRGEPTAGDGELELALQRLQTDRIDLLQIHNFNALDKLFPKLQEWKQAKKVRYIGITTSTDDQYPLVLDALNKLKLDFLQVDYSIDNRGSEEKILPLAKEKGVAVLTNVPLGGRRGSVLTKVAGKPLPAWAADYDVTSWAQLFLKYNISHPAVTAVIPGTTKITHLKDNQLAGRGRLPDAAGRKKIEELWATVSA
STC_00444	AUR_c3.3	188796	189782	+	putative lipoprotein	-	-	-	-	-	-	Unknown	-	-	ER	ER	-	ATGAGATCGACAAGGACATCAGCGGCATGGGCCGCAGTGGCGATGGCCACGTCGCTGCTCGGCATAACGATCGTGAGCGCGCAGAACACAACCACGGCAGCCGTCGCAACGAGCGGCATCGCGAAGGGTGTGACGCTGCCCAACTCACGTTTGTACACACTCACCAGCGATAACTCGCTGTACATCCTCAAGCCCGGCGCCAGTCAGTATGTGCGCGGCGGCCGCGTCGACGTATCCGACGGCGGCAATCTCATCGGCATCGATTTCCGTCCCGCCGACGGTCAGCTGTATGGCCTGACCGATCGCGGCGGTCTGTACGCCATCGACCTGTCGACGCGTTACTTCGGCGCGACCACCAAGGTCAGCCAGGTCAATCCGCGCTTCAGCGGCGGCTTCGGC…	MRSTRTSAAWAAVAMATSLLGITIVSAQNTTTAAVATSGIAKGVTLPNSRLYTLTSDNSLYILKPGASQYVRGGRVDVSDGGNLIGIDFRPADGQLYGLTDRGGLYAIDLSTRYFGATTKVSQVNPRFSGGFGAVVDFNPVLNALRIVGSNDQNLAVVNGASGGNLNTTAVQTTLAYAQGDVNFGKDPEIVGGAYTNNFNGATTTLFYMVDHDLDTLVTISNKNATGSSNTGSGLLQTIGPFVDEYGNALNMSPTTDFDIYTDSNGTNFLVGQTTRLLFSIDLSQIDPNLPLGRTQKVVVKRGQPAPLPGATAPLTGGVFDIAIVPRP
STC_00445	AUR_c3.3	189968	191260	+	beta-lactamase	COG1680	-	-	-	-	-	CytoplasmicMembrane	-	-	ER	ER	PF00144 5	ATGCGCACGCAGCTGTTGACGACGACATTGCTGGCGGCTCTGCTCGGCAACGCTTCGTTCGCCGAGACACCGCAAACGGAAAGTTGGACCGCGCTCAACGGCGCACAGACGCAAGTCAGCGCCGCAACCAGCCTCTCGAAAGAACGGCTCGCTCGCATCGACACACTGATGCAGCAGTACGTCGATGAGAATCTGATCGCCGGCGCAGTGGCATTGATCCTGCAAAATGGCCAGCCCGTGTACGAGCATGCCGCCGGTTGGGCCGACAAGGAAGCCGGCACTCGCATGGCCCCCGATACCATCTTCCGGATCGCCTCGCAGACTAAAGCGCTCACCAGCACCGCCATCCTGCAATTGCAGGAACAGGGCAAGCTCGTGGTCAACGATCCGGTCAGCAAA…	MRTQLLTTTLLAALLGNASFAETPQTESWTALNGAQTQVSAATSLSKERLARIDTLMQQYVDENLIAGAVALILQNGQPVYEHAAGWADKEAGTRMAPDTIFRIASQTKALTSTAILQLQEQGKLVVNDPVSKYIPEFAKSTVLVNGNSVPAKRPITLRDLLTHTAGISYGTNPEIAEQYRAKGLGPAAGIGWYTADKNEPICTTMERLGSLPFVAQPGEAFVYGYNTDILGCVVERASGMPLDEYLRKNITQPLGMKDTNFFLPKDQRTRLAAVYGTGSNGKIARSGNDAKGQGHYVEGPRRSFAGGAGLLSTAKDYARFLEALRNGGTLGNVRILAPRSVALMTTNQIGDIYNKPDMGFGFGFETVERFGASGMEAPGAFGWGGAYGTNYRVDPTSG…
STC_00446	AUR_c3.3	191267	192328	-	oxidoreductase	COG0451	-	gnl|BL_ORD_ID|2811	epimerase/dehydratase	-	-	Cytoplasmic	-	-	none	none	-	ATGCGGATTTTCGTGACTGGTGCTACCGGCTTCATCGGCGCGCATTTTGTCGAGCGCGCTTTGGCGGAGGGCCATGATGTCGTGGGCCTGTACCGCAGCGACGGACCCAAACATCGAGCGGTTATTGAGCGGTTGCGTGCGCATGGGGCGTCGCTCCGGCACGGCGATGTGCTGAATCCCGAATCGTTTGCCGACACGCTGCGAGGCGCAGATTGCGTTTGTCACTTTGCCGCCGCGTTTCGCGAGTCCGGCGCCGATGAAGACTATTTCAAGCGCATGAATGTCGAGGGTACGTCGAACGTGGCGCGAGCCGCCGTTGCCGCTGGAATCAAACGATTCGTCCAATGCGGGACCGCAGGCATCTATGGTCAGCGTGTCGCCGGCACTATCGACGAGAGC…	MRIFVTGATGFIGAHFVERALAEGHDVVGLYRSDGPKHRAVIERLRAHGASLRHGDVLNPESFADTLRGADCVCHFAAAFRESGADEDYFKRMNVEGTSNVARAAVAAGIKRFVQCGTAGIYGQRVAGTIDESAPIRPWNGYERSKLAADERVREIATEAGMEFVILRPTAVYGPRDERLLKLFRSVQKGRFPLFGPGDGRRHMIYVTDLADAFLRACTAPTAVNQELIVAGPKAVPLREMLQTIARVANRPAFGPRLPLKPMLALAAVVEDTCKLLKINPPIYRRRMDFYLNDAAFDSRQAQTVLGWQPKVDLAEGFAATLSALRHERSGAAVTVAQAFAFFSLISLLTADA
STC_00447	AUR_c3.3	192535	195045	+	TonB-dependent receptor	-	K02014	-	-	-	-	OuterMembrane	-	-	possibly ER	possibly ER	PF07715 6;PF00593 9	ATGGACAACAACAACGGTTCTTGCGGCTCATTTCGCTGGCTTGCCAGCCTGCCTGCGCTGGCCATGGCCGTGCCATTGATGGCGCAGAACGCGGGGCCCGGCAATGCCGAGCTCGAACAGGTCGTGGTCACCGGCACTCGTGTCGCGAATCGCTCGGCCCTGGACACCGCGGTCCCGGTCGACGTCGTCAGCGGCGAACAATTGCAAAATATCGGCGTCGCCGAAGTGAGTCAGGCACTTTCGGTCATAGTGCCTTCATTTAACTTCCCCCGCCCCGGCCTCGCCGATGGCACCGATACGGTGCGTCCAGCGACATTGCGCGGTCTCGCGCCCGATCAAACGTTGGTGCTGGTGAATGGCAAGCGCCGGCATCAGTCGGCGTTGGTCAACATCAACAAC…	MDNNNGSCGSFRWLASLPALAMAVPLMAQNAGPGNAELEQVVVTGTRVANRSALDTAVPVDVVSGEQLQNIGVAEVSQALSVIVPSFNFPRPGLADGTDTVRPATLRGLAPDQTLVLVNGKRRHQSALVNINNTIGRGSTAVDMNTIPNAIIQSVEVLRDGASAQYGSDAIAGVINLRLRNTNDGGDAGVTYGWRDTTYDVLVGAPPPGANYTSPPGRSRDRSDGETLIVSAWKGLPIGKTGSVVVAAEYRDQEHTERGGYDMRQQYPLVNGAFDPRETTFNRYNSWYGEPELNQKTVFVNAEYQVQSGATMYGWASWQDREAVSAGFYRPAGDPRNVIEIYPDGYLPLIAPDVMDLSAAFGVSWRLGVWNMDSSFVYGRNEMDFRVEHSLNRSLGPAS…
STC_00448	AUR_c3.3	195042	195662	-	lysine transporter LysE	COG1280	-	-	-	gnl|TC-DB|P0AG34	Homoserine/homoserine lactone efflux protein - Escherichia coli.	CytoplasmicMembrane	-	-	ER	ER	-	ATGTCTTTGTACGGGCTGTTGGTGTTTTCCGCGGTGTATATGCTGGCGGTGGCTTCGCCGGGTCCTGGTGTTGCCGCGGTAATTGCACGATCCCTGGCGAAAGGTACGCGCGGTGCGCCGGCGTTCATCGCGGGCTTCCTGGTCGGCGATCTCATCTGGTTTGCATTTGCTGCAACCGGTCTCGCCGCACTCGCACAGAGCGCGCACGCGGTGTTCGTCGTGGTGAAGTATGCGGGCGCAGCATACTTGCTGTACCTCGCGTACAAGCTGTGGACCGCACCGGCCGCGCCGGTGTCCGATGAAGGGCCTGAGATGGAAGAAGGCCAGAAACCGATGCAGCTGTTCCTGGGCAGTCTGGCGTTGACGCTGGCCAATCCCAAGACGATGGTGTTCTTTCTG…	MSLYGLLVFSAVYMLAVASPGPGVAAVIARSLAKGTRGAPAFIAGFLVGDLIWFAFAATGLAALAQSAHAVFVVVKYAGAAYLLYLAYKLWTAPAAPVSDEGPEMEEGQKPMQLFLGSLALTLANPKTMVFFLALLPTVVALEKLTLLGFAEMVVAISILLPTTLGAYVLLAARARRVFKSATAVRRINRGTGAAMACAAVAVATR
STC_00449	AUR_c3.3	195927	196442	+	ketosteroid isomerase	-	-	-	-	-	-	Unknown	-	-	ER	ER	-	ATGAAGCGTTTGGTTTATTTCTCGAGCACGATACTGACACTGGGCGCGGTCGCAGCGAGCATCACGCTGGGCGGTTGCAGCACGCGCAGCGAAACATTACCCAAATCCGTCGTCCAGGCCTTCGAGCAGGCGTTCAATGCGGACGATCTCGACGCCGTCATGGTGCTGTTCGACGATGAAGCGCAGATCCTGCCGGAGCGTGGCGCGGCCATCACCGGTCGCGACAACATCTCGGCATTTCTCAAGGATCAGATGACGCCCGTGGTGTCATTCAACACCGAGGCAGACATGAGCCTGGTGCGCAAAGATATCGCTATCGAGCAAGGACACTACCGAGTGCGCGATGTGCGACGCGGCTCGGATGTGGAAGAAGGCAAGTACATGCACGTGTGGCGCAAT…	MKRLVYFSSTILTLGAVAASITLGGCSTRSETLPKSVVQAFEQAFNADDLDAVMVLFDDEAQILPERGAAITGRDNISAFLKDQMTPVVSFNTEADMSLVRKDIAIEQGHYRVRDVRRGSDVEEGKYMHVWRNRGQGWKLYRVMYNTVVTEPTTVSISVAQAAETETDGTG
STC_00450	AUR_c3.3	196450	198324	-	N-acetyl-beta-hexosaminidase	-	K12373	-	-	-	-	Periplasmic	GH20.hmm	Glycoside Hydrolase	not used	not used	-	ATGAGGATGGCGGAGTTAACAGTTCGCCATTCGCAGTTCGTCAGCCAGTCATGGCTGAGTCTCAAGGTCGAGGCGTATGGCGAGGGAGGAAATATAATGATCGGCCGTCTGGTCGCTGTCTTTTCGCTATTGTTTTGCCTGGCTGCTGGCGCGCTGGGCGCCGAGCGTGCTGCCGAAATATCGCTAGTCCCCTGGCCGGCGAGCGTGGAGCCGCAGGGCGGCTCGTTCACGCTTGACCGCGAGACCCAGATTGTCTACGACGGCGGCGACGCGCGGGTGAGCGCAGTCGCGCACTACTTTGGTGAGTTGATCGAGAACACGCGCGGTTTGCGCCCCGCGATCGTTCAGGGTTCTGCCGAGAAAGCGCCGAAGCGGTCCGTTGTCTTTACATTGGGCGGC…	CLAAGALGAERAAEISLVPWPASVEPQGGSFTLDRETQIVYDGGDARVSAVAHYFGELIENTRGLRPAIVQGSAEKAPKRSVVFTLGGAAGNGPEAYQLDVTSKAALVTAADPRGLFNGAVTLWQLASLQSTAAQEVRIPGIRINDQPRMRWRGLMLDSANQYQSVAFIKRYIDFMALHKLNVLHWHLVDERAWRLQIPKYPKLTGGLSSYSADDVRQVVEHAAARNVMVVPGLEMPGHATAAVTAYPSLRAADSPGASTNLYNVEEETFAFFDAVIAHLASLFPAEYIHIGAGDVSKDQWKQSSGVQARMRELGIVNEVRLQRYFFERISELTKKQRRRIVGWDVIFGGGVPTDSVIMTARGLDGALGAVASGYEVIVSSSNLLSFDRPQSGALNERS…
STC_00451	AUR_c3.3	198420	200396	+	glucose dehydrogenase	-	K05889	-	-	-	-	Unknown	-	-	not used	not used	PF13442 5;PF13360 4	ATGCTTGCGCACACCGCGATTCGGACTGTCGCACGTTCAACATGGACCGCACTGATCGGCACATTGGCCCTGTCAAGCGCCTCAGCACAGGTGCAGGAGAGTGCGAAATCCGTAACTGCCGAGACGGCCGCCCTGGCCCGTGCTCAGGCGGCGATGGCAACACCCAATCCGGGCGAGGCGGTCTACGAGCAGAACTGCGCCGCGTGCCACAACCATCCTGAAGCCACGCGCGCACCGTCCCTGGATACGCTCAAGGCGATGCGTTACCAGACCATTCTGTATGCCTTGAACGAAGGCAAGATGAAGGTCCAGGCGTCGGCCCTGAACGCCACGCAGAAGGCCGCGGTGATCGACTATCTGGTCGGCCGCGAAGCCACTTCCGATGAGTGGCTCACGACA…	ARAQAAMATPNPGEAVYEQNCAACHNHPEATRAPSLDTLKAMRYQTILYALNEGKMKVQASALNATQKAAVIDYLVGREATSDEWLTTAMCSAERRKVKLDAPATVTGFGFDLKNHRHLTAAQTGLRTADMRNLELAWAMGFPKATQMRSQPAIVGTTLFLPVADAQRAFAIDISGAPCVQWVYSHETPLRTGAAFGQLPNGRKVIVFSDVASKVHMLDAATGQLVWIQSVGLYPLSLTTGTPAIHGDRIYVPISQYEISLGGNDDHECCRTHGAVTALDAMTGKKIWTTHTMAEAKPVRDRGDGKMIYGPSGAPIWNSPAIDAKRGVLYVGTGEATSEPAAPTTDAILAIDLKDGRIRWSFQATENDIFLTACARNRDGLNCPKNSVHRDVDFGASVI…
STC_00452	AUR_c3.3	200401	201012	-	5'-nucleosidase	-	K01243	-	-	-	-	Unknown	-	-	not used	not used	-	ATGACTTCAGTACACAACCAGGGCAATCCGGACCCGTTGCTGGTAATGGCGCTCCCACTGGAGAGTCAGGGCGTGTTCGAGCGCGCCAACATCCCAGTGTTGTATACCGGTATTGGCAAAGTGAACGCCGCTTACGCACTGACGAAGCGACTGTCCGAATACGTGCGCGCTGGCCGACCCATGCCGCAGGTGATCAACTTCGGCACCGCTGGCAGCCGGCGTCATGTCACCGGGTCGATCCTGGAGTGTCATATCTTCGTCCAGCGTGACATGGATGTGACCGGTCTCGGGGTGCCGCTCGGCGTTACGCCGTTCGAAGATGCCATTCCGTCCCGCCTGGAATTCCCGCGTCTGTTTCCTCAGCTGCCCGGCGGCGAGTGCGGCAGTGGCGACTCGTTT…	ALTKRLSEYVRAGRPMPQVINFGTAGSRRHVTGSILECHIFVQRDMDVTGLGVPLGVTPFEDAIPSRLEFPRLFPQLPGGECGSGDSFVMSEIAMECDVMEMEAYALAKVCWLERVAFTAVKYVTDGADHASGQDWHANLKLAADQFLLLYRRFRGEA
STC_00453	AUR_c3.3	201096	202505	+	amino acid permease	COG0531	K03294	-	-	gnl|TC-DB|Q09143	High-affinity cationic amino acid transporter-1 (CAT-1) (CAT1) (System Y+ basic amino acid transporter) (Ecotropic retroviral leukemia receptor) (ERR) (Ecotropic retrovirus receptor) - Mus musculus (Mouse).	CytoplasmicMembrane	-	-	none	possibly mitochondrial	-	ATGGCCTTCTGGAACCGCCGCAAGAGTCTCGAGTCCGTCAGCACCCGGCAGTCGCACAGCACGCTACGCCCCACGCTCGGCTGGCCGCATCTGCTGAGCCTGGGCATTGGCGGCATCGTCGGCACCGGCATCTACACCTTGATCGGCGTCGGCGCTGGCCTGGCTGGACCTGCGGTCATCATCTCCTTCGTCGTCGCCGGCTTGGTCTGCGCCTGCGCGGCGCTGGCATACACCGAGATGTCGACCATGATGCCAATGGCTGGCAGTGCCTACACCTACAGCTACGTGGCGCTCGGGGAATTGCCGGCGTGGTTCGTGGGCTGGACGCTGATCCTCGAATACACCGTCGTTTGTAGCGTCGTCGCCGTCGGTTGGTCTGGGTACGCGGGCGGATTCATT…	MAFWNRRKSLESVSTRQSHSTLRPTLGWPHLLSLGIGGIVGTGIYTLIGVGAGLAGPAVIISFVVAGLVCACAALAYTEMSTMMPMAGSAYTYSYVALGELPAWFVGWTLILEYTVVCSVVAVGWSGYAGGFIRALGVGIPDALLAGPAAGGVINLPAIVIALAVAGLLALGSKESATVNLILVFVKLIALATFVALAIPAFNAGNFEPFAPHGFGATEIDGAKYGMMGAAAVIFFAFYGFDAVSTAAEEAKDPGRDLKIGIIGSMLACTLIYMVVAAAAIGSTRTEALAASPEPLAMVLRGLDHPAAAKFIGLAAIVALPTVIMAFMYGQSRIFFVMARDGLLPQRLSVVSEKSGTPVLMTMITGVIVAIIAGFLPLQRIAEVANAGTLVAFIAVAVC…
STC_00454	AUR_c3.3	202520	203389	-	esterase	-	-	-	-	-	-	Unknown	CE1.hmm	Carbohydrate Esterase	ER	ER	-	ATGCATCAATCCAATCGAGTGTGGCGGTCTGTGTTGCTGGCGGCGTGCGCGCTATTGCTTTCTTCGGCAGCGTTCGCCAGTGAGGTCCTCACTCGCGAGTTCAAATCGAGCACCCTCGGCCGCGCATGGAAGTATGAGGTCTACCTGCCCACCGGCTACGAGACCTCGCGGCTGCGCTATCCCGTGCTGTACCTGCTCCATGGCAACAACGGTTCCGGCAAGGAGTGGATCCAGAAGGGCAAGGTGCAAAGCGTGGCCGACGGGTTGATCGCCAAACGCGAGATGCCACCGGCGGTGATTGTGATGCCGGACGCCGGCGTGACCTGGTACGTCGATCGTAAGGAGAAGATGGAAACGGCCATGCTCCGCGATCTGTTTCCCGAAGTGGAAAAGAACCTG…	MHQSNRVWRSVLLAACALLLSSAAFASEVLTREFKSSTLGRAWKYEVYLPTGYETSRLRYPVLYLLHGNNGSGKEWIQKGKVQSVADGLIAKREMPPAVIVMPDAGVTWYVDRKEKMETAMLRDLFPEVEKNLRVLRSREGRLIGGLSMGGYGSLRFVLKYPEMFAAAALLSPAIYEPLPPQNSSARKVGTFGAPAFDEQVWKSLNYPALWQGYLAKKQPVPMYINSGDDDDFMIEAEATKLYSLLRANQQPAELRIVDGAHTWAVWGSTLGDAMKYMFRYSAKPASAE
STC_00455	AUR_c3.3	203389	204387	-	hypothetical protein	-	-	-	-	-	-	Unknown	-	-	ER	ER	-	ATGAACAAAGGACTGCTGAGCAGTATTGCCGTTGCGCTTGCAGTGGTAACAACAGCGGCGCACTCGGGAGAGATCGCGGGCCGCCGCTATCAGCCGCCGCGTCTCGCGGATGGCACGCCTGATCTACAGGGTGTGTGGACCAACGCCACGGCGACTCCGATGGAGCGCGCAGTAGAGCTCGGGATGCGCCGTGCATTCACCGATACAGAGGCAGCGGCAATCAGCAAAGCGGCGATCGCGGCAGTCGAGGCTGATGCGAAGCCGAGCGATCCGGACCAGAAAATCGAAGCGGCTGCATCGTTGCCGCCGGTCGGCAATTACAACTTGTTCTGGACCGATCGCGGCATGAGTGTGGCGCTCATCGATGGGGAGTATCGAACGTCGATGATCATTGAGCCG…	MNKGLLSSIAVALAVVTTAAHSGEIAGRRYQPPRLADGTPDLQGVWTNATATPMERAVELGMRRAFTDTEAAAISKAAIAAVEADAKPSDPDQKIEAAASLPPVGNYNLFWTDRGMSVALIDGEYRTSMIIEPLNGRVPPLTASAQQRIAETRVGRSNDGPEGRALGERCLLSFGYASGPPMLPVMYNSYYQIVQSPGYVMILVEMVHDARIIRIDDKHVPGSVRKWMGDSIGHWEGDTLVVETRNFRPEQSFRGSSEQAVITERFTRVAEDKIVYRFTVDDPATFAERITGELPFVPANANIYEYACHEGNYALPGILSGAREEETAAKAE
STC_00456	AUR_c3.3	204609	206327	+	alkyl hydroperoxide reductase/ Thiol specific antioxidant/ Mal allergen	-	-	-	-	-	-	CytoplasmicMembrane	-	-	ER	ER	-	ATGCGCAACTTTCATTGTGCCGGGCTCCTGCTCTCGTCGATTCTGCTGAGCCCTCAGGTCCTGGCCGCGGCCGATGTCGCGGACAATTTTCGCCTGACGGATCATCACGGCGTCTCCCACGAGCTCCACTATCTTTCTGACATGAAGGCCGTCGTGCTGCTCGCGCAGGGCAATGGCTGCGACGCGTCCCGTCAGGCCGCCACCGCTGTGCAGGCCTTGCAGGGGAAATATGAGTCGCGGGGCGTAGCGTTCCTGGCGATCAATTCGAACCTGAACGATGCATTGCCAGCAGTCGTCAAGGAAGCGAACCAGGCCGGCATCAAGCTACCCATCCTGCTCGATGGCACGCAGCTGGTCGGCGAGTCGCTCAATCTCGCCAACAATGGCGAAGTGCTGGTC…	MRNFHCAGLLLSSILLSPQVLAAADVADNFRLTDHHGVSHELHYLSDMKAVVLLAQGNGCDASRQAATAVQALQGKYESRGVAFLAINSNLNDALPAVVKEANQAGIKLPILLDGTQLVGESLNLANNGEVLVLNPKGWKIAYRGDASGISSALDAVVAGKPAPAATAAKGCAIKMPEREKRSAHTNISYEKEIAPLLMDKCVVCHREGGIGPWQMSNYDMIRGFSPMIREVVRTQRMPPWHADPHYGVFSNDRGLSPAQAKTLVHWIEAGSPRGTGTDPLLAQKKDWPKWELGEPDLIVELPPFTTPATGTIPYQNIKLDNPLDRDVWVRAIDFLPGQRAVLHHIIASAGGEIRGNISLNNYVPGAQPLQVPKDNGILLPAKSKLHFQVHYTPNGQVL…
STC_00457	AUR_c3.3	206769	207104	+	hypothetical protein	-	-	-	-	-	-	Unknown	-	-	ER	ER	-	ATGCGTATGTGGGCGATGGCGAGCGCGGTGGCGGTCTGCACTCTGGCGATGAGCAATCTGGTTTCGGCGGCGGCACCGGCGTACCACGCCCAGGCGACGCTAGTGACGCCAGTATCGGCTGCGACCGAAACGGAAGTCTCCGGCGTGACGTGGCGCTGTGAAGGCGATCAGTGCGAGGGCAAGGGCGACCGTCGCGGCAGCCTGGATTCGTACATGAAGGAGTGCCGCAAGGTGGCGGAAGCGCTGGGCGAGCTGTCGTCTTATACGAGCCGCGGTCGCACCATGAGCAAGCGCGACATCCAGAACTGCAACAAGCTCGCCGGCAAGGCCGAGTGA	MRMWAMASAVAVCTLAMSNLVSAAAPAYHAQATLVTPVSAATETEVSGVTWRCEGDQCEGKGDRRGSLDSYMKECRKVAEALGELSSYTSRGRTMSKRDIQNCNKLAGKAE
STC_00458	AUR_c3.3	207168	207491	-	hypothetical protein AT59_00755	-	-	-	-	-	-	Unknown	-	-	not used	not used	-	TTGCGTAACCGTCTATATCGCCTGCTTTGCCTTGCGGCGCTGGTGGCCCCCGGGGTCGCCAGCGCCGATTCCATGCGTTGTGGCAAATGGGTCGTCAACGAGTCCATGACCGTCGGCGAGTTGCTCAGCAAGTGCGGCGAGCCACAAAGCCGGGAGACCACCGAGGACGACGTCTACATGACCAGCGTCAACGGCGCGCGGGTGAAGACCGGGAAAGTGACGGTCACGGAGCGCTGGATCTATCGGGCTTCGTCGAGAGCGTTGCCGATGGCGGTCGTCGTCGTGGATGGCAAGATCATCAGCATCACGCGCGCTGACAGCTGA	LRNRLYRLLCLAALVAPGVASADSMRCGKWVVNESMTVGELLSKCGEPQSRETTEDDVYMTSVNGARVKTGKVTVTERWIYRASSRALPMAVVVVDGKIISITRADS
STC_00459	AUR_c3.3	207509	207937	-	hypothetical protein	-	-	-	-	-	-	Unknown	-	-	ER	ER	-	ATGTCGACCTTGAGGAACCATTTGTTGATTGCTGCGACTGTCGGACTGATGGCGCTCGGTGGCTGCGCCACGACTGGTGGCAGTTTGAGCAGTTCGGCGAGTCGTTTGGAAAGCAGCGCAGAGGCTCTGCGCACGCAGGCACGTAATGGCGATGCGCGCTCGAGTTTCCAGGGTGATGCTCGCGAACTGGCGGACGAGGCGCGTGATTTCCGCCGGACGGTCGAGGATCGCGATTCTTCGAAGGAAGATGTGCGCGAGGCTTTCAACGACCTGTCGAAACGCTATCATGCGATGAGAGACGAGGTGGAGCGCTCGCAGAGCCGGGAAGCGGAACGGGACTTCCGTCCGGTCACCGAGGCTTACCTCGACGTGGAGCGCGAAATGCGATCACGTGACAGC…	MSTLRNHLLIAATVGLMALGGCATTGGSLSSSASRLESSAEALRTQARNGDARSSFQGDARELADEARDFRRTVEDRDSSKEDVREAFNDLSKRYHAMRDEVERSQSREAERDFRPVTEAYLDVEREMRSRDSKRDRYASDY
STC_00460	AUR_c3.3	208015	209781	-	amidohydrolase	-	-	-	-	-	-	Unknown	-	-	not used	not used	PF01979 4	GTGCAGACTGGCGGCAACGACTATTTGAAGGCGCCTGTGAACGAGGCGTTCACGCTCGAGCAGAGCGTGGCGCGCTGGAAGAACGATGCCGAGAGCGGGGAGCGAAAGCTCACTGCGCCGGCATTTTATCTCAGCCTCCAAAGCGTACCCGAGGAGGGGGCGCTGCTCGCCAATGCACTACTGAAGGCGGAGGGGCAGAAGTTGGCGCTGCTGCCGGAGGGGCAAGCGGCGCTGCGACGTGGTGATGAAGTGACATTGCAGTCGCCCGCGGGCTCGCGACGCGTTGTGAGTTACGAAATCTCCGGTCTCGGTTTCGCGCCTGATACGATCTGGCTCGATCCGAACGGCGCCTTCTTTGCTTCGGTGAGTAACTGGTCCTCGTTCATCCTCGAAGGCTGG…	VQTGGNDYLKAPVNEAFTLEQSVARWKNDAESGERKLTAPAFYLSLQSVPEEGALLANALLKAEGQKLALLPEGQAALRRGDEVTLQSPAGSRRVVSYEISGLGFAPDTIWLDPNGAFFASVSNWSSFILEGWESSVPQLLDLQSKRANARIQENARALTRTPKGPLAIVNANLFDSQTGQSVPGSTVLIEGNRIKAVGADGKVAIPAGAERIDARGRALLPGLADMHVHIGDNEGIQHLAAGVTMVRDMANDADTLLDAKRRIEAGEEMGPRIFMSGIMEGPGPFAGPTKVLIDNEAQAREAVDNYAKLGFQGVKIYSSIKPELVPVIAKLAHEKRLHVGGHVPANMTARQFIEAGADEMQHINFVFLNFFFDEVKDTRTPARFTTVAQRASKLDLNS…
STC_00461	AUR_c3.3	210084	212159	-	alcohol dehydrogenase	-	K17760	-	-	-	-	Periplasmic	-	-	not used	not used	PF13442 5;PF13360 4	ATGCGGCCATTCCGTTCAGCGGTACAGCACGTTTTGCACGGCGCGATGCTCGGCGTCGTGCTCGCTCATTCGTCGGCCGGCGCTGCCGAAGTCGATGCCGCCCGCCTGCTCGCGGCTCCCGGCAACAATGCTGACTGGCTGACGCACGGCCGCACATACGACGAGCAGCGCTTCAGCCCGCTGTCGCGAATCAACCAAGGTAATGTCAACGAGCTGAAGCTCGCCTGGTTCTACGACTTCGACACTACGCGCGGCCAGGAAGCGACGCCACTGGTGATCGACGGCGTCATGTATGTCACATCGGCGTGGAGCAAAGTGGTTGCGCTCGATGCGCGCACCGGTCGCGAGCTGTGGCGGTTCGATCCCAAAGTCGACGGTGCCAAAGCCATCGATGCCTGT…	WLTHGRTYDEQRFSPLSRINQGNVNELKLAWFYDFDTTRGQEATPLVIDGVMYVTSAWSKVVALDARTGRELWRFDPKVDGAKAIDACCDVVNRGVAAWGNRVFVGTLDGRLIALDRTTGTPAWSVQTTDPTKRYTITGAPRVIAGKVIIGNGGGEMGVRGYVSAYDANDGKMVWRFYTVPGNPKDGFESPALERAAKTWHGEWWKYGGGGTVWDSMAYDPQLDLLYIGVGNGSPWNHQIRSNGEGDNLYLSSIVALRPSTGEYVWHFQTTPAESWDFTATQHIILADLTIDGKVRKVLMQAPKNGFFYVIDRATGEFIHAKNYVHVSWTTGLDPKTGRPGMVPEARYLREPAMVSPGPLGAHNWYPMSFSPQTKLAYIPALEASSYYKHDDAFQFRDR…
STC_00462	AUR_c3.3	212273	212479	-	hypothetical protein	-	-	-	-	-	-	Unknown	-	-	none	none	-	ATGAAGCTGGAAGTGATGTCGATCAGTTTCCTGCGCAGCGGCGCGCTGTCGGTGGAAGTCGGCGCGCAGTCGCAGAAGGACACGCCCACCGAGCCGTCGCTGGACGTGGTGAAGATGTGGGTGTACCTGCCGTCGTACAATAAATCCGACAGCATGGCGGACATCCTCGAAGCGGCGCTCAATATCGCCCGCCAGTCGCTACGCTGA	MKLEVMSISFLRSGALSVEVGAQSQKDTPTEPSLDVVKMWVYLPSYNKSDSMADILEAALNIARQSLR
STC_00463	AUR_c3.3	212532	213173	-	hypothetical protein JCM19237_6576	-	-	-	-	-	-	Unknown	-	-	not used	not used	-	GTGTATCGTCGCTCACTCGCCGCCATTGCATTGACTGCCACCCTGCTGAGCCCGCTGGCTCATGCCAAGGGCGAGCAGAGTCTGCGAGTGCATTGGAACAAGTCGTCCGAGACCGATCTGGGGACGGTGATGATCGGCGACTTCGACGGGTCACCCGAGTCGAACTATCTGGTCGGCGCGAGCTATGGCTACCAGTACAGCGATACGCTGTTCACGCTGCCGATCGAGATGACCGCGAACGTGGGTGTGCAGTGGCTGAATGAGCGGGGCTATCAGCAGGATGGCTACGGTCTCACGACATTCATCAAGGCCCACTATCGTTGGCGTTTGCCGTGGACCGAGAAGCAAATCCGGCTCGGGCTGGCTGAGGGACTCAGCTACGTCTCGCGCATCCCGATG…	VYRRSLAAIALTATLLSPLAHAKGEQSLRVHWNKSSETDLGTVMIGDFDGSPESNYLVGASYGYQYSDTLFTLPIEMTANVGVQWLNERGYQQDGYGLTTFIKAHYRWRLPWTEKQIRLGLAEGLSYVSRIPMSEVRDFATKDARSEKLMNYLEWTIDVPLRQFGALEGLFEGGAIKDASVGFLVWHRSSVFGVFSETGGGVNFMGFSVEAKF
STC_00464	AUR_c3.3	213469	214353	+	2-heptaprenyl-1,4-naphthoquinone methyltransferase	-	-	-	-	-	-	Cytoplasmic	-	-	none	none	-	ATGTGTAATGGCTCCAGAGCCGGCGAGCTGAGCCTTTGCCGGCGGCAGCGGCTGGCTCATCATGCAGCCATGAGCAAGCACCGCAATCCGCAAGCCGAGCAAATGGCAGACGAGTCCATGGTCCGCAATCTGCGCGCGCAGGCTGAAGCCATCTGGCCGCAGGAGCAATCGTTGCTGGGGCGTTACGGCCAGCCGTCACACATTGCCGACATCGGCTGCGGCAGCGGCGAGATCACCAGCCGCCTGGCCGCGCGTTATCCGCAAGCTCAGATCGTCGGCGTGGATATCCTGGAGAGCTCCGCAGCCTACGCCCGTCGAGTGCATGCAGCACTCGCGCCTCGTGTGCGCTTCGAGCAAGGTGACGCGTTCGAGCTGAAGTTCAGCGACGCACAATTCGAC…	MCNGSRAGELSLCRRQRLAHHAAMSKHRNPQAEQMADESMVRNLRAQAEAIWPQEQSLLGRYGQPSHIADIGCGSGEITSRLAARYPQAQIVGVDILESSAAYARRVHAALAPRVRFEQGDAFELKFSDAQFDLVVCRHMTQAVPEPDKVIAELYRICKPGGWLHVLSEDYGMLHMPVGAVDPDRLWHDGVVEYTRRTHTDARIGRRTWAIMNDLGLRELHVDYVIVDTLRVPRETFATIIQAWRDGYTEVLAENSKLTIDELRALFDQSIDAILDPRQYAVWHIPVISGRKPS
STC_00465	AUR_c3.3	214350	214814	-	hypothetical protein	-	-	-	-	-	-	Unknown	-	-	ER	ER	-	ATGGACCGCTTTTGGGCCGCTGTGCAACTGGCGGCCTTTTTTATTGTCGTGCTCAGCATCAGTCCGCGCGCCCAGGCGTGTGAGGACTGCGAGCGAGTGCCAGACGACAAGCCCACCGGTCGCGTCGATGTGACAGCGGCGGTCGATGCTGCCGGCGCGTTCGTCGTCAAAGCGCTGCGCGGCCTATATCCGTCCTACCGCGTTTCCGTCGTCGAAGGCGACGCGATCGATACCATGACCGTGGCCGAATATGCGGCCGCCTACGGCGTCCATGACGGACACAGTCGCGCCGAATTGCCGGACTTCCAACATCGCTACGCCTGGCAGCTGACGTATCGTGATGAGCAGCCGGCGGCACTGTCACAACCGACGCCAGCGGAGCGAGCCCACGGCACCGAT…	MDRFWAAVQLAAFFIVVLSISPRAQACEDCERVPDDKPTGRVDVTAAVDAAGAFVVKALRGLYPSYRVSVVEGDAIDTMTVAEYAAAYGVHDGHSRAELPDFQHRYAWQLTYRDEQPAALSQPTPAERAHGTDVTLDDSRVIGLRFEFDYGWRR
STC_00466	AUR_c3.3	215097	215486	+	hypothetical protein	-	-	-	-	-	-	Unknown	-	-	none	none	-	ATGGGACAGCATACTCAGGGACCCTGGATCGTCAGTCTCGATCCGCGTTATCCCAACGAGCCGTGTATCGACGCAGTCATCGATGGTGTGGTCTGGCATATCGCCCTGTGTCACAACGCCGTCGGCCCCGATGACGCAAGTGCAGAAGCCAACGCAAGGCTGATCGCCGCCGCACCCGAGCTGCTCGCTACCCTGAAGGACGCCCTGCCGCTGTTACGCGCCGAGGTCGAGAATCAATCGGCGGCGAGCGCCGGGCGACCCGCCGTTGAATCGATCAACCTGCGCACCGCTCGTTCGCGCTATGAGGCGGCGATGTCCGTGCTGGCAAAAATTGACGGCGCGCCCCCCTGTCGTCCACGCCGTGCAAACCAGCCGCTGCGCGGAAATTAA	MGQHTQGPWIVSLDPRYPNEPCIDAVIDGVVWHIALCHNAVGPDDASAEANARLIAAAPELLATLKDALPLLRAEVENQSAASAGRPAVESINLRTARSRYEAAMSVLAKIDGAPPCRPRRANQPLRGN
STC_00467	AUR_c3.3	215589	216620	+	hypothetical protein	-	-	-	-	-	-	Unknown	-	-	ER	possibly ER	-	ATGAAATCGGGCCACACGGCGAACTCATTTCATTGGTGGGCGGCAGTCGGTCTGACATTGGCCTCGTCCGCGGCCCTGGCCGGCACCTACAAAGCGCCGCGCACGGCTGACGGTCACCCCGACCTGCAAGGCATCTGGACCAACGCCACGCTCACGCCGGTCGAACGCCCCAAGATGCTGGGCAACAAACTGGTGCTGACCGAGGCTGAGGCGCTACAGATGGAAAAGCGCATGCAGGACTTTGCGGCCGAGTCCGATCGGCCCAGCGATCTGAACCAGGAGCTGCCCAAGGGCAACGTCGGCGGCTACAACGTGTTCTGGTTCGATCCCGCCAACAAAGTCGCGACGGTCAACGGTCAGCGGCGCAGCTCGCTGATTACCTTTCCCGAAGACGGCCAG…	MKSGHTANSFHWWAAVGLTLASSAALAGTYKAPRTADGHPDLQGIWTNATLTPVERPKMLGNKLVLTEAEALQMEKRMQDFAAESDRPSDLNQELPKGNVGGYNVFWFDPANKVATVNGQRRSSLITFPEDGQVPALSELGQQRLAARSARAAKGAFDGPEQRAVGERCLLGFGSNSGPPMLPVMYNSNYQIVQSANTVLIHVEMVHDARIIRLGGKHLPDHVRKWMGDSIGHWEGDTLVVETTHFNPAQPIQIGQGASYRLIPISPKLKVIERFTRTEAQTIHYEFTVEDPDTFSTPWRGEIPFHYTDQPIYEYACHEGNYALPGILAGAREEEKAAAQSKQ
STC_00468	AUR_c3.3	216623	218077	-	hypothetical protein	-	-	-	-	-	-	Cytoplasmic	-	-	-	-	-	GCACGTCAGATGTGTATAAGAGACNNCGATCAGCGGCGTACGCTCGAGCTCAACGATCGCTTGCTGCTGCCGTTCCAGGATGTCGGTCAGCTGGTGTTTCAGAGTTTTCAGGATCTGCTCGATCCGCGCGTCGACAAGCAGCGGCAGCAGGCGGCGGTAGTGCGCTTGCATCGCTACGTCGGCGCGGAGAAGGGCTATGAGGCGCTGACGTCGCTGGCTCGTGCACGTTATGAGGAGCGCGCCGGCGATTCGTCGCTGATCGGTCCGTGGGTCGTCGAGGCTGAGCAATACCTCAAGAACATGCCTCGCTATCTCGACGGCACCGAAGAGTTGTTCAAGGAAAGCGGCTTGAAGGGTTGGCAGCGTGACATGAAGACGCTGCGCAAGCAGTTCGCCGAG…	ARQMCIRDXDQRRTLELNDRLLLPFQDVGQLVFQSFQDLLDPRVDKQRQQAAVVRLHRYVGAEKGYEALTSLARARYEERAGDSSLIGPWVVEAEQYLKNMPRYLDGTEELFKESGLKGWQRDMKTLRKQFAEYEAWARATVLPRARKTNQLPPELYADNLRNFGVDMSPQELIERALADYVQTRDELKLTAAELAKQRNWPESDYRDVIRRLKQERIPNDQLLSLYQNRLRELETIVRDKRIVTLPEREAVIRLASEAESAAQPAPHIDPPRLIGNTGEPAEFVLPTSNPNAKPGVVMDDYSYDAIAWTLTAHEARPGHELQFARMLERGVSTARVVFAFNSANVEGWALYAEAVMKEYLPVEGRVGSLQARMFREARAFLDPMLNLGLLQPEQAMRF…
STC_00469	AUR_c4.4	3	3677	+	diguanylate cyclase	-	-	-	-	-	-	CytoplasmicMembrane	-	-	not used	not used	-	GTGACGCGCGTGGCGCGCGAAGTGGGTACCGAAGGCAAGCTCGGCGGCCAGGCGAAGGTGGAAGGCGTCGCCGGCACCTGGAAGGACCTGACCGATAACGTGAATCACATGGCCGCGAACCTCACCGGCCAGGTGCGCAACATCGCCGAAGTTACCACCGCGGTGGCCAGCGGCAATCTTTCCAAGAAAATCACCGTCGATGCGCGCGGCGAAATTCTGGAGCTGAAGAACACCGTCAACACGATGGTGGACCAGCTCAATTCCTTCGCCTCCGAAGTGACGCGCGTGGCGCGCGAAGTGGGTACCGAAGGCAAGCTCGGCGGCCAGGCGAAGGTGGAAGGCGTCGCCGGCACCTGGAAGGACCTGACCGATAACGTGAATCACATGGCCGCGAACCTC…	VTRVAREVGTEGKLGGQAKVEGVAGTWKDLTDNVNHMAANLTGQVRNIAEVTTAVASGNLSKKITVDARGEILELKNTVNTMVDQLNSFASEVTRVAREVGTEGKLGGQAKVEGVAGTWKDLTDNVNHMAANLTGQVRNIAEVVTSVADGDLKRKLVVEAKGEIAALANTINGMIDTLATFADQVTNVAREVGTEGKLGGQASVPGAAGLWRDLTDNVNQLAANLTTQVRAIAEVATAVTKGDLTRFITVEASGEVASLKDNINEMIRNLKDTTQKNNEQDWLKTNIARFNRLLQGQRDIRHVSNLILSQLVPLVNAHQALFYLTKQEGGENVLELVASYAAPNRRRPPQKLRLGDGLIGQCAVEKRSMLLTDAPHDYMRITSGLGEAKPSTVIVLPAL…
STC_00470	AUR_c4.4	3686	5752	+	histidine kinase	-	-	-	-	-	-	CytoplasmicMembrane	-	-	none	none	-	ATGCAGGCCCTCGGCCCGCAGATCGCTGGCAGCGACGAAGAGGTGCCGGCGGTGGATGCTACTGGCACTTTGCCGGCGTTGCCGATGCGCGCGACCATCCTGATCGTCGACGACGAGCCGAACAATCGGTTCGCGCTTGCGCAGGTGCTGGCGGAGCTGGAGGAAACGGTCGTCGAAGCGGCTTCCGGCGAGGACGCGCTGCGGTTCCTGCTGCGGGAAGAATGTGCCGTCATCCTGCTCGATGCCAACATGCCCGGGCTCGACGGTTACACCACTGCCGAGTTGATTCGCCGGCGCGAGCGGTCGCGCCACATTCCGATCATCTTCGTCAGCGCCATCGATCGCGACGACGAGCACATCGCACGTGCCTATGCGATGGGTGCTGTCGATTATGTCTTC…	MQALGPQIAGSDEEVPAVDATGTLPALPMRATILIVDDEPNNRFALAQVLAELEETVVEAASGEDALRFLLREECAVILLDANMPGLDGYTTAELIRRRERSRHIPIIFVSAIDRDDEHIARAYAMGAVDYVFKPVDPVILRSKVAVLVDLYRKSAEVERKAALERFLQEENLRIRQEKLEAERQLRQVEERQAAIVRSQPIALYSAAIDSGFSGPRFISDVIADSIGFAPHLFLEDPQLWVDNIHPDDRDRVLSEVAMIPTLGGMSTEYRWVCADGSVRWFLDRAVLIRHDGRPSEIFGSCLDITARRRVEQQLIQSQKMEAVGQLTGGIAHDFNNMLTVVIGNLDSLARALKGTGRNFDRAQMALTGALSCAELTRRMLAFARRQPLQPSAVNLGEV…
STC_00471	AUR_c4.4	6004	7521	+	RNA helicase	COG0513	K11927	gnl|BL_ORD_ID|54744	eukaryotic translation initiation factor 4A [Toxoplasma gondii]	gnl|TC-DB|P38919	Eukaryotic initiation factor 4A-III - Homo sapiens (Human).	Cytoplasmic	-	-	not used	not used	-	ATGCCTTTTGCTGCCCTCGGGCTTGTCCCCGAACTGACGCGCGCGCTCGCCGATCGTGGCTACACCGCGCCCACTCCCGTGCAAGCGCGAGTGATTCCTGAAATTCTCTCTGGCCGTGACGTATTGGCGGGGGCCCAGACCGGCACCGGTAAGACGGCCGGTTTCACGCTGCCGTTATTGCAACGTTTGCAGGGCGGTGCGCCGTCGAGAGCGTCTCGTGTGTTGATTCTCGTGCCGACGCGCGAGCTCGCGGCACAAGTGAACGAAAGCATTCAGAGCTACGGCAAATATCTGCGCCATCGCAGTCTGGTGATCTTCGGCGGCGTGAGCATCAATCCGCAGATCGAGAACCTGCGCCGTGGCGCCGAGATTCTGGTGGCGACGCCGGGCCGGTTGCTG…	QTGTGKTAGFTLPLLQRLQGGAPSRASRVLILVPTRELAAQVNESIQSYGKYLRHRSLVIFGGVSINPQIENLRRGAEILVATPGRLLDHAQQRTVDLSRVEIFVLDEADRMLDMGFIADIRRVIKLLPKQRQNLLFSATYSDDIRKLAQGLLHDPVEIEVAKRNAAVDTVEQRAYFVGKEQKRALLSHLIQDGDWQQVLVFTRTKHGANRLAKQLEQDGIEAAAIHGNKSQNARTAALSDFKNFRIRALVATEVASRGLDIKELPHVVNYELPNVPEDYVHRIGRTGRAGATGLAVSLVASDESGLLKDIERLLRKSVPKADVPHFKPAPPPVRGADDREDSRDREMSQPRQSQSELARSQARQGRPQGQQSRPPHQQHGDASRPLGGGGDGRRRKRR…
STC_00472	AUR_c4.4	7583	8761	-	ABC transporter permease	-	K09696	-	-	-	-	CytoplasmicMembrane	-	-	none	possibly plastid	-	ATGGGCGCACTGTGGACTGTGTTCCGCAAGGAAGTGCTGGAGAACCTGCGCGATCGTCGCGTGATTCTGTCGGCGTTCTTTTTCGGCGTGTTGCTGGCGCCCGTGATCTTCGGCCTGACCACGACGATGGTATCGAAACGTGCCGTCGCGAATCAGGACAAGCCGCTGAACCTACCCATCGCCGGCGCCACTAACGCGCCGAATCTCGTGCAGTTCCTGCGTGAGAACGGTGTAAAGGTCGAGGATGTGGAGCTCACGAGCGATCAGGCAATGAACGCGGTCCGCTCGGGTCAGCAGGATCTGGTGCTGATCATTGGCGAGGACTACGGCAAGGCGTTGCAGGCTGGCGAGTCGGCGCCGTTGTCCTTGATCGTCGATTCGTCGAACAGCAACACGTCG…	MGALWTVFRKEVLENLRDRRVILSAFFFGVLLAPVIFGLTTTMVSKRAVANQDKPLNLPIAGATNAPNLVQFLRENGVKVEDVELTSDQAMNAVRSGQQDLVLIIGEDYGKALQAGESAPLSLIVDSSNSNTSPSADRARQLLNAYGHQLAMLRLMVRGINPTVIEPVGVQTLDVATPAGRALLILGMMTYFCFMSMLVGGFYLAIDTTAGERERGSLEPLLTLPVSRSQLIVGKMLATSAFMSVSLLLTLATFGVVLTFIPLEALGMSANFGPRVILAIFAIMVTFVPMGAGLMTVVASFTRSNREAQSWLSVVMMFPIAPIMFAVVTGTKPSAGLMAVPSLSQHLIATSLMRGDSIPALHILICAGTTLALGALLVGVAIKLYQREAILG
STC_00473	AUR_c4.4	8761	9489	-	ABC transporter ATP-binding protein	COG4555	K09697	gnl|BL_ORD_ID|15764	Bacitracin transport ATP-binding protein bcrA [Bacillus cereus ATCC 14579]	gnl|TC-DB|P46903	ATP-binding transport protein natA (Na(+) ABC transporter) - Bacillus subtilis.	CytoplasmicMembrane	-	-	none	none	-	ATGATTCAAGTCGACGGATTGAAAAAGCACTTCGGCGCGGTGCAAGCGTTGCAAGAGGTTTCGTTTGCGGCAGGCGACGGCAAGATCACCGGCCTGCTCGGCCACAACGGCGCCGGCAAGTCCACCACCCTGCGTATCCTGAGCACCGTCATCCGCGCGAACGAGGGTCGCGCGCTGATCGACGGCCACGATTGCGCCACCGAGCCATTGCAGGTGCGTCGCTCGCTCGGCGTGCTACCTCATGCCAGTGGGCTTTATGCGCATCTCAGCGGTCGGGAGAACATCCGCTACTACGGCGAGCTGCACGGACTGCGCGGCGCTGAACTGACCCGCTCCATCGATCAGCTGATCGATCGCCTGGCCCTGGGCGAAGTTGCCGAGCGACGCGCCAAAGGTTAC…	MIQVDGLKKHFGAVQALQEVSFAAGDGKITGLLGHNGAGKSTTLRILSTVIRANEGRALIDGHDCATEPLQVRRSLGVLPHASGLYAHLSGRENIRYYGELHGLRGAELTRSIDQLIDRLALGEVAERRAKGYSQGERLKVGLARALIHRPQTIILDEPTNGLDVSAVRMLRELIRELRDSGRCVLFSSHVMQEVAALCDDIVIISHGRVVVRGTPAEILKATGAPDLEEAFVRAADQGEVA
STC_00474	AUR_c4.4	9486	10964	-	alpha/beta hydrolase	-	-	-	-	-	-	Unknown	-	-	ER	ER	-	ATGTCGGCGATTCATAATCGATGGCGCGTCCTGGCGGCATTGAGCCTGCCATGGACCTTTTGCAGCGCATCCCAGGCGCAGGCCGCCTCATTGCCGCTCGAAGCTTGCCGGCTCCAGAGCGAGATCGCCGGCGGCGGCGTAGCAGCGCGCTGTGGCTGGCTGTCGGTGCCGGAGAATCGCGAGCAGCCCTCGGGCAAGCAGATCCGGCTGCACGTCGCGGTGATTCCGTCATTGCGCCTCGAGCCGGCCGGCGATCCGCTGTTCGTACTGAGTGGCGGCCCGGGTCAAGCGGCGAGCGACTTCTACATCTCGATTGCGCCGGCACTCGCGCGCGTCCGACGCGACCGTGACATCGTGATCGTCGATCAACGCGGTACCGGACGCTCGAATCGTCTCGAC…	MSAIHNRWRVLAALSLPWTFCSASQAQAASLPLEACRLQSEIAGGGVAARCGWLSVPENREQPSGKQIRLHVAVIPSLRLEPAGDPLFVLSGGPGQAASDFYISIAPALARVRRDRDIVIVDQRGTGRSNRLDCSFPDESDITFSDPQQLRELTRSCLSKLPGDPRYYTTSVAVRDLDDVRAALGYQRLDLYGVSYGTRVAQHYMRRYPQRVRVAILDGVVPPQLPLGPDVALDAQAAIDSAFARCDSNADCKRVFPNIAGTFATLRARVKEQPVPLSIPDPLNAEPTKTQLGTAELGAAVRLLSYSDETLSTLPLLIHEAEIGQPQGLAAQYLMIKRSLDTQIANGMHFAVVCSEDAPRWHERPVADSELAKTYLGDTFMQAMRTICEQWPRGPVDAG…
STC_00475	AUR_c4.4	10997	11962	+	methyltransferase type 12	COG4798	-	-	-	-	-	Unknown	-	-	none	none	-	ATGGTAGACGAGGCCGGACCTACACGTCCGGTGCGTGCCCGGCACATTTGGCAGCTGCTGCCGGCCCCGTGGCGGGGCGGGAACCTGTGTGTACCCCTGGGTGTCTGTTACATTCGCAAGCTCAACAACTATCCCAACGAGCCCCTGGAGTTACGCATGCGTTCATCGTCGTTACTCGCCACCGTCGCCGCCGTTGCCTGCGCGCTGCCGCTGACGGGTGCATTCGCCAAGGACGAGGCATTGACCAAGGCAGTCGCCCCCGCGCATCGGTCGCCGAATTTCGTCGAGCGAGATCAGTATCGCAAGCCGGTCCAGGTGCTGGAATTCATCGGTGTAAAGCCCACCATGACCGTGGTCGAGATCTCACCGGGCGGCGGTTACTGGACCGAAATCCTGGCG…	MVDEAGPTRPVRARHIWQLLPAPWRGGNLCVPLGVCYIRKLNNYPNEPLELRMRSSSLLATVAAVACALPLTGAFAKDEALTKAVAPAHRSPNFVERDQYRKPVQVLEFIGVKPTMTVVEISPGGGYWTEILAPYLHDKGTYYTAIAPRASSERAAAAADTWQKKLDSDKARYGKVKISDFGGGKFEPAPAGSADVVITARNIHNWMSQGTAEQAFASFYKALKPGGILAVEEHRASSDKPQDPKAANGYVREDYAIGLAEKAGFKLVSSSDLLNNPKDTKDYAKGVWTLPPTLAMGDEDRAKYQAIGEADNFLLKFQKPQ
STC_00476	AUR_c4.4	12010	12798	+	membrane protein	-	-	-	-	-	-	Unknown	-	-	not used	not used	-	GTGGAAGACGACACAAAGAAATGGCTGTACTGGGCGATTCCCGCCGTGGTCGCGGTGGCAATCGGCGTGGCGTTGTACTACGGGCGTTCGCATCGGCAGGCCGAGCAGGCCGCGCAGACGCCCGCAGTTGCGGTTCCCGAGGCTCAAGCACCGGCGGCGGAGCCGCCGGTGCGCAATCCATTGGAGGAAACGCCGCCGCCGAAGCCGCTGCCGCCGTTGGCTGACAGCGATCCTTCGTTGCAAGAGTCGTTGAGCGGTGTGTTCGGGCGCGCGCTCGATCCGTTCCTGGTGCCGAAGAACATCGTTCGGCACACGGTCGTGACCATCGACAATCTGCCTCGCAAGAAAACGGCGGTGCAGATGTGGCCGGTGAAGCCGATCGGTGGCGAGCTCGCTGCC…	VEDDTKKWLYWAIPAVVAVAIGVALYYGRSHRQAEQAAQTPAVAVPEAQAPAAEPPVRNPLEETPPPKPLPPLADSDPSLQESLSGVFGRALDPFLVPKNIVRHTVVTIDNLPRKKTAVQMWPVKPIGGELAATGDGEELTLSAANYARYEPVIKILQNTDAAQVATLYKQYYPLFQEAYVSLGYPDRYFNDRLVEVIDHLLATPDVPGPIKLKRPSVNFEFADAELEGLSSGQKLLIRMGSANAAIVKNKLRELRQAVAKQ
STC_00477	AUR_c4.4	12854	13957	+	hypothetical protein	-	-	-	-	-	-	Unknown	-	-	ER	ER	-	ATGAGCAAAGTCGTGTTGATCTCGGTTGCCTCGTCGGTGGGCCTCGGCTTGCTGAGCCTGCATCTGGTCAAGCAGATGAAGGAAGGCGAGGCCACGATCGCCGAACTGAAAGCGCAGGTTGCGTCGCTGCAGGAACAGCAGCAACAGCCGCTACCGCCCGCGCCGTTGCAGTTCAACGAGCAACCACCGGTCGAGCAGCCGAGCCAGGGGGTTGCCGCAGCGGCGAAGGAAACACCGAAGGCTGCGGCGGTTTTCACCATCGGCCCCAATGCGGTGCCGGCACAACCCAATCGCGACGAGCGCATGCGCATGTTTCGTGAGCAACGCGAGCGTCAGCGTCAGTTGATGCAGGATCCTGAATATCGCGAGGCGATGCGCGTGCAGACACGAGGCAATTTC…	MSKVVLISVASSVGLGLLSLHLVKQMKEGEATIAELKAQVASLQEQQQQPLPPAPLQFNEQPPVEQPSQGVAAAAKETPKAAAVFTIGPNAVPAQPNRDERMRMFREQRERQRQLMQDPEYREAMRVQTRGNFARQYPGVIAELGLDAQQADEFFDLLADQQMRTTEQMQPLWEMESMDPNDQAARQERHRKIAQQAQENQRRSEAEMAARFGQDKLQAWKEYQSSMGMRYELENMRNALSASGLPLSEDLSKPMLKALAQAQQAEADEMSAAVSRGAAPAMARLTAFGAADGSNMERQLDAMRKRNQRMLDSIAPYLSFEQRAAIEKQQDAQLKMQEAQLRLMRAQGKGDNNGVYFLEGAGVNVVP
STC_00478	AUR_c4.4	14080	14505	+	hypothetical protein JP75_23390	-	-	-	-	-	-	Unknown	-	-	none	possibly plastid	-	ATGACCGTGGCACTGTTCGGCGCCACTGCTTGTAGCAAAGAGCAATCCGCCGGACGGCCGGCAGCGCCGCCCCCTCCCGCGCCGAGTGCGCAGTCATCGAACACAGAAGAACTGGGGCAGCCCTCCGATCCGCGCTTCATCGGCAGAGTCTGGGTCTCGACGACGCCGGGACACTCGCGTGGCACGCTGATGGTTTTCCTTCCCGACCGCACGCTGTTGATGGACTCGTGCTTCGAGACCTATCGCCTTTCCAAGTGGGGCGCGGAGGGCGATCGCATTCGCTGGATCGAAGATACCATTCCCATCGAGGCCACTCTCTCGATGCCCAACCAAAACGAGCTGCGATTGCAGATCGCGGGACAGGATCGAATCCAGTCGTTCGTGGTCGCTTCCGTGCCG…	MTVALFGATACSKEQSAGRPAAPPPPAPSAQSSNTEELGQPSDPRFIGRVWVSTTPGHSRGTLMVFLPDRTLLMDSCFETYRLSKWGAEGDRIRWIEDTIPIEATLSMPNQNELRLQIAGQDRIQSFVVASVPTVCPDRPR
STC_00479	AUR_c4.4	14918	15859	+	hypothetical protein	-	-	-	-	-	-	Unknown	-	-	ER	ER	PF05345 6	ATGCGCACTGCAACCAAGTGCACGCCTGCTTTGGGCGTGTTCGGCCTCTTTTTAGCTCTCGTCTGCGCGTTCTTTACAGTTACTGACATCGCCCAGGCGGCGCCGACCATTACTGGCACGCCGAGAACGACGGCGATCGTGAATACCTATTACAGCTGGCTGCCGACTGCGCGTGACCCCGCCGTGGCGCAGAGGACGCTGCGTTATTCAATCGTCAACAAGCCGTCGTGGGCGCAGTTCTCGGTGTACTCGGGACGTCTCGAAGGCGTAGTGCCGGCCACTCCGGGCACCTGGTCGAACATTCGTATTACAGTGAGAAGCGCAACCGGCACGGCCACGTTGCCGGCGTTCTCGATTACATCGACCCGGAGAGACGGCAGCGGTGGCAGCACGACCAAT…	MRTATKCTPALGVFGLFLALVCAFFTVTDIAQAAPTITGTPRTTAIVNTYYSWLPTARDPAVAQRTLRYSIVNKPSWAQFSVYSGRLEGVVPATPGTWSNIRITVRSATGTATLPAFSITSTRRDGSGGSTTNRPPVLSGTPPTSVTAGSAYSFRPTGSDPEGRALTWSITNRPAWASFSTSTGALTGTPTAAQVGTYSGIAISASDGTNRTSLPSFNIAVNAAGSSNGSATLSWTPPTSNTNGSTLSNLAGYRIYYGTSSSNLSRTIQVANAGVTRYVVPDLSAGTWYFAVRAYTSNGAESTNSNTASKTIR
STC_00480	AUR_c4.4	15928	16842	-	alpha/beta hydrolase	-	-	-	-	-	-	Extracellular	-	-	ER	ER	-	ATGCGTAGCTGGGCTTGGGCGGTGATCTTGTCAGTCCTGCAAGGGGGAATCGCGATGGCCGACACGACGGATGTGTGGGATCAGGTCGAGCACAAATATGCCGACGCCAACGGCGTGAAAATCCACTATGCGGCACTGGGCCAGGGACCGCTGGTGGTGATGATCCACGGCTTCCCGGACTTCTGGTACACGTGGCGCAAACAAATGCGCGCGCTTGCCGACAACGGTTATCGAGCTGCCGCCGTCGATCTGCGCGGCTACAACCTATCCGACAAGCCCAAAGGCGTGGAGAACTACGCCATGCCGCTGCTGGTTGGTGACATCGCCGCCGTGGTCAAGGCGGAGCAGGTGGAGCAGGCCGTCATCGTCGGTCACGATTGGGGCGGCTCGGTGGCCTGG…	MRSWAWAVILSVLQGGIAMADTTDVWDQVEHKYADANGVKIHYAALGQGPLVVMIHGFPDFWYTWRKQMRALADNGYRAAAVDLRGYNLSDKPKGVENYAMPLLVGDIAAVVKAEQVEQAVIVGHDWGGSVAWNVAMRRPQITRLLIICNLPHPAGIAREIANNPQQKKNSEYAFNFQKPDAHKVISLERLTQWVTDPAARQRYLHAFQQSDVEAMLNYYKANYPKPDAPPPPENFTFPKVKAPVLMFHGLEDQALLPGALNDTWQWVEQDLTLMTVPGANHFVQQDAPELVSNTMVDWLKRRR
STC_00481	AUR_c4.4	17014	17844	+	short-chain dehydrogenase	COG1028	K13775	-	-	-	-	Cytoplasmic	-	-	mitochondrial	mitochondrial	-	ATGTCTCTTCGCGGCAAGACCCTCTTCATCTCAGGCGCCTCGCGCGGCATCGGTCTGGCAATTGCGGTGCGGGCGGCGAAAGATGGCGCCAATATCGCGATCGCGGCCAAGAGCGATCAGCCCAATCCCAGATTGCCCGGCACGATTCACACTGCGGCCGAAGCCATCGAAGCCGCCGGCGGCAAAGCGTTGCCCATGCAGGTCGACATTCGCGACGAGAATGCTGTCGCGGCAGCCGTGCAGAAAACTGCCGCGCATTTCGGCAGTGTCGATATCCTGGTCAACAATGCCAGCGCGATCTCGTTGAGCGGCACGCTCGACACGCCGATGAAACGCTTCGATCTGATGTTCGGCGTCAACGTTCGTGGCACATTCGTGTGCTCGCAGGCCTGTTTGCCT…	MSLRGKTLFISGASRGIGLAIAVRAAKDGANIAIAAKSDQPNPRLPGTIHTAAEAIEAAGGKALPMQVDIRDENAVAAAVQKTAAHFGSVDILVNNASAISLSGTLDTPMKRFDLMFGVNVRGTFVCSQACLPHLKESAQAGRNPHILNLSPPLSMKPRWFAPHVAYTMAKYGMSMCVLGMAEEFRADGIGVNALWPRTVIATAALNVIALADPKKGRKPEIMADAAHAILTRDPRSCTGNFFIDDEVLASAGTKDLDQYAVTPGNRQFQPDFFVD
STC_00482	AUR_c4.4	17847	18947	+	glycerophosphoryl diester phosphodiesterase	COG0584	K01126	-	-	-	-	Unknown	-	-	not used	not used	-	GTGCAACGACTGCTCAGTCTGGGTTTCTTTTTGGCGATGGTGCTGACGATGAGCGGACCGGCGCAAGCGCAATCTTCTGCGGCGAAGGGCAAATGGCTGACGCTGGATGGCACACCGACACTGGTGATCGCTCATCGCGGCGCCTCCGGATATCGGCCCGAGCACACGCTTGCGTCGTATCTGCTGGCCATCGAGTTCGGCGCCGACTATGTCGAGCCGGATCTGGTCGCGACGCGCGATGGTCATTTGATCGCGCGACACGAGCCTTTGCTGGATGACACCACCGACGTGAAGTCGCGACCGGAGTTCGCGGCGCGCCGGAGCACCAAGACACTCGACGGCAAGCAAATCACCGGCTTCTTCGCCAGCGATTTCACGCTGGCGGAAATCCGGCAGCTA…	RGASGYRPEHTLASYLLAIEFGADYVEPDLVATRDGHLIARHEPLLDDTTDVKSRPEFAARRSTKTLDGKQITGFFASDFTLAEIRQLRAVQPNPARSKEFDGKFSVPTFEEILDLVEQESARRGRRIGIYPETKHPAFHLQLQLPLEDRLLDALNRRGLNQAGTPIFIQSFESANLQYLRAKTPLPLVQLMDDGSLIYDDNGKRVVGVDIPDHGDGRGGERPKSLADVAKYAHAIGPWKRQILRDVGQPKLITTTVIEQAHQAGLRVHTYTFRNEPATLAPEYNNDPLQEYRRFYELGIDGVFSDFSDTALKARAEWAAR
STC_00483	AUR_c4.4	18916	19731	-	Alpha/beta hydrolase family protein	-	-	-	-	-	-	CytoplasmicMembrane	CE1.hmm	Carbohydrate Esterase	ER	ER	-	ATGAGCCTAAGGGTTGCCCTCAATGCCGTGCTCGCCACGATGCTCCTCAGCGGCTGCTCCTCTGCCGGGCAGCGGCTGGACCAGCGCGCCCGCGCGGCGGGCCTCGAGATCGTTCATGTTTCGGCCGGTGCCTTTCCCAGCATCGTCTACCTGAAACGCAGCACCGCCGCCGATCATGCCAGCGAGCCACTGACGGTTTTTCTGGAAAGCGACGGTATTCCCTGGCTCGGCCGCGCCCCCAGTGACGATCCCACTCCGCGTCGGCCCGTCGCGCTGGAAATGTTGATGCAAGCACCCTCACCCGCCGCGTATGTCACACGCCCGTGCTACAACGGCCTTCGCTCGAATAAATGCAATTTCGAGCTCTGGACCGGCGCGCGCTACTCAACCGAAGTAGTC…	MSLRVALNAVLATMLLSGCSSAGQRLDQRARAAGLEIVHVSAGAFPSIVYLKRSTAADHASEPLTVFLESDGIPWLGRAPSDDPTPRRPVALEMLMQAPSPAAYVTRPCYNGLRSNKCNFELWTGARYSTEVVDSMVATVRDTQRRIGAERVALVGYSGGGALAVLIAERLENVASVVTVAANLDTDAWADHHEYLQLSQSLNPALSDRPHPWPELHLRGANDQVVPPATTARYFERYPQARQRTVEGFDHVCCWLRDWPTISAQPTPPAP
STC_00484	AUR_c4.4	19917	22295	+	protein containing autotransporter beta-domain	-	-	-	-	-	-	OuterMembrane	CBM44.hmm	Carbohydrate-Binding Module	mitochondrial	mitochondrial	-	ATGAAGGTGACGGCGCTCAGAGCAGCCGGGCGGAGGTTGGCGACATGGATGGGGGGCGTGGCGCTGCTGGCACTGGCGCCACTGGCGCAAGCGATTCCGCCGAGCTTCAGCAGCCAGATCAATCTTCCCATCCCGGCCATCGGCCAGAACGTGATCGTGAATCTACGCGCGGCTGGCGGCGTTAGCGGCTCGCCGCTGATCGATATCGACACCGGCCAAGGCAACATCATTCTCAATGGGCAGATCTCGCTGCCGAGCGGTCTGACCATTCAACCCTTCGATGCCGTCGAGGGCGAAGGCGGCACGGTCTGCGTGCAAATCTTCAACATCGGATATTCGACTAGCACTGGCGGCACGCTGTCGGCGCCGCTGTCCGCGAGCAATGCCCTGGATCAGAGC…	MKVTALRAAGRRLATWMGGVALLALAPLAQAIPPSFSSQINLPIPAIGQNVIVNLRAAGGVSGSPLIDIDTGQGNIILNGQISLPSGLTIQPFDAVEGEGGTVCVQIFNIGYSTSTGGTLSAPLSASNALDQSGSTGFPGIVLNNAPGPGIVNENNAAEVAACEDPNQAPLVSINGGSRTVNDTDGAPGENVAFSATVSDPEGEQVSYAWYGSDGETQLSTSPAPTIALPDGVSLVRLIVTDETGAWTLAEVAITVGNATGPIANAGGDRTIADTDNQDGEDVTLDGSLSSDADGAIVTYRWSRITDGETETVLVLGTSNSPTLRTRLPNGENLIQLLVIDNAGLQATDTVTITVADGPVITTLADLPNLSPNQRRVALALDRICGQLRDLSGLSADQQ…
STC_00485	AUR_c4.4	22297	23940	+	peptidase C14	-	-	-	-	-	-	Extracellular	-	-	none	none	-	ATGAAAACGTCTCACCTGACGAAGACTTTGGGTCGCATCGCGACGTTGCTGGCGCCGAGCCTGTTCGTCATCGCCTCAGCTGCTGCGCCCGGCGCTGCGGAGAAGGCGGTCGCGACCGAGGGCATGGTGAAACGCTCCGATCTGGAGATCGTCGATTGTCTGCTGCCGGGGCAGGTGCGTCAGCTCGGCAACAGCAGCTTCCTGTCGCAGCGACGACCGATTCGGACCACTGCATCGGAATGTGCCATTCGCGGCGGCGAATACGTTGCCTACGATCGGGCCGACCTGCAGTCCGCGCTGCGCATCTGGATGCAAGCGGCGGAGTCGGGCGATCTCGAAGCACAAACGAACGTGGGTGAGATTTACGAGCGCGGCCTCGGCGTCGCGCCAGACTACGAA…	MKTSHLTKTLGRIATLLAPSLFVIASAAAPGAAEKAVATEGMVKRSDLEIVDCLLPGQVRQLGNSSFLSQRRPIRTTASECAIRGGEYVAYDRADLQSALRIWMQAAESGDLEAQTNVGEIYERGLGVAPDYEAAAKWYRKAADKNYARALFNLGTMYEQGLGVPQDGLKALNLYRQAWGVPEDNIIFTSAAQREQEELRKELDAAIAEKDAQLGLLQKQLKDLQEQLAKQPAVEQTADNGSKEIEALKRWIAQLEAERRKSTERLAGIPKTRTPQGTTELVQLPPTADERTLEGMNFGRYYAIVIGNQNYQSIESLETPKYDAARAARILADRYGFTVSILEDANDITMLKAINDLNAVLKPEDNLLIYYAGHGARLQSGKSEAGYWLPVNAEAPPKD…
STC_00486	AUR_c4.4	23959	24696	-	short-chain dehydrogenase	COG1028	-	gnl|BL_ORD_ID|49189	2:5-dichloro-2:5-cyclohexadiene-1:4-diol dehydrogenase [Xylella fastidiosa 9a5c]	-	-	Cytoplasmic	-	-	not used	not used	-	GTGATTACCGGCTCGAGCCGCGGGATTGGTCGCGCCATCGCGGAGCGCATGGCGGAACATGGCGCGAAGGTTGTGGTCACGAGCCGCAAGCTCGATGCGTGCCAAGAGGTGGTCAAGTCCATCCAGGACAAAGGCGGCGAAGCGATCGCGCTCGCCTGCAACATCAGCCGCAAGGAAGAGTTGCAGAAGCTGGTCGACGACACCATCAAACATTGGGGCGGCATCGACGTGCTGGTATGTAACGCCGCCGTCAATCCCTACTACGGCCCGTCCATCAACATGCCGGACGATGCGTACGACAAAGTGATGAACAGCAACGTCCGCAGTAACTTCTGGTTGTGCAACATGGTGCTGCCGCAGATGGCACAACGGGGCGGCGGCTCGGTGATCATCATCTCT…	VITGSSRGIGRAIAERMAEHGAKVVVTSRKLDACQEVVKSIQDKGGEAIALACNISRKEELQKLVDDTIKHWGGIDVLVCNAAVNPYYGPSINMPDDAYDKVMNSNVRSNFWLCNMVLPQMAQRGGGSVIIISSIAGILGSPTLGVYGLSKAADMALARNLCAEWGPKNIRANCIAPGLVRTDFAKALWDDPKVYEQTVKVYPLRRIGEPDEIAGAAVFLAGPSGSFMTGQTLVIDGGGVVGRGG
STC_00487	AUR_c4.4	25047	25238	+	hypothetical protein	-	-	-	-	-	-	Unknown	-	-	none	none	-	ATGAAATCCACTCAGCAATGGGGTAAGCATCTACGGGAGCTGGTGAATTCCAGCCTGGATCCGATGGTCTACGCTCTGCAGTGGGCGCAGGACCCGCGCTGCATGCAGCGAGGATTGCAACATCGACGGGTCGGAGCGGCGATTGAACGTAATGCAACGGTCTGCCGCTTGTGGCTCGGTAAACCACGCTGA	MKSTQQWGKHLRELVNSSLDPMVYALQWAQDPRCMQRGLQHRRVGAAIERNATVCRLWLGKPR
STC_00488	AUR_c4.4	25328	25648	+	hypothetical protein	-	-	-	-	-	-	Unknown	-	-	possibly mitochondrial	possibly mitochondrial	-	ATGCTGACCAAAACCTTCAAGGATCGAAGGATCAAAGCAAGTGCGAAGGAGCGCATGGCGAGCGACGCGCAGGCGCTCGCCGAATTGCTCGCCGCCCGCGAGTTGCGTGAATTCCCTCTCACCCGCCAGTGTGAAATCGGCCCGTTCGTGGTCGAGCAGCTGTTCGCCGCCCAGGCTCTGATCGTCGAGCTGGCTCCCTCCGAGGCACGTCGCCGGTTTCTCACCGGGATGGGCTATCGGGTTCTGGCCATCGATCCCCGAGAGCTGGCCCGCCATCCGCGGCGGGTGCTGAGGAGGGTGTCCGCGGCGCTGAAAAGGTGA	MLTKTFKDRRIKASAKERMASDAQALAELLAARELREFPLTRQCEIGPFVVEQLFAAQALIVELAPSEARRRFLTGMGYRVLAIDPRELARHPRRVLRRVSAALKR
STC_00489	AUR_c4.4	25739	26137	+	putative uncharacterized protein	-	-	-	-	-	-	Unknown	-	-	none	none	-	ATGATGCAACCTCATAGTCTCGAGCGCGCCGGCTTCGATCCTGACGAGTTGGGTTCCGCCGCCCTGACGGCCTTCTTCAACATCACCGCCGCCTGGCATCTGGGGGCCGAAGAGGAGCGGGTGCTGCTGGGCTCGCCGCCCCGGTCTACCTTCTTCAAATGGAAGAGCGAGCGCGCCGCGCGGCTGTCCGCGGATACCCTGGAGCGCATCAGCTATGTGATGGGTATCTATAAGGCGTTGCATATTCTGCTGCCGACTCAGGAAGTTGCGGATGCCTGGGTGAAAAAACCCAATTCGGCGCGGGGTTTCGGCGGCAAGTCGGCTTTGGAGCGAATGCTTGCCGGTCGCGTCGTCGACCTGGCGGATGTGCGCCGTTACCTGGATGCGCAACGCGGATGA	MMQPHSLERAGFDPDELGSAALTAFFNITAAWHLGAEEERVLLGSPPRSTFFKWKSERAARLSADTLERISYVMGIYKALHILLPTQEVADAWVKKPNSARGFGGKSALERMLAGRVVDLADVRRYLDAQRG
STC_00490	AUR_c4.4	26134	26838	+	RES domain-containing protein	-	-	-	-	-	-	Periplasmic	-	-	possibly mitochondrial	possibly mitochondrial	-	ATGATGGCCGAGCCACGCGCGGTCACGCTCCGCTGGCAGAAGATGTATCGCATCGTCGCGTCCCGGCATCCGCCGGTGAATGTGTTCGAAAACATCCTGCCGGCGCGACAAATGGAGTTGGGCTGGTTTCTCGAAGGTCTTACCAACGATCGTCTGCGGGATGAGAGCGGCGAGGCGCCAGTAATGCCCGATGAGGATCGGGTGCACGGACCGGGCGCCAGTATCGTGATGGCTCCATTCACACATACCGGCTTTCCCAGTCGATTCAGCGACGGCAGTTACGGCGTTTACTACGCGGGCCACTCGTTGGAAACCGCCGTGCGCGAGACTGCCCATCATCGCAGCATATTCATGGCATCGACCAACGAAAGCCCGTGCGAAGTGGACATGCGCGCTTAT…	MMAEPRAVTLRWQKMYRIVASRHPPVNVFENILPARQMELGWFLEGLTNDRLRDESGEAPVMPDEDRVHGPGASIVMAPFTHTGFPSRFSDGSYGVYYAGHSLETAVRETAHHRSIFMASTNESPCEVDMRAYVGRPVQPFLDIRSPRFEHLHHPDDYGPSQTFAKPLRDQGHWGLVYRSVRHEGGECVAAFKPQAVSVPVAGAALAYVWDGMRISKVYEKSEVLFDFSSLPQR
STC_00491	AUR_c4.4	26829	27884	-	2-oxoglutarate ferredoxin oxidoreductase subunit beta	-	K00175	-	-	-	-	Unknown	-	-	not used	not used	-	ATGAGCTTCATCGCCAAGCCGAAGATTGCGCATCCCGGCCTTCCCAAGAACGAGCTCGGCCTGACCCGGCGTGACTATGAAGGCGGCATGTCGACGCTGTGCGCCGGCTGCGGCCACGACTCCATCACCGCCGGCATCATCGAAGCCTGTTGGCAGATGTCGATGCGCCCCGAGCAACTGGTGAAGCTGTCGGGCATCGGCTGCTCGTCCAAAACGACAGCTTATTTCGTCAGTGGCGGTCACGGCTTCAACTCCGTGCACGGTCGCATGCCCTCGATCGCAACCGGCGCGATCGCGGCGAACAAAGATCTGTACTACCTCGGCGTATCCGGCGACGGCGACACGCTGTCCATCGGCTTCGGCCAGTTTGCGCACGCCATGCGACGCAATCTGAACATG…	IIEACWQMSMRPEQLVKLSGIGCSSKTTAYFVSGGHGFNSVHGRMPSIATGAIAANKDLYYLGVSGDGDTLSIGFGQFAHAMRRNLNMLYIVENNGVYGLTKGQFSASADIGSKAKKGEENLQPPIDPVLAALTLGGTFIARSFSGDKEQLVPLIIAGLKHRGFALIDVLSPCVTFNDHEGSTKSYEFVRDHYDEVVHADFVPPAREITAQYAQGDTMPVTMHDGSRILLRKLDPSYDPTHRGQAFNYLRDKLAQNEFVTGLIYIDEKSPEFHEVNGTTATPINQLPFAKLTPGSKGLEKILSRYR
STC_00492	AUR_c4.4	27886	29733	-	ferredoxin oxidoreductase	-	K00174	-	-	-	-	Cytoplasmic	-	-	not used	not used	-	ATGCACGCCACCAGCACTGCAACCGGCAGCGATCCGCCGGAGCGCATAAACGATTTCGTCATCAAGCTCGCGAACGTCAATGGCACCGGCTCCGCCAGTGCCAACACGCTGCTGATGAAATCCATGTTCCGGATGGGCATTCCGGTCATGGGCAAGAATTACTTCCCGTCCAACATTCAGGGACTGCCCACCTGGTATGAGATCCGGATTTCGCGCGACGGCTATGTGGCGCGCTCCGGTCGCATCGATTTCATGGTGGCGATGAATGCCGAGACTTATGCGAAGGATGTGAAGGAAGTCAGCCCTGGCGGCTATCTGCTCTACGACTCGACGTGGCCTCGGCCCGCACTGCTGAAGCGCGACGACATCACCATTCTCGGCGTGCCGCTGGCTCGCATC…	GIPVMGKNYFPSNIQGLPTWYEIRISRDGYVARSGRIDFMVAMNAETYAKDVKEVSPGGYLLYDSTWPRPALLKRDDITILGVPLARICNETFQGVRSRILLKNIVYAGALGALLDIEIDVMRSLLGESYANKKSLLDSNVKALELGYNYAKEHFQCPLPLRVSRMDKTANHVMIDGNTAAALGCMYAGATVGAWYPITPSTSLMDGFKSFCQKWRIDPETGKRNYVIVQCEDELAAIGTVIGAAWNGARSFTPTSGPGISLMNEFIGLAYYAEVPAVIFDIQRVGPSTGMPTRTQQCDLMLAAYASHGDTRHVLLFPNSPEECFYMSVHAFDLAERLQTPVFVMSDLDIGMNDWMCPDLKWDDAYVPDRGKVLSKEQLEEIDKFYRYFDKDGDAIPYR…
STC_00493	AUR_c4.4	29685	31523	-	glutamate synthase	COG0493	-	-	-	-	-	Cytoplasmic	-	-	not used	not used	-	GTGGAACCGACCGATACTGGAAATCCTGATTATTATCATCGCGTCGTCGATTGCCAGTGGGCATGTCCCGCCCATACAGACGTTCCCGAATACATCCGCTTGATTGCGCAGGGGCAATTCACGGCCGCTTATCTGGTCAACCGTGAATCCAACGTATTCCCCGGCATTCTCGGTCGAGTCTGCGACCGGCCTTGCGAGCCTGCCTGTCGGCGCGGCCGCGTCGAACAAGAGCCCGTCGCCATCTGCCGCTTGAAGCGCGTTGCCGCCGATCATCGCGACGATGTTCGCCCTTATCTTCCCAAAGCGCCTATCCAGAAGAATGGCAAGCGCGTGGCCTGCATCGGCGCCGGACCCGCTTCGCTCACCGTCGCCAACGATCTCATGCCGCTGGGCTACGAA…	VEPTDTGNPDYYHRVVDCQWACPAHTDVPEYIRLIAQGQFTAAYLVNRESNVFPGILGRVCDRPCEPACRRGRVEQEPVAICRLKRVAADHRDDVRPYLPKAPIQKNGKRVACIGAGPASLTVANDLMPLGYEVTIFEKWHTPGGLMRTNIPSFRLPEQVLAEEIGYIIDLGVDLRLDSPVTSMKQLLATGEFDAVFVGSGAPKGKDLNLPGRDDPAAASHIHIGIDWLESVAFSHTKNIGRRVLIIGVGNTAMDCCRTSLRLGADDVKVMARKPRGFFKASEWELEDAEAENVEIVVNHAPKAFVIEAGRLTGMRFEIMEYDLDAKGRITAERIVGEQVFPCDDVILAIGQENAFPWIENDLGIEFGQWHVPKVNSTTFQSTRPNVFFGGDAAFGPKN…
STC_00494	AUR_c4.4	31607	32884	-	lecithin:cholesterol acyltransferase	-	-	-	-	-	-	Unknown	-	-	none	none	PF02450 6	ATGTCCAACCTGCCCGCCCTGCCCAGCCCCGCCGACCTCCACGAAGACCAGATCGTCGCACTGTTGCGGTCCGGGGCACATGCGGCGCTATTGAGTGCGTATTTCGGCGAGGTCGAGTATCGCGAGCTGTCGCAACTCGCAAAGATCGCGGCCACGCGCGGCAACGGTCGTGGCGAAGTGGTCTTCATCCTGCCCGGAATCATGGGCTCGCGCCTGGGGTCGTCGCAACGAGGCACCACGTCGTTGCTGTGGCTGCACCCCGTGGCCATCGCGCAGGGGGGCCTGTCGCAACTGGCGTTGCCGGCCGGCAAATCGCTCCGGGCGCTGGGCGTCATGCTGCCGGGCTATTTGAAGCTGCGACTGACACTGGAGATCGCCGGCTTCGCTCCGGTATTCCAT…	MSNLPALPSPADLHEDQIVALLRSGAHAALLSAYFGEVEYRELSQLAKIAATRGNGRGEVVFILPGIMGSRLGSSQRGTTSLLWLHPVAIAQGGLSQLALPAGKSLRALGVMLPGYLKLRLTLEIAGFAPVFHPFDWRADLETLARALTRAIEKSGARKVHIVAHSMGGLVARIALGNDRSARIQRLVQLGAPNQGSFAPVQALRAAYPTVRKIAALDHISTAEQLARTVFLTLPGLYQMLPSALSPDEPNLFDPTQWPQDELVPDATMLNRAYKVRSRMPAPDDRCAVIVGTNQETVTSLRLRDGGFEYSVRRDGDGTVPLTRALWEGADTWFVQENHGALTNNNEVLAAVTNILKEGTTARLSTTPPAPVSETVRTVSDAELRAAATEKVLWDRLTL…
STC_00495	AUR_c4.4	32901	33338	-	putative lipoprotein	COG2847	K09796	-	-	-	-	Unknown	-	-	ER	ER	-	ATGACTTGCGTGTTACGAAATCTGTTGGCCGCCGCTCTGGTGCTGATCGCCGGCGGTTGCGGCCAGGCGGGCGCACCGGTGAGCGTGCAGGATGCGTGGGCCAATGCCACGCCGCAGGGCGCTACGGTCGCGGCCGTGTATCTGAAGATCACGACCCAGCAGGCGGACACGCTGCTGTCCGCGACCACGAGTGTGGCCGATCACGTCGAAATGCACACCAACAGCGAACATGACGGCATGATGCAGATGCGGCAGCTGTCGAACGTACCGCTCGAGGCGGGCAAGCAGTTCACCTTCGCACCGGGCGGCGCGCACTTCATGCTGATGGACTTGCACCAGCCGCTGACGGCGGGTCTGCACTTCCCCATGACGCTGGAGTTCCAGCATGCGCCGGCGCAG…	MTCVLRNLLAAALVLIAGGCGQAGAPVSVQDAWANATPQGATVAAVYLKITTQQADTLLSATTSVADHVEMHTNSEHDGMMQMRQLSNVPLEAGKQFTFAPGGAHFMLMDLHQPLTAGLHFPMTLEFQHAPAQTIQVQVVELGSR
STC_00496	AUR_c4.4	33354	34244	-	LysR family transcriptional regulator	COG0583	K04761	gnl|BL_ORD_ID|2839	oxidative stress regulatory protein	-	-	Cytoplasmic	-	-	possibly mitochondrial	none	-	ATGAATCTGCGCGACCTGCGTTACTTCGTGGCGCTCGCCGACACCAAGCACTTCGGTAAAGCCGCCGAGCGCTCCTTCGTCAGCCAGCCGACGCTGTCGGCGCAGCTGAAGAAGCTGGAAAACTACCTCGGCGTGCAATTGATCGAGCGACAGCCGCGCCGGGTCACACTGACCGAGACCGGCGCGAAGATCCTGCCGCTGGCTCGCCGCATCCTGCAGGAGAGCGACGAGATCATCTCGCTGGCCCGCAACGAACATGACCCCTTATCCGGCAAACTCAAGCTTGGCCTGATCCCGACCATCGGTCCCTACCTGTTGCCGCTGGTGGCGCGCCGGCTGCGCAAGCAGTTGCCGCAGCTGAAGCTGATGCTGTACGAGTATCAGACTCAGCAATTGCTG…	MNLRDLRYFVALADTKHFGKAAERSFVSQPTLSAQLKKLENYLGVQLIERQPRRVTLTETGAKILPLARRILQESDEIISLARNEHDPLSGKLKLGLIPTIGPYLLPLVARRLRKQLPQLKLMLYEYQTQQLLEKLRDGEIEVAILALPVPMDGLEARELYQEDFNVAVPNNHPLAKKSHIKLDDLTGETLLLLEDGHCLRDQALDVCSRIDVKENEDYRATSLETLRQMVAAGLGITLLPDLATRGPFGSGQGLAVKEFVKPIPTRTVGAIWRKSTSRIEAINAMCEVIKTTMTE
STC_00497	AUR_c4.4	34464	35003	+	alkyl hydroperoxide reductase	COG0450	K03386	gnl|BL_ORD_ID|1943	alkyl hydroperoxide reductase subunit C [Mycobacterium tuberculosis H37Rv]	-	-	Cytoplasmic	-	-	not used	not used	-	ATGTTAGGTGTCGGACAAAAGTTCCCGCAGTTCTCGCTGACCGGCGTGGTGTCGAACGATCTGAGCAATGCGTTCCAGCCGTTCGATTCGAACAGCAACAATGGCAAGTGGAAGATCGTGTTCTTCTGGCCGAAGGACTTCACCTTCGTCTGCCCGACCGAGATTGCCGCGTTCGGCAAGCTCAACAAGGAGTTCGCGGACCGTGACGCCGTGGTCTACGGCGTGAGCACCGATTCCGAGTTCGTGCACCTCGCCTGGCGCAAGGACAAGGAAGAGCTGCGCGATCTGCCGTTCCCGATGCTCTCGGACATCAAGCGCGAGTTGACCTCGGCGCTCGGTGTGCTCGATGCGGAGGCCGGTGTTGCTCAGCGTGCGACGTACATCGTCGATCCGCAGGGC…	DFTFVCPTEIAAFGKLNKEFADRDAVVYGVSTDSEFVHLAWRKDKEELRDLPFPMLSDIKRELTSALGVLDAEAGVAQRATYIVDPQGVIRFAYVTDLSVGRNPQEVLRVLDALQTDELCPCNWKKGEDTLKAA
STC_00498	AUR_c4.4	35092	35646	+	alkyl hydroperoxide reductase	-	K04756	-	-	-	-	Unknown	-	-	none	none	-	ATGTCTCTCGAAACGATCCGCGATCAGCTGCCGGATTACGCGCGCGATCTGAAGCTCAATATCGGCAGCGTGCTCGCTCCCACGGGCGCTCCTGGCCTGAGCGAGAAGCAGATTGCCGCTGTCGCCCTGTCGACGGCGATTGCCGCCCGCAACCCGCACCTCACGCTCGCCATCGAGGCGTGGGCCAGGCCGCACCTCGACGACGCGTATGTCAACGGTGCGCGAGCCGCAGCGGCCATCATGGGCATGAACAACATCTATTACCGCTTCCTCCACCTGGTGGAAGATGGCGAGTATTCGACCATGCCGGCGCGCTTGCGCATGAACATCATCGGCAACCCGGGCATCGACAAGCTCGACTTCGAGTTGCTGTCGCTGGCGGTCTCGGCCGTCAATGGT…	MSLETIRDQLPDYARDLKLNIGSVLAPTGAPGLSEKQIAAVALSTAIAARNPHLTLAIEAWARPHLDDAYVNGARAAAAIMGMNNIYYRFLHLVEDGEYSTMPARLRMNIIGNPGIDKLDFELLSLAVSAVNGCGMCITSHEKKLREGGISREQVQSAVRIASVIHAVAGVLEYHASAAAAASV
STC_00499	AUR_c4.4	35676	36134	+	NUDIX hydrolase	-	-	-	-	-	-	Unknown	-	-	none	none	-	ATGTCCCCCCGCCCCACGAGATTGTCCGCCGGCGTGGTTGTGATTCGTGAGACTCACGAGGGCTGGCTTTACCTCTTATTGCGGGCCTACACCCACTGGGACTTCCCCAAGGGCATGGTCGAGCCCGGCGAGGAGCCGCTGGCCGCCGCAATCCGCGAAGTGCGCGAAGAGACCCTGATCGAGGATCTGGACTTCGCGTGGGGTGAGGTCTACACCCAGACCAATCCGTATAGCCGCGGCAAGGTCGCCCGCTATTATCTCGCCCAAACCCGCACCGTCGAAGTGACGTTGCCCGTGATCGAAGCGCTGGGCCGCGCCGAGCACAATGAGTTTCGTTGGGTCGATCGGGCGCAAGCGATGCGATTGGTTTCGCCCCGGGTCGCCCCCATCATCGAGTGG…	MSPRPTRLSAGVVVIRETHEGWLYLLLRAYTHWDFPKGMVEPGEEPLAAAIREVREETLIEDLDFAWGEVYTQTNPYSRGKVARYYLAQTRTVEVTLPVIEALGRAEHNEFRWVDRAQAMRLVSPRVAPIIEWADGYIEPRQGALDIGEASG
STC_00500	AUR_c4.4	36135	37427	+	FAD-dependent pyridine nucleotide-disulfide oxidoreductase	COG1252	K03885	-	-	-	-	CytoplasmicMembrane	-	-	not used	not used	-	ATGAGCGAGCAACGGGTCGTCATCGTGGGCGCCGGTTTCGCCGGCCTGAATGCCGCGAAACGCCTGGGGAACGTCGCTGGCATCGCCGTTACGGTGATCGATCGCGAGAATCATCACCTGTTTCAGCCGCTGCTGTATCAAGTCGCAATGGCCGCGCTCAGTCCGGCCGACATCGCCGTTCCCATCCGCAGTTTGCTCGCAAAATATCGAAACATTCGCGTCCTGAAGGCGACTGCGCACAGCGTCGATACCTCGAATCGCAAAGTCCTCACCGATGTTGGCGACGTTCCGTACGATTACCTGCTGCTCGGCTGCGGCGCGCAGCACGCGTACTTCGGGCATGAAGAGTGGGAAGCGCACGCACCCGGGCTCAAGACGTTGCCGCAAGCCACCGAGATT…	YQVAMAALSPADIAVPIRSLLAKYRNIRVLKATAHSVDTSNRKVLTDVGDVPYDYLLLGCGAQHAYFGHEEWEAHAPGLKTLPQATEIRRRVLEAFEIAERETHPDERRRHLTFVVIGGGPTGVELAGAIGEMSRFTLNHDFRSIDPRQTRVILVEAGPRILTSFDDKLAARAMRDLESLGVQVWTCARVTDVTDEGVVIGNDKIAAATVLWAAGVRASDIGRSLGVPVDQAGRVITKPDLTIEGHPEIFVLGDMSSRAGSNGQPLPGVALVAMQEGIYAANAIRKEVRSGAPSARPPFEYVDLGQMATIGRSRAISEFRGWKLTGVPAWWFWLLVHIYRLSGFRNRLSVLVQWAWSYMTFGRGARLIVAKDWQSYPDRSSPGNS
STC_00501	AUR_c4.4	37408	37890	-	nucleotide-binding protein	COG1666	K09767	-	-	-	-	Cytoplasmic	-	-	none	none	-	ATGCCATCGTTCGATATCGTTTCCGAGCTCGATGCCCACGAAGTGACCAATGCCGTCGACCAGGCCAATCGCGAAGTCGGCACGCGTTTCGACTTCAAGGGCAGCGATGCCAGGTTCGAGCTGAAGGACCTGGTCATCACCTTGCACGCCAAGGCGGAATTCCAGCTCAAGCAGATGCTGGATATGCTGATGCTCAAGCTCTCCAAGCGCGGCATCGACGTTGCTTGCACCAAGGTCGATGACCCGGTGGTGCTCGGCCAAACGGCGCATCAGGTCGTCACCTTGCGCGAGGGCATCGAAAGCGAGCTGGGCAAGAAGCTGCAGCGGCTGATCAAGGACTCGAAGCTGAAGGTACAGGCCGCGATTCAGGACAAGCAGGTGCGCGTCACCGGCAAAAGC…	MPSFDIVSELDAHEVTNAVDQANREVGTRFDFKGSDARFELKDLVITLHAKAEFQLKQMLDMLMLKLSKRGIDVACTKVDDPVVLGQTAHQVVTLREGIESELGKKLQRLIKDSKLKVQAAIQDKQVRVTGKSRDDLQEVIRLARNAKLDMPLQFKNFRD
[truncated: 6,460 more rows]

## Sheet: 2. Phages
List of phages and their classes predicted in the draft genome of Steroidobacter cummioxidans strain 35Y.
PP1: Region 1
PP2:Region 2
PHAST	This tool is designed to rapidly and accurately identify, annotate and graphically display prophage sequences within bacterial genomes or plasmids.
PHACTS	It is used to quickly classify the lifestyle of a phage
[truncated: 20 more rows]

## Sheet: 3.Insertion Elements
List of insertion elements in the draft genome of Steroidobacter cummioxidans strain 35Y.
[truncated: 91 more rows]

[truncated: 3 more sheets: 4. CRISPR, 5. Antibiotic Resistant Genes, 6. Rox Domains]
